# Supplementary material for: Emergence and evolution of mosaic penA-60 and penA-237 alleles in a Neisseria gonorrhoeae core genogroup that was historically susceptible to extended spectrum cephalosporins
Source: Front Microbiol. 2024 Oct 1;15:1401303. doi: 10.3389/fmicb.2024.1401303 (PMC11473337; doi:10.3389/fmicb.2024.1401303)
Supplement: Supplementary Table 1 — Isolate information with all associated metadata and antimicrobial (AMR) variants associated with all isolates used in this study. [file Table_1.XLSX]

## Sheet: Sheet1
Supplementary Table 1: Isolate information with all the associated metadata and antimicrobial (AMR) variants associated with all the isolates used in this study
Isolate Ids/PubMLST	Country	Year	penA allele	penA mosaic	Lineage	isolate	aliases	country	continent	year	azithromycin_mic	cefixime_mic	ceftriaxone_mic	bioproject_accession	biosample_accession	NCBI_assembly_accession	run_accession	abcZ	adk	aroE	fumC	gdh	pdhC	pgm	MLST	'mtrR	mtr	NEIS1753	penA_y	NG_23S	23S	NG_gyrA	gyrA	NG_parC	NG_ponA	NG_porB	NG STAR	CC_NG STAR	Ng_cgc_200
82291	USA	2013	34	mosaic	Lineage_4	GCGS0904	13CFX_T_021	USA	North America	2013	0.5	0.25	0.06	PRJEB7904	ERS655088; SAMEA3233708		ERR956685	109	39	170	78	148	153	65	7360	1	A-deletion	2546	mosaic penA-34	100	WT	1	S91F, D95G	3	1	11			31
31567	USA	2003	10	mosaic	Lineage_4	359000082	0359000082; 10356_1_21	USA	North America	2003			0.125	PRJEB4024	ERS248596; SAMEA2072309		ERR349906	109	39	170	111	148	153	65	1901	1	A-deletion	511	mosaic penA-10	100	WT	1	S91F, D95G	3	1	8	1008	127	31
31693	Japan	2000	10	mosaic	Lineage_4	NG0002	10625_6_9	Japan	Asia	2000	1	0.125	0.125	PRJEB4024	ERS311590; SAMEA2163471		ERR363584	109	39	170	111	148	153	65	1901	1	A-deletion	14	mosaic penA-10	100	WT	1	S91F, D95G	3	1	11	319	90	31
31773	Japan	2001	10	mosaic	Lineage_4	KN13_16	10625_6_18	Japan	Asia	2001	0.75	0.19	0.094	PRJEB4024	ERS311599; SAMEA2156834		ERR363593	109	39	170	111	148	153	65	1901	1	A-deletion	14	mosaic penA-10	100	WT	1	S91F, D95G	3	1	8	22	127	31
31964			10	mosaic	Lineage_2	FC039	ERR449478	Unknown						PRJEB4024	ERS354390; SAMEA2201886		ERR449478	109	39	170	111	170	153	65	11232	1	A-deletion	14	mosaic penA-10	100	WT	1	S91F, D95G	3	1	8	22	127	31
34789	Philippines	1992	10	mosaic	Lineage_4	MU_NG5		Philippines	Asia	1992				PRJNA209631	SAMN02338826; SRS476544		SRR969380	109	39	170	111	148	153	65	1901	1	A-deletion	511	mosaic penA-10	100	WT	1	S91F, D95G	3	1	8	1008	127	31
46287	UK	2015	10	mosaic	Lineage_2	H15_353		UK	Europe	2015								109	39	170	111	148	153	65	1901	1	A-deletion	14	mosaic penA-10	100	WT	1	S91F, D95G	3	1	8	22	127	31
51664	Norway	2017	10	mosaic	Lineage_2	552874		Norway	Europe	2017	0.25	0.5	0.125	PRJEB32435	ERS3412589; SAMEA5608396		ERR3325370	109	39	170	111	148	153	65	1901	1	A-deletion	14	mosaic penA-10	100	WT	7	S91F, D95A	3	1	8	1392	199	31
61694	Japan	2015	10	mosaic	Lineage_2	FC450	SAMD00099427	Japan	Asia	2015	0.38	0.19	0.094	PRJDB6496	SAMD00099427		DRR124715	109	39	170	111	148	153	65	1901	1	A-deletion	14	mosaic penA-10	100	WT	1	S91F, D95G	3	1	8	22	127	31
61697	Japan	2015	10	mosaic	Lineage_2	FC453	SAMD00099430	Japan	Asia	2015	0.75	0.19	0.094	PRJDB6496	SAMD00099430		DRR124718	109	39	67	111	148	153	65	1579	1	A-deletion	14	mosaic penA-10	100	WT	1	S91F, D95G	3	1	8	22	127	31
61702	Japan	2015	10	mosaic	Lineage_2	FC458	SAMD00099435	Japan	Asia	2015	0.25	0.094	0.032	PRJDB6496	SAMD00099435		DRR124723	109	39	67	111	148	153	65	1579	18	WT	14	mosaic penA-10	100	WT	1	S91F, D95G	3	1	16	2684		31
61711	Japan	2015	10	mosaic	Lineage_2	FC467	SAMD00099444	Japan	Asia	2015	0.125	0.094	0.016	PRJDB6496	SAMD00099444		DRR124732	109	39	67	111	148	153	65	1579	1	A-deletion	14	mosaic penA-10	46	WT	1	S91F, D95G	3	1	8	3540	127	31
61716	Japan	2015	10	mosaic	Lineage_2	FC472	SAMD00099449	Japan	Asia	2015	0.75	0.19	0.064	PRJDB6496	SAMD00099449		DRR124737	109	39	67	111	148	153	65	1579	1	A-deletion	14	mosaic penA-10	100	WT	1	S91F, D95G	3	1	8	22	127	31
61717	Japan	2015	10	mosaic	Lineage_2	FC473	SAMD00099450	Japan	Asia	2015	1	0.19	0.094	PRJDB6496	SAMD00099450		DRR124738	109	39	67	111	148	153	65	1579	1	A-deletion	14	mosaic penA-10	100	WT	1	S91F, D95G	3	1	8	22	127	31
61722	Japan	2015	10	mosaic	Lineage_2	FC478	SAMD00099455	Japan	Asia	2015	16	0.19	0.032	PRJDB6496	SAMD00099455		DRR124743	109	39	67	111	148	153	65	1579	1	A-deletion	14	mosaic penA-10	2	C2611T	1	S91F, D95G	3	1	8	2686	127	31
61723	Japan	2015	10	mosaic	Lineage_2	FC479	SAMD00099456	Japan	Asia	2015	1	0.125	0.047	PRJDB6496	SAMD00099456		DRR124744	109	39	67	111	148	153	65	1579	1	A-deletion	14	mosaic penA-10	100	WT	1	S91F, D95G	3	1	8	22	127	31
61724	Japan	2015	10	mosaic	Lineage_2	FC480	SAMD00099457	Japan	Asia	2015	1	0.125	0.047	PRJDB6496	SAMD00099457		DRR124745	109	39	67	111	148	153	65	1579	1	A-deletion	14	mosaic penA-10	100	WT	1	S91F, D95G	3	1	8	22	127	31
61727	Japan	2015	10	mosaic	Lineage_3	FC483	SAMD00099460	Japan	Asia	2015	0.38	0.125	0.023	PRJDB6496	SAMD00099460		DRR124748	109	39	170	78	148	153	65	7360	1	A-deletion	14	mosaic penA-10	100	WT	1	S91F, D95G	3	1	100	2687	267	31
61730	Japan	2015	10	mosaic	Lineage_2	FC486	SAMD00099463	Japan	Asia	2015	0.19	0.125	0.032	PRJDB6496	SAMD00099463		DRR124751	109	39	170	111	148	153	65	1901	1	A-deletion	14	mosaic penA-10	100	WT	1	S91F, D95G	3	1	8	22	127	31
61743	Japan	2015	10	mosaic	Lineage_2	FC499	SAMD00099476	Japan	Asia	2015	0.25	0.125	0.032	PRJDB6496	SAMD00099476		DRR124764	109	39	67	111	148	153	65	1579	1	A-deletion	14	mosaic penA-10	100	WT	1	S91F, D95G	3	1	11	319	90	31
61744	Japan	2015	10	mosaic	Lineage_2	FC500	SAMD00099477	Japan	Asia	2015	0.38	0.125	0.023	PRJDB6496	SAMD00099477		DRR124765	109	39	67	111	148	153	65	1579	1	A-deletion	14	mosaic penA-10	100	WT	1	S91F, D95G	3	1	11	319	90	31
61745	Japan	2015	10	mosaic	Lineage_2	FC501	SAMD00099478	Japan	Asia	2015	0.25	0.19	0.047	PRJDB6496	SAMD00099478		DRR124766	109	39	67	111	148	153	65	1579	1	A-deletion	14	mosaic penA-10	100	WT	1	S91F, D95G	3	1	11	319	90	31
61746	Japan	2015	10	mosaic	Lineage_2	FC502	SAMD00099479	Japan	Asia	2015	0.25	0.125	0.032	PRJDB6496	SAMD00099479		DRR124767	109	39	67	111	148	153	65	1579	1	A-deletion	14	mosaic penA-10	100	WT	1	S91F, D95G	3	1	11	319	90	31
61747	Japan	2015	10	mosaic	Lineage_2	FC503	SAMD00099480	Japan	Asia	2015	1	0.25	0.064	PRJDB6496	SAMD00099480		DRR124768	109	39	67	111	148	153	65	1579	1	A-deletion	14	mosaic penA-10	100	WT	1	S91F, D95G	47	1	8	2313	127	31
61750	Japan	2015	10	mosaic	Lineage_2	FC506	SAMD00099483	Japan	Asia	2015	0.25	0.19	0.064	PRJDB6496	SAMD00099483		DRR124771	109	39	67	111	148	153	65	1579	1	A-deletion	14	mosaic penA-10	100	WT	1	S91F, D95G	3	1	11	319	90	31
61763	Japan	2015	10	mosaic	Lineage_3	FC519	SAMD00099496	Japan	Asia	2015	0.5	0.25	0.032	PRJDB6496	SAMD00099496		DRR124784	109	39	170	78	148	153	65	7360	1	A-deletion	14	mosaic penA-10	100	WT	1	S91F, D95G	3	1	100	2687	267	31
61766	Japan	2015	10	mosaic	Lineage_2	FC522	SAMD00099499	Japan	Asia	2015	0.75	0.25	0.047	PRJDB6496	SAMD00099499		DRR124787	109	39	67	111	148	153	65	1579	1	A-deletion	14	mosaic penA-10	6	WT	1	S91F, D95G	3	1	8	2690	127	31
61772	Japan	2015	10	mosaic	Lineage_2	FC528	SAMD00099505	Japan	Asia	2015	1	0.38	0.125	PRJDB6496	SAMD00099505		DRR124793	109	39	67	111	148	153	65	1579	1	A-deletion	14	mosaic penA-10	100	WT	1	S91F, D95G	47	1	8	2313	127	31
61790	Japan	2015	10	mosaic	Lineage_3	HI56	SAMD00099523	Japan	Asia	2015	0.016	0.125	0.032	PRJDB6496	SAMD00099523		DRR124811	109	39	170	78	148	153	65	7360	1	A-deletion	14	mosaic penA-10	100	WT	1	S91F, D95G	3	1	100	2687	267	31
61796	Japan	2015	10	mosaic	Lineage_2	IT68	SAMD00099529	Japan	Asia	2015	0.25	0.125	0.047	PRJDB6496	SAMD00099529		DRR124817	109	39	170	111	148	153	65	1901	1	A-deletion	14	mosaic penA-10	100	WT	1	S91F, D95G	3	1	8	22	127	31
61797	Japan	2015	10	mosaic	Lineage_2	IT69	SAMD00099530	Japan	Asia	2015	0.125	0.094	0.047	PRJDB6496	SAMD00099530		DRR124818	109	39	170	111	148	153	65	1901	1	A-deletion	14	mosaic penA-10	100	WT	1	S91F, D95G	3	1	8	22	127	31
61798	Japan	2015	10	mosaic	Lineage_3	IT70	SAMD00099531	Japan	Asia	2015	0.25	0.094	0.032	PRJDB6496	SAMD00099531		DRR124819	109	39	170	78	148	153	65	7360	1	A-deletion	14	mosaic penA-10	100	WT	1	S91F, D95G	3	1	100	2687	267	31
61799	Japan	2015	10	mosaic	Lineage_2	IT71	SAMD00099532	Japan	Asia	2015	0.5	0.094	0.032	PRJDB6496	SAMD00099532		DRR124820	109	39	67	111	148	153	65	1579	1	A-deletion	14	mosaic penA-10	100	WT	1	S91F, D95G	3	1	8	22	127	31
61807	Japan	2015	10	mosaic	Lineage_3	KM248	SAMD00099540	Japan	Asia	2015	0.38	0.19	0.032	PRJDB6496	SAMD00099540		DRR124828	109	39	170	78	148	153	65	7360	1	A-deletion	14	mosaic penA-10	100	WT	1	S91F, D95G	3	1	100	2687	267	31
61822	Japan	2015	10	mosaic	Lineage_2	KM263	SAMD00099555	Japan	Asia	2015	0.38	0.125	0.064	PRJDB6496	SAMD00099555		DRR124843	109	39	170	111	148	153	65	1901	1	A-deletion	14	mosaic penA-10	100	WT	1	S91F, D95G	3	1	8	22	127	31
61825	Japan	2015	10	mosaic	Lineage_2	KM266	SAMD00099558	Japan	Asia	2015	0.75	0.125	0.064	PRJDB6496	SAMD00099558		DRR124846	109	39	67	111	148	153	65	1579	1	A-deletion	14	mosaic penA-10	100	WT	1	S91F, D95G	3	1	8	22	127	31
61832	Japan	2015	10	mosaic	Lineage_2	KM273	SAMD00099565	Japan	Asia	2015	0.5	0.125	0.064	PRJDB6496	SAMD00099565		DRR124853	109	39	67	111	148	153	65	1579	1	A-deletion	14	mosaic penA-10	100	WT	1	S91F, D95G	3	1	8	22	127	31
61834	Japan	2015	10	mosaic	Lineage_3	KM275	SAMD00099567	Japan	Asia	2015	0.25	0.125	0.047	PRJDB6496	SAMD00099567		DRR124855	109	39	170	78	148	153	65	7360	1	A-deletion	14	mosaic penA-10	49	WT	1	S91F, D95G	3	1	100	3542	267	31
61837	Japan	2015	10	mosaic	Lineage_2	KM278	SAMD00099570	Japan	Asia	2015	1	0.094	0.064	PRJDB6496	SAMD00099570		DRR124858	109	39	67	111	148	153	65	1579	1	A-deletion	14	mosaic penA-10	100	WT	1	S91F, D95G	3	1	8	22	127	31
61840	Japan	2015	10	mosaic	Lineage_2	KM281	SAMD00099573	Japan	Asia	2015	0.5	0.125	0.047	PRJDB6496	SAMD00099573		DRR124861	109	39	67	111	148	153	65	1579	1	A-deletion	14	mosaic penA-10	100	WT	1	S91F, D95G	47	1	8	2313	127	31
61853	Japan	2015	10	mosaic	Lineage_2	KM294	SAMD00099586	Japan	Asia	2015	1	0.125	0.064	PRJDB6496	SAMD00099586		DRR124874	109	39	67	111	148	153	65	1579	1	A-deletion	14	mosaic penA-10			1	S91F, D95G	47	1	8			31
61854	Japan	2015	10	mosaic	Lineage_3	KM295	SAMD00099587	Japan	Asia	2015	0.25	0.064	0.032	PRJDB6496	SAMD00099587		DRR124875	109	39	170	78	148	153	65	7360	1	A-deletion	14	mosaic penA-10	100	WT	1	S91F, D95G	3	1	100	2687	267	31
61860	Japan	2015	10	mosaic	Lineage_2	KM302	SAMD00099593	Japan	Asia	2015	0.094	0.094	0.032	PRJDB6496	SAMD00099593		DRR124881	109	39	67	111	148	153	65	1579	1	A-deletion	14	mosaic penA-10	100	WT	1	S91F, D95G	3	1	11	319	90	31
61864	Japan	2015	10	mosaic	Lineage_2	KM306	SAMD00099597	Japan	Asia	2015	0.5	0.125	0.032	PRJDB6496	SAMD00099597		DRR124885	109	39	67	111	148	153	65	1579	1	A-deletion	14	mosaic penA-10	100	WT	1	S91F, D95G	47	1	11	2698	90	31
76020	The Netherlands	2016	10	mosaic	Lineage_2	NG_AMS0113		The Netherlands	Europe	2016	0.125		0.094					109	39	170	111	148	153	65	1901	1	A-deletion	14	mosaic penA-10	100	WT	7	S91F, D95A	3	1	8	1392	199	31
76021	The Netherlands	2016	10	mosaic	Lineage_2	NG_AMS0114		The Netherlands	Europe	2016	0.125		0.094					109	39	170	111	148	153	65	1901	1	A-deletion	14	mosaic penA-10	100	WT	7	S91F, D95A	3	1	8	1392	199	31
76022	The Netherlands	2016	10	mosaic	Lineage_2	NG_AMS0115		The Netherlands	Europe	2016	0.125		0.094					109	39	170	111	148	153	65	1901	1	A-deletion	14	mosaic penA-10	100	WT	7	S91F, D95A	3	1	8	1392	199	31
76024	The Netherlands	2016	10	mosaic	Lineage_2	NG_AMS0117		The Netherlands	Europe	2016	0.125		0.094					109	39	170	111	148	153	65	1901	1	A-deletion	14	mosaic penA-10	100	WT	7	S91F, D95A	3	1	8	1392	199	31
78488	Canada	2001	10	mosaic	Lineage_4	23435		Canada	North America	2001	0.5	0.25	0.125	PRJNA266539	SAMN03201507; SRS750966		SRR1661161	109	39	170	111	148	153	65	1901	1	A-deletion	14	mosaic penA-10	100	WT	1	S91F, D95G	3	1	8	22	127	31
78493	Canada	2001	10	mosaic	Lineage_4	24335		Canada	North America	2001	0.5	0.25	0.125	PRJNA266539	SAMN03201512; SRS750971		SRR1661166	109	39	170	111	148	153	65	1901	1	A-deletion	14	mosaic penA-10	100	WT	1	S91F, D95G	3	1	8	22	127	31
79024	Vietnam	2016	10	mosaic	Lineage_2	VNM16-95		Vietnam	Asia	2016				PRJEB34425	ERS3924749; SAMEA6124499		ERR3623486	109	39	170	111	148	153	65	1901	1	A-deletion	14	mosaic penA-10	100	WT	1	S91F, D95G	3	1	8	22	127	31
86171	China	2012	10	mosaic	Lineage_2	NG338	SRR6765507	China	Asia	2012			0.06	PRJNA431691	SAMN08583503; SRS2993409		SRR6765507	109	39	170	111	148	153	65	1901	1	A-deletion	14	mosaic penA-10	100	WT	1	S91F, D95G	3	1	11	319	90	31
102331	UK	2015	10	mosaic	Lineage_2	NCTC13802		UK	Europe	2015				PRJEB6403	ERS1247880; SAMEA4076770		ERR1766269	109	39	170	111	148	153	65	1901	1	A-deletion	14	mosaic penA-10	100	WT	1	S91F, D95G	3	1	8	22	127	31
102332	UK	2015	10	mosaic	Lineage_2	NCTC13805		UK	Europe	2015	0.5		0.064	PRJEB6403	ERS1247883; SAMEA4076773		ERR1766272	109	39	170	111	148	153	65	1901	1	A-deletion	14	mosaic penA-10	100	WT	1	S91F, D95G	3	1	8	22	127	31
107409	UK	2016	10	mosaic	Lineage_2	ERR3578120		UK	Europe	2016	0.5	0.25	0.06	PRJEB19989	ERS1806470; SAMEA104147452		ERR3578120	109	39	170	111	148	153	65	1901	1	A-deletion	14	mosaic penA-10	100	WT	1	S91F, D95G	3	1	8	22	127	31
107912	USA	2014	10	mosaic	Lineage_2	GCWGS-0642		USA	North America	2014	1	0.25	0.06	PRJNA317462	SAMN06350603; SRS2478154		SRR5990428	109	39	170	111	148	153	65	1901	1	A-deletion	14	mosaic penA-10	100	WT	1	S91F, D95G	3	1	8	22	127	31
108486	Argentina	2011	10	mosaic	Lineage_4	Arg-5698		Argentina	South America	2011	0.5	0.5	0.125	PRJEB36608	ERS4573814; SAMEA6846214		ERR4160190	109	39	170	111	148	153	65	1901	1	A-deletion	511	mosaic penA-10	100	WT	1	S91F, D95G	3	1	8	1008	127	31
108488	Argentina	2011	10	mosaic	Lineage_4	Arg-5717		Argentina	South America	2011	0.5	0.5	0.125	PRJEB36608	ERS4573816; SAMEA6846216		ERR4160192	109	39	170	111	148	153	65	1901	1	A-deletion	511	mosaic penA-10	100	WT	1	S91F, D95G	3	1	8	1008	127	31
108534	Argentina	2015	10	mosaic	Lineage_2	Arg-7458		Argentina	South America	2015	0.5	0.5	0.125	PRJEB36608	ERS4573884; SAMEA6846284		ERR4160710	109	39	170	111	148	153	65	1901	1	A-deletion	14	mosaic penA-10	100	WT	1	S91F, D95G	3	1	8	22	127	31
109297	USA	2013	10	mosaic	Lineage_2	ERR2631971		USA	North America	2013	0.19	0.38	0.094	PRJEB10016	ERS2529818; SAMEA4709660		ERR2631971	109	39	170	111	148	153	65	1901	1	A-deletion	14	mosaic penA-10	100	WT	1	S91F, D95G	3	1	8	22	127	31
109298	USA	2013	10	mosaic	Lineage_2	ERR2631764		USA	North America	2013	0.125	0.19	0.125	PRJEB10016	ERS2529609; SAMEA4709451		ERR2631764	109	39	170	111	148	153	65	1901	1	A-deletion	14	mosaic penA-10	100	WT	1	S91F, D95G	3	1	8	22	127	31
109299	USA	2013	10	mosaic	Lineage_2	ERR3200937		USA	North America	2013	0.19	0.19	0.094	PRJEB10016	ERS2530065; SAMEA4709908		ERR3200937	109	39	170	111	148	153	65	1901	1	A-deletion	14	mosaic penA-10	100	WT	1	S91F, D95G	3	1	8	22	127	31
109300	USA	2013	10	mosaic	Lineage_2	ERR2631803		USA	North America	2013	0.125		0.094	PRJEB10016	ERS2529648; SAMEA4709490		ERR2631803	109	39	170	111	148	153	65	1901	1	A-deletion	14	mosaic penA-10	100	WT	1	S91F, D95G	3	1	8	22	127	31
109301	USA	2013	10	mosaic	Lineage_2	ERR3200917		USA	North America	2013	0.094	0.19	0.094	PRJEB10016	ERS2529903; SAMEA4709746		ERR3200917	109	39	170	111	148	153	65	1901	1	A-deletion	14	mosaic penA-10	100	WT	1	S91F, D95G	3	1	8	22	127	31
DRR124833.fasta	Japan	2015	10	mosaic	Lineage_2	61812/KM253	SAMD00099545	Japan	Asia	2015	1	0.25	0.064	PRJDB6496	SAMD00099545		DRR124833	109	39	67	111	148	153	65	1579	1	A-deletion	14	mosaic penA-10	100	WT	1	S91F, D95G	4	1	8	2694	127	31
61706	Japan	2015	152	mosaic	Lineage_2	FC462	SAMD00099439	Japan	Asia	2015	0.38	0.125	0.064	PRJDB6496	SAMD00099439		DRR124727	109	39	170	111	148	153	65	1901	1	A-deletion	1833	mosaic penA-152	100	WT	1	S91F, D95G	3	1	8	3218	127	31
F92	France	2022	237	mosaic	Lineage_1	F92	F92	France	Europe	2022	Susceptible	High-level	High-level	PRJNA901436	SAMN31713390			109	39	170	111	148	153	65	1901	1	A-deletion		mosaic penA-237	100	WT	1	S91F, D95G				4837		31
H22-722	UK	2022	237	mosaic	Lineage_1	H22-723	H22-723	UK	Europe	2022	Susceptible	High-level	High-level	PRJEB57389	SAMEA112168219		ERR10659315	109	39	170	111	148	153	65	1901	1	A-deletion		mosaic penA-237	100	WT	1	S91F, D95G				4837		31
27282	USA	2010	34	mosaic	Lineage_4	GCGS0242	GCGS242	USA	North America	2010	0.25	0.063	0.032	PRJEB2090	ERS135445; SAMEA1677355		ERR222941	109	39	170	111	148	153	65	1901	1	A-deletion	266	mosaic penA-34	100	WT	1	S91F, D95G	3	1	3	250	90	31
27284	USA	2010	34	mosaic	Lineage_4	GCGS0117	ERR223623; GCGS117	USA	North America	2010	0.25	0.25	0.06	PRJEB2999	ERS135320; SAMEA1690413		ERR223623	109	39	170	111	148	667	65	10312	1	A-deletion	266	mosaic penA-34	100	WT	1	S91F, D95G	3	1	11	90	90	31
27287	USA	2010	34	mosaic	Lineage_4	GCGS0113	ERR223619; GCGS113	USA	North America	2010	0.5	0.25	0.03	PRJEB2999	ERS135316; SAMEA1690464		ERR223619	109	39	170	111	148	153	65	1901	1	A-deletion	266	mosaic penA-34	100	WT	1	S91F, D95G	3	1	11	90	90	31
27288	USA	2010	34	mosaic	Lineage_4	GCGS0102	ERR223608; GCGS102	USA	North America	2010	16	0.125	0.063	PRJEB2999	ERS135305; SAMEA1690338		ERR223608	109	39	170	111	148	153	65	1901	1	A-deletion	266	mosaic penA-34	2	C2611T	1	S91F, D95G	3	1	11	91	90	31
27289	USA	2010	34	mosaic	Lineage_4	GCGS0179	ERR223685; GCGS179	USA	North America	2010	0.25	0.5	0.06	PRJEB2999	ERS135382; SAMEA1690483		ERR223685	109	39	170	111	148	153	65	1901	1	A-deletion	266	mosaic penA-34	100	WT	1	S91F, D95G	3	1	11	90	90	31
27291	USA	2009	34	mosaic	Lineage_4	GCGS029	ERR191758	USA	North America					PRJEB2999	ERS135232; SAMEA1690349		ERR191758	109	39	170	111	148	153	65	1901	1	A-deletion	266	mosaic penA-34	100	WT	1	S91F, D95G	3	1	11	90	90	31
27296	USA	2010	34	mosaic	Lineage_4	GCGS0237	GCGS237	USA	North America	2010	0.25	0.25	0.06	PRJEB2090	ERS135440; SAMEA1677343		ERR222936	109	39	170	111	148	153	65	1901	1	A-deletion	266	mosaic penA-34	100	WT	1	S91F, D95G	3	1	11	90	90	31
27298	USA	2009	34	mosaic	Lineage_4	GCGS0063	ERR191792; GCGS063	USA	North America	2009	0.5	0.25	0.06	PRJEB2999	ERS135266; SAMEA1690419		ERR191792	109	39	170	111	148	153	65	1901	1	A-deletion	266	mosaic penA-34	100	WT	1	S91F, D95G	3	1	11	90	90	31
27299	USA	2010	34	mosaic	Lineage_4	GCGS0105	ERR223611; GCGS105	USA	North America	2010	0.5	0.25	0.06	PRJEB2999	ERS135308; SAMEA1690480		ERR223611	109	39	170	111	148	153	65	1901	1	A-deletion	266	mosaic penA-34	100	WT	1	S91F, D95G	3	1	11	90	90	31
27301	USA	2009	34	mosaic	Lineage_4	GCGS0027	ERR191756; GCGS027	USA	North America	2009	0.5	0.25	0.03	PRJEB2999	ERS135230; SAMEA1690399		ERR191756	109	39	170	111	148	153	65	1901	1	A-deletion	266	mosaic penA-34	100	WT	1	S91F, D95G	3	1	11	90	90	31
27306	USA	2009	34	mosaic	Lineage_4	GCGS0043	ERR191772; GCGS043	USA	North America	2009	1	0.25	0.06	PRJEB2999	ERS135684; SAMEA1690351		ERR191772	109	39	170	111	148	153	65	1901	1	A-deletion	266	mosaic penA-34	100	WT	1	S91F, D95G	3	1	11	90	90	31
27308	USA	2010	34	mosaic	Lineage_4	GCGS239	ERR222938	USA	North America	2010				PRJEB2090	ERS135442; SAMEA1677345		ERR222938	109	39	170	111	148	153	65	1901	1	A-deletion	266	mosaic penA-34	100	WT	1	S91F, D95G	3	1	11	90	90	31
27309	USA	2010	34	mosaic	Lineage_4	GCGS0143	ERR223649; GCGS143	USA	North America	2010	0.5	0.25	0.125	PRJEB2999	ERS135346; SAMEA1690508		ERR223649	109	39	170	111	148	153	65	1901	1	A-deletion	266	mosaic penA-34	100	WT	1	S91F, D95G	3	1	11	90	90	31
27310	USA	2010	34	mosaic	Lineage_4	GCGS0093	ERR191822; GCGS093	USA	North America	2010	1	0.25	0.125	PRJEB2999	ERS135296; SAMEA1690484		ERR191822	109	39	170	111	148	153	65	1901	1	A-deletion	266	mosaic penA-34	100	WT	1	S91F, D95G	3	1	11	90	90	31
27312	USA	2009	34	mosaic	Lineage_4	GCGS0047	ERR191776; GCGS047	USA	North America	2009	1	0.25	0.06	PRJEB2999	ERS135250; SAMEA1690340		ERR191776	109	39	170	111	148	153	65	1901	1	A-deletion	266	mosaic penA-34	100	WT	1	S91F, D95G	3	1	11	90	90	31
27313	USA	2009	34	mosaic	Lineage_4	GCGS0046	ERR191775; GCGS046	USA	North America	2009	1	0.125	0.063	PRJEB2999	ERS135550; SAMEA1690432		ERR191775	109	39	170	111	148	153	65	1901	1	A-deletion	266	mosaic penA-34	100	WT	1	S91F, D95G	3	1	11	90	90	31
27314	USA	2010	34	mosaic	Lineage_4	GCGS0137	ERR223643; GCGS137	USA	North America	2010	0.5	0.25	0.06	PRJEB2999	ERS135340; SAMEA1690386		ERR223643	109	39	170	111	148	153	65	1901	1	A-deletion	266	mosaic penA-34	100	WT	1	S91F, D95G	3	1	11	90	90	31
27315	USA	2009	34	mosaic	Lineage_4	GCGS0003	ERR191732; GCGS003	USA	North America	2009	1	0.25	0.125	PRJEB2999	ERS135206; SAMEA1690469		ERR191732	109	39	170	111	148	153	65	1901	1	A-deletion	266	mosaic penA-34	100	WT	1	S91F, D95G	3	1	11	90	90	31
27316	USA	2010	34	mosaic	Lineage_4	GCGS0091	ERR191820; GCGS091	USA	North America	2010	1	0.25	0.06	PRJEB2999	ERS135565; SAMEA1690422		ERR191820	109	39	170	111	148	153	65	1901	1	A-deletion	266	mosaic penA-34	100	WT	1	S91F, D95G	3	1	11	90	90	31
27317	USA	2010	34	mosaic	Lineage_4	GCGS0135	ERR223641; GCGS135	USA	North America	2010	0.5	0.5	0.03	PRJEB2999	ERS135338; SAMEA1690430		ERR223641	109	39	170	111	148	153	65	1901	1	A-deletion	266	mosaic penA-34	100	WT	1	S91F, D95G	3	1	11	90	90	31
27318	USA	2009	34	mosaic	Lineage_4	GCGS0005	ERR191734; GCGS005	USA	North America	2009	1	0.5	0.06	PRJEB2999	ERS135208; SAMEA1690501		ERR191734	109	39	170	111	148	153	65	1901	1	A-deletion	266	mosaic penA-34	100	WT	1	S91F, D95G	3	1	11	90	90	31
27323	USA	2010	34	mosaic	Lineage_4	GCGS0163	ERR223669; GCGS163	USA	North America	2010	0.5	0.25	0.25	PRJEB2999	ERS135589; SAMEA1690421		ERR223669	109	39	170	111	148	153	65	1901	1	A-deletion	266	mosaic penA-34	100	WT	1	S91F, D95G	3	1	11	90	90	31
27324	USA	2010	34	mosaic	Lineage_4	GCGS0129	ERR223635; GCGS129	USA	North America	2010	0.5	0.25	0.03	PRJEB2999	ERS135332; SAMEA1690390		ERR223635	109	39	170	111	148	153	65	1901	1	A-deletion	266	mosaic penA-34	100	WT	1	S91F, D95G	3	1	11	90	90	31
27326	USA	2009	34	mosaic	Lineage_4	GCGS0051	ERR191780; GCGS051	USA	North America	2009	0.5	0.25	0.06	PRJEB2999	ERS135254; SAMEA1690425		ERR191780	109	39	170	111	148	153	65	1901	1	A-deletion	266	mosaic penA-34	100	WT	1	S91F, D95G	3	1	11	90	90	31
27328	USA	2009	34	mosaic	Lineage_4	GCGS0069	ERR191798; GCGS069	USA	North America	2009	1	0.25	0.125	PRJEB2999	ERS135272; SAMEA1690374		ERR191798	109	39	170	111	148	153	65	1901	1	A-deletion	266	mosaic penA-34	100	WT	1	S91F, D95G	3	1	11	90	90	31
27329	USA	2010	34	mosaic	Lineage_4	GCGS0157	ERR223663; GCGS157	USA	North America	2010	1	0.25	0.125	PRJEB2999	ERS135587; SAMEA1690439		ERR223663	109	39	170	111	148	153	65	1901	1	A-deletion	266	mosaic penA-34	100	WT	1	S91F, D95G	3	1	11	90	90	31
27330	USA	2009	34	mosaic	Lineage_4	GCGS0048	ERR191777	USA	North America	2009	1	0.06	0.06	PRJEB2999	ERS135251; SAMEA1690418		ERR191777	109	39	170	111	148	153	65	1901	1	A-deletion	266	mosaic penA-34	100	WT	1	S91F, D95G	3	1	11	90	90	31
27331	USA	2010	34	mosaic	Lineage_4	GCGS0127	ERR223633; GCGS127	USA	North America	2010	0.25	0.25	0.03	PRJEB2999	ERS135577; SAMEA1690463		ERR223633	109	39	170	111	148	153	65	1901	1	A-deletion	266	mosaic penA-34	100	WT	1	S91F, D95G	3	1	3	250	90	31
27335	USA	2010	34	mosaic	Lineage_4	GCGS0187	ERR223693; GCGS187	USA	North America	2010	0.25	0.25	0.125	PRJEB2999	ERS135666; SAMEA1690426		ERR223693	109	39	170	111	148	153	65	1901	1	A-deletion	266	mosaic penA-34	100	WT	1	S91F, D95G	3	1	11	90	90	31
27336	USA	2009	34	mosaic	Lineage_4	GCGS0045	ERR191774; GCGS045	USA	North America	2009	1	0.25	0.06	PRJEB2999	ERS135248; SAMEA1690482		ERR191774	109	39	170	111	148	153	65	1901	1	A-deletion	266	mosaic penA-34	100	WT	1	S91F, D95G	3	1	11	90	90	31
27337	USA	2009	34	mosaic	Lineage_4	ERR191754	GCGS025	USA	North America					PRJEB2999	ERS135648; SAMEA1690396		ERR191754	109	39	170	111	148	153	65	1901	1	A-deletion	266	mosaic penA-34	100	WT	1	S91F, D95G	3	1	11	90	90	31
27341	USA	2009	34	mosaic	Lineage_4	GCGS0039	ERR191768; GCGS039	USA	North America	2009	1	0.25	0.125	PRJEB2999	ERS135242; SAMEA1690361		ERR191768	109	39	170	111	148	153	65	1901	1	A-deletion	266	mosaic penA-34	100	WT	1	S91F, D95G	3	1	11	90	90	31
27345	USA	2010	34	mosaic	Lineage_4	GCGS0107	ERR223613; GCGS107	USA	North America	2010	0.5	0.25	0.125	PRJEB2999	ERS135310; SAMEA1690437		ERR223613	109	39	170	111	148	153	65	1901	1	A-deletion	266	mosaic penA-34	100	WT	1	S91F, D95G	3	1	11	90	90	31
27346	USA	2009	34	mosaic	Lineage_4	GCGS0087	ERR191816; GCGS087	USA	North America	2009	0.5	0.25	0.03	PRJEB2999	ERS135290; SAMEA1690412		ERR191816	109	39	170	111	148	153	65	1901	1	A-deletion	266	mosaic penA-34	100	WT	1	S91F, D95G	3	1	11	90	90	31
27350	USA	2010	34	mosaic	Lineage_4	GCGS0231	GCGS231	USA	North America	2010	0.25	0.25	0.03	PRJEB2090	ERS135434; SAMEA1677436		ERR222930	109	39	170	111	148	153	65	1901	1	A-deletion	266	mosaic penA-34	100	WT	1	S91F, D95G	3	1	11	90	90	31
27352	USA	2010	34	mosaic	Lineage_4	GCGS0115	ERR223621; GCGS115	USA	North America	2010	0.5	0.5	0.06	PRJEB2999	ERS135658; SAMEA1690344		ERR223621	109	39	170	111	148	153	65	1901	1	A-deletion	266	mosaic penA-34	100	WT	1	S91F, D95G	3	1	11	90	90	31
27355	USA	2010	34	mosaic	Lineage_4	GCGS0119	ERR223625; GCGS119	USA	North America	2010	0.25	0.25	0.06	PRJEB2999	ERS135322; SAMEA1690378		ERR223625	109	39	170	111	148	667	65	10312	1	A-deletion	266	mosaic penA-34	100	WT	1	S91F, D95G	3	1	11	90	90	31
27356	USA	2009	34	mosaic	Lineage_4	GCGS0049	ERR191778; GCGS049	USA	North America	2009	1	0.25	0.06	PRJEB2999	ERS135551; SAMEA1690460		ERR191778	109	39	170	111	148	153	65	1901	1	A-deletion	266	mosaic penA-34	100	WT	1	S91F, D95G	3	1	11	90	90	31
27357	USA	2009	34	mosaic	Lineage_4	GCGS0035	ERR191764; GCGS035	USA	North America	2009	1	0.25	0.125	PRJEB2999	ERS135238; SAMEA1690388		ERR191764	109	39	170	111	148	153	65	1901	1	A-deletion	266	mosaic penA-34	100	WT	1	S91F, D95G	3	1	11	90	90	31
27358	USA	2009	34	mosaic	Lineage_4	GCGS0055	ERR191784; GCGS055	USA	North America	2009	1	0.25	0.06	PRJEB2999	ERS135553; SAMEA1690377		ERR191784	109	39	170	111	148	153	65	1901	1	A-deletion	266	mosaic penA-34	100	WT	1	S91F, D95G	3	1	11	90	90	31
27359	USA	2009	34	mosaic	Lineage_4	GCGS0065	ERR191794; GCGS065	USA	North America	2009	0.5	0.25	0.06	PRJEB2999	ERS135268; SAMEA1690357		ERR191794	109	39	170	111	148	153	65	1901	1	A-deletion	266	mosaic penA-34	100	WT	1	S91F, D95G	3	1	11	90	90	31
27360	USA	2010	34	mosaic	Lineage_4	GCGS0124	ERR223630; GCGS124	USA	North America	2010	1	0.125	0.063	PRJEB2999	ERS135687; SAMEA1690472		ERR223630	109	39	170	111	148	153	65	1901	1	A-deletion	266	mosaic penA-34	100	WT	1	S91F, D95G	3	1	11	90	90	31
27362	USA	2010	34	mosaic	Lineage_4	GCGS0227	GCGS227	USA	North America	2010	1	0.25	0.06	PRJEB2090	ERS135430; SAMEA1677451		ERR222926	109	39	170	111	148	153	65	1901	1	A-deletion	266	mosaic penA-34	100	WT	1	S91F, D95G	3	1	11	90	90	31
27363	USA	2010	34	mosaic	Lineage_4	GCGS133	ERR223639	USA	North America	2010				PRJEB2999	ERS135660; SAMEA1690442		ERR223639	109	39	170	111	148	153	65	1901	1	A-deletion	266	mosaic penA-34	100	WT	1	S91F, D95G	3	1	11	90	90	31
27367	USA	2009	34	mosaic	Lineage_4	GCGS0007	ERR191736; GCGS007	USA	North America	2009	0.5	0.25	0.06	PRJEB2999	ERS135646; SAMEA1690387		ERR191736	109	39	170	111	148	153	65	1901	1	A-deletion	266	mosaic penA-34	100	WT	1	S91F, D95G	3	1	11	90	90	31
27368	USA	2010	34	mosaic	Lineage_4	GCGS0121	ERR223627; GCGS121	USA	North America	2010	0.5	0.5	0.06	PRJEB2999	ERS135575; SAMEA1690392		ERR223627	109	39	170	111	148	153	65	1901	1	A-deletion	266	mosaic penA-34	100	WT	1	S91F, D95G	3	1	11	90	90	31
27369	USA	2010	34	mosaic	Lineage_4	GCGS0233	GCGS233	USA	North America	2010	0.5	0.25	0.06	PRJEB2090	ERS135436; SAMEA1677294		ERR222932	109	39	170	111	148	153	65	1901	1	A-deletion	266	mosaic penA-34	100	WT	1	S91F, D95G	3	1	11	90	90	31
27370	USA	2009	34	mosaic	Lineage_4	GCGS0059	ERR191788; GCGS059	USA	North America	2009	1	0.25	0.125	PRJEB2999	ERS135262; SAMEA1690474		ERR191788	109	39	170	111	148	153	65	1901	1	A-deletion	266	mosaic penA-34	100	WT	1	S91F, D95G	3	1	11	90	90	31
27373	USA	2010	34	mosaic	Lineage_4	GCGS0097	ERR223603; GCGS097	USA	North America	2010	0.5	0.5	0.125	PRJEB2999	ERS135696; SAMEA1690495		ERR223603	109	39	170	111	148	153	65	1901	1	A-deletion	266	mosaic penA-34	100	WT	1	S91F, D95G	3	1	11	90	90	31
27374	USA	2009	34	mosaic	Lineage_4	GCGS0031	ERR191760; GCGS031	USA	North America	2009	0.5	0.5	0.03	PRJEB2999	ERS135545; SAMEA1690401		ERR191760	109	39	170	111	148	153	65	1901	1	A-deletion	266	mosaic penA-34	100	WT	1	S91F, D95G	3	1	11	90	90	31
27375	USA	2009	34	mosaic	Lineage_4	GCGS0017	ERR191746; GCGS017	USA	North America	2009	1	0.25	0.06	PRJEB2999	ERS135220; SAMEA1690497		ERR191746	109	39	170	111	148	153	65	1901	1	A-deletion	266	mosaic penA-34	100	WT	1	S91F, D95G	3	1	11	90	90	31
27379	USA	2009	34	mosaic	Lineage_4	GCGS0019	ERR191748; GCGS019	USA	North America	2009	1	0.25	0.06	PRJEB2999	ERS135541; SAMEA1690502		ERR191748	109	39	170	111	148	153	65	1901	1	A-deletion	266	mosaic penA-34	100	WT	1	S91F, D95G	3	1	11	90	90	31
27381	USA	2010	34	mosaic	Lineage_4	GCGS0104	ERR223610; GCGS104	USA	North America	2010	4	0.125	0.063	PRJEB2999	ERS135307; SAMEA1690354		ERR223610	109	39	170	111	148	153	65	1901	1	A-deletion	266	mosaic penA-34	2	C2611T	1	S91F, D95G	3	1	11	91	90	31
27382	USA	2010	34	mosaic	Lineage_4	GCGS0147	ERR223653; GCGS147	USA	North America	2010	1	0.25	0.125	PRJEB2999	ERS135350; SAMEA1690405		ERR223653	109	39	170	111	148	153	65	1901	1	A-deletion	266	mosaic penA-34	100	WT	1	S91F, D95G	3	1	11	90	90	31
27385	USA	2009	34	mosaic	Lineage_4	GCGS0079	ERR191808; GCGS079	USA	North America	2009	0.5	0.25	0.06	PRJEB2999	ERS135654; SAMEA1690380		ERR191808	109	39	170	111	148	153	65	1901	1	A-deletion	266	mosaic penA-34	100	WT	1	S91F, D95G	3	1	11	90	90	31
27386	USA	2010	34	mosaic	Lineage_4	GCGS0145	ERR223651; GCGS145	USA	North America	2010	1	0.25	0.06	PRJEB2999	ERS135583; SAMEA1690353		ERR223651	109	39	170	111	148	153	65	1901	1	A-deletion	266	mosaic penA-34	100	WT	1	S91F, D95G	3	1	11	90	90	31
27387	USA	2010	34	mosaic	Lineage_4	GCGS0125	ERR223631; GCGS125	USA	North America	2010	0.5	0.25	0.06	PRJEB2999	ERS135328; SAMEA1690365		ERR223631	109	39	170	111	148	153	65	1901	1	A-deletion	266	mosaic penA-34	100	WT	1	S91F, D95G	3	1	11	90	90	31
27388	USA	2010	34	mosaic	Lineage_4	GCGS0141	ERR223647; GCGS141	USA	North America	2010	0.5	0.25	0.06	PRJEB2999	ERS135344; SAMEA1690455		ERR223647	109	39	170	111	148	153	65	1901	1	A-deletion	266	mosaic penA-34	100	WT	1	S91F, D95G	3	1	11	90	90	31
27389	USA	2009	34	mosaic	Lineage_4	GCGS0075	ERR191804; GCGS075	USA	North America	2009	0.5	0.25	0.06	PRJEB2999	ERS135278; SAMEA1690335		ERR191804	109	39	170	111	148	153	65	1901	1	A-deletion	266	mosaic penA-34			1	S91F, D95G	3	1	11			31
27390	USA	2009	34	mosaic	Lineage_4	GCGS0053	ERR191782; GCGS053	USA	North America	2009	1	0.25	0.125	PRJEB2999	ERS135256; SAMEA1690512		ERR191782	109	39	170	111	148	153	65	1901	1	A-deletion	266	mosaic penA-34	100	WT	1	S91F, D95G	3	1	11	90	90	31
27391	USA	2009	34	mosaic	Lineage_4	GCGS0023	ERR191752; GCGS023	USA	North America	2009	0.5	0.25	0.03	PRJEB2999	ERS135226; SAMEA1690444		ERR191752	109	39	170	111	148	153	65	1901	1	A-deletion	266	mosaic penA-34	100	WT	1	S91F, D95G	3	1	12	254	90	31
27392	USA	2010	34	mosaic	Lineage_4	GCGS0181	ERR223687; GCGS181	USA	North America	2010	0.25	0.5	0.125	PRJEB2999	ERS135595; SAMEA1690400		ERR223687	109	39	170	111	148	153	65	1901	1	A-deletion	266	mosaic penA-34	100	WT	1	S91F, D95G	3	1	11	90	90	31
27393	USA	2010	34	mosaic	Lineage_4	GCGS159	ERR223665	USA	North America	2010				PRJEB2999	ERS135362; SAMEA1690457		ERR223665	109	39	170	111	148	153	65	1901	1	A-deletion	266	mosaic penA-34	100	WT	1	S91F, D95G	3	1	11	90	90	31
27394	USA	2010	34	mosaic	Lineage_4	GCGS0235	GCGS235	USA	North America	2010	0.25	0.25	0.06	PRJEB2090	ERS135613; SAMEA1677445		ERR222934	109	39	170	111	148	153	65	1901	1	A-deletion	266	mosaic penA-34	100	WT	1	S91F, D95G	3	1	11	90	90	31
27397	USA	2010	34	mosaic	Lineage_4	GCGS0229	GCGS229	USA	North America	2010	0.5	0.25	0.06	PRJEB2090	ERS135611; SAMEA1677437		ERR222928	109	39	170	111	148	153	65	1901	1	A-deletion	266	mosaic penA-34	100	WT	1	S91F, D95G	3	1	11	90	90	31
27398	USA	2010	34	mosaic	Lineage_4	GCGS0139	ERR223645; GCGS139	USA	North America	2010	1	0.25	0.125	PRJEB2999	ERS135581; SAMEA1690410		ERR223645	109	39	170	111	148	153	65	1901	1	A-deletion	266	mosaic penA-34	100	WT	1	S91F, D95G	3	1	11	90	90	31
27399	USA	2010	34	mosaic	Lineage_4	GCGS0185	ERR223691; GCGS185	USA	North America	2010	0.25	0.25	0.06	PRJEB2999	ERS135388; SAMEA1690404		ERR223691	109	39	170	111	148	153	65	1901	1	A-deletion	266	mosaic penA-34	100	WT	1	S91F, D95G	3	1	11	90	90	31
27400	USA	2009	34	mosaic	Lineage_4	GCGS0081	ERR191810; GCGS081	USA	North America	2009	0.125	0.25	0.06	PRJEB2999	ERS135284; SAMEA1690424		ERR191810	109	39	170	111	148	153	65	1901	1	A-deletion	266	mosaic penA-34	100	WT	1	S91F, D95G	3	1	11	90	90	31
27401	USA	2009	34	mosaic	Lineage_4	GCGS0077	ERR191806; GCGS077	USA	North America	2009	1	0.25	0.06	PRJEB2999	ERS135280; SAMEA1690496		ERR191806	109	39	170	111	148	153	65	1901	1	A-deletion	266	mosaic penA-34	100	WT	1	S91F, D95G	3	1	11	90	90	31
27406	USA	2009	34	mosaic	Lineage_4	GCGS0067	ERR191796; GCGS067	USA	North America	2009	0.5	0.25	0.125	PRJEB2999	ERS135557; SAMEA1690449		ERR191796	109	39	170	111	148	153	65	1901	1	A-deletion	266	mosaic penA-34	100	WT	1	S91F, D95G	3	1	11	90	90	31
27413	USA	2010	34	mosaic	Lineage_4	GCGS0131	ERR223637; GCGS131	USA	North America	2010	0.5	0.25	0.03	PRJEB2999	ERS135334; SAMEA1690329		ERR223637	109	39	170	111	148	153	65	1901	1	A-deletion	266	mosaic penA-34	100	WT	1	S91F, D95G	3	1	11	90	90	31
27414	USA	2009	34	mosaic	Lineage_4	GCGS0021	ERR191750; GCGS021	USA	North America	2009	1	0.25	0.06	PRJEB2999	ERS135224; SAMEA1690375		ERR191750	109	39	170	111	148	153	65	1901	1	A-deletion	266	mosaic penA-34	100	WT	1	S91F, D95G	3	1	11	90	90	31
27416	USA	2010	34	mosaic	Lineage_4	GCGS0189	ERR223695; GCGS189	USA	North America	2010	1	0.25	0.06	PRJEB2999	ERS135392; SAMEA1690494		ERR223695	109	39	170	111	148	153	65	1901	1	A-deletion	266	mosaic penA-34	100	WT	1	S91F, D95G	3	1	11	90	90	31
27417	USA	2010	34	mosaic	Lineage_4	GCGS0183	ERR223689; GCGS183	USA	North America	2010	0.25	0.25	0.06	PRJEB2999	ERS135386; SAMEA1690381		ERR223689	109	39	170	111	148	153	65	1901	1	A-deletion	266	mosaic penA-34	100	WT	1	S91F, D95G	3	1	11	90	90	31
27418	USA	2009	34	mosaic	Lineage_4	GCGS0057	ERR191786; GCGS057	USA	North America	2009	0.5	0.25	0.06	PRJEB2999	ERS135260; SAMEA1690322		ERR191786	109	39	170	111	148	153	65	1901	1	A-deletion	266	mosaic penA-34	100	WT	1	S91F, D95G	3	1	11	90	90	31
27421	USA	2010	34	mosaic	Lineage_4	GCGS0109	ERR223615; GCGS109	USA	North America	2010	0.5	0.25	0.06	PRJEB2999	ERS135571; SAMEA1690493		ERR223615	109	39	170	111	148	153	65	1901	1	A-deletion	266	mosaic penA-34	100	WT	1	S91F, D95G	3	1	11	90	90	31
27423	USA	2010	34	mosaic	Lineage_4	GCGS0195	GCGS195	USA	North America	2010	0.5	0.25	0.06	PRJEB2090	ERS135398; SAMEA1677304		ERR222894	109	39	170	111	148	153	65	1901	1	A-deletion	266	mosaic penA-34	100	WT	1	S91F, D95G	3	1	11	90	90	31
27427	USA	2010	34	mosaic	Lineage_4	GCGS0151	ERR223657; GCGS151	USA	North America	2010	1	0.25	0.06	PRJEB2999	ERS135688; SAMEA1690447		ERR223657	109	39	170	111	148	667	65	10312	1	A-deletion	266	mosaic penA-34	100	WT	1	S91F, D95G	3	1	11	90	90	31
27429	USA	2009	34	mosaic	Lineage_4	GCGS0001	ERR191730; GCGS001	USA	North America	2009	1	0.25	0.125	PRJEB2999	ERS135535; SAMEA1690394		ERR191730	109	39	170	111	148	153	65	1901	1	A-deletion	266	mosaic penA-34	100	WT	1	S91F, D95G	3	1	11	90	90	31
27430	USA	2010	34	mosaic	Lineage_4	GCGS0155	ERR223661; GCGS155	USA	North America	2010	1	0.25	0.125	PRJEB2999	ERS135358; SAMEA1690428		ERR223661	109	39	170	111	148	153	65	1901	1	A-deletion	266	mosaic penA-34	100	WT	1	S91F, D95G	3	1	11	90	90	31
27433	USA	2010	34	mosaic	Lineage_4	GCGS0111	GCGS111	USA	North America	2010	0.5	0.25	0.25	PRJEB2999	ERS135314; SAMEA1690319		ERR223617	109	39	170	111	148	153	65	1901	1	A-deletion	266	mosaic penA-34	100	WT	1	S91F, D95G	3	1	11	90	90	31
27440	USA	2010	34	mosaic	Lineage_3	GCGS0099	ERR223605; GCGS099	USA	North America	2010	1	0.5	0.25	PRJEB2999	ERS135302; SAMEA1690467		ERR223605	109	39	170	111	148	153	65	1901	2	A-deletion	266	mosaic penA-34	100	WT	1	S91F, D95G	3	1	8	255	90	31
27443	USA	2009	34	mosaic	Lineage_4	GCGS0089	ERR191818; GCGS089	USA	North America	2009	1	0.25	0.03	PRJEB2999	ERS135292; SAMEA1690459		ERR191818	109	39	170	111	148	153	65	1901	1	A-deletion	266	mosaic penA-34	100	WT	1	S91F, D95G	3	1	11	90	90	31
27444	USA	2009	34	mosaic	Lineage_4	GCGS0037	ERR191766; GCGS037	USA	North America	2009	0.5	0.5	0.125	PRJEB2999	ERS135547; SAMEA1690348		ERR191766	109	39	170	111	148	153	65	1901	1	A-deletion	266	mosaic penA-34	100	WT	1	S91F, D95G	3	1	11	90	90	31
27446	USA	2010	34	mosaic	Lineage_4	GCGS0205	GCGS205	USA	North America	2010	1	0.25	0.125	PRJEB2090	ERS135690; SAMEA1677479		ERR222904	109	39	170	111	148	153	65	1901	1	A-deletion	266	mosaic penA-34	100	WT	1	S91F, D95G	3	1	11	90	90	31
27447	USA	2009	34	mosaic	Lineage_4	GCGS061	ERR191790	USA	North America	2009				PRJEB2999	ERS135652; SAMEA1690436		ERR191790	109	39	170	111	148	153	65	1901	1	A-deletion	266	mosaic penA-34	100	WT	1	S91F, D95G	3	1	11	90	90	31
27448	USA	2010	34	mosaic	Lineage_4	GCGS0241	GCGS241	USA	North America	2010	0.5	0.5	0.125	PRJEB2090	ERS135672; SAMEA1677419		ERR222940	109	39	170	111	148	153	65	1901	1	A-deletion	266	mosaic penA-34	100	WT	1	S91F, D95G	3	1	11	90	90	31
27449	USA	2009	34	mosaic	Lineage_4	GCGS0088	ERR191817; GCGS088	USA	North America	2009	0.5	0.125	0.063	PRJEB2999	ERS135655; SAMEA1690414		ERR191817	109	39	170	111	148	153	65	1901	1	A-deletion	266	mosaic penA-34	100	WT	1	S91F, D95G	3	1	11	90	90	31
27452	USA	2009	34	mosaic	Lineage_4	GCGS0085	ERR191814; GCGS085	USA	North America	2009	0.5	0.25	0.03	PRJEB2999	ERS135563; SAMEA1690384		ERR191814	109	39	170	111	148	153	65	1901	1	A-deletion	266	mosaic penA-34	100	WT	1	S91F, D95G	3	1	11	90	90	31
27453	USA	2010	34	mosaic	Lineage_4	GCGS0095	ERR191824; GCGS095	USA	North America	2010	1	0.25	0.06	PRJEB2999	ERS135298; SAMEA1690325		ERR191824	109	39	170	111	148	153	65	1901	1	A-deletion	266	mosaic penA-34	100	WT	1	S91F, D95G	3	1	11	90	90	31
27454	USA	2010	34	mosaic	Lineage_4	GCGS0177	ERR223683; GCGS177	USA	North America	2010	1	0.25	0.03	PRJEB2999	ERS135380; SAMEA1690346		ERR223683	109	39	170	111	148	153	65	1901	1	A-deletion	266	mosaic penA-34	100	WT	1	S91F, D95G	3	1	14	256	90	31
27462	USA	2010	34	mosaic	Lineage_4	GCGS0103	ERR223609; GCGS103	USA	North America	2010	0.5	0.25	0.03	PRJEB2999	ERS135569; SAMEA1690339		ERR223609	109	39	170	111	148	153	65	1901	1	A-deletion	266	mosaic penA-34	100	WT	1	S91F, D95G	3	1	11	90	90	31
27469	USA	2009	34	mosaic	Lineage_4	GCGS0041	ERR191770; GCGS041	USA	North America	2009	1	0.25	0.125	PRJEB2999	ERS135244; SAMEA1690371		ERR191770	109	39	170	111	148	153	65	1901	1	A-deletion	266	mosaic penA-34	100	WT	1	S91F, D95G	3	1	11	90	90	31
27470	USA	2010	34	mosaic	Lineage_4	GCGS0101	ERR223607; GCGS101	USA	North America	2010	0.125	0.25	0.06	PRJEB2999	ERS135304; SAMEA1690416		ERR223607	109	39	170	111	148	153	65	1901	1	A-deletion	266	mosaic penA-34	100	WT	1	S91F, D95G	3	1	11	90	90	31
27473	USA	2009	34	mosaic	Lineage_4	GCGS0033	ERR191762; GCGS033	USA	North America	2009	0.25	0.25	0.06	PRJEB2999	ERS135236; SAMEA1690441		ERR191762	109	39	170	111	148	153	65	1901	1	A-deletion	266	mosaic penA-34	100	WT	1	S91F, D95G	3	1	11	90	90	31
31178	UK	2011	34	mosaic	Lineage_4	NM8365	SC_RUN_13299_1#3	UK	Europe	2011				PRJEB2090	ERS462634; SAMEA2547821		ERR585985	109	39	170	111	148	153	65	1901	1	A-deletion	266	mosaic penA-34	100	WT	1	S91F, D95G	3	1	11	90	90	31
31458	Norway	2009	34	mosaic	Lineage_4	NO_09_3569	10868_8_30; ERR388309	Norway	Europe	2009	0.75	0.19	0.125	PRJEB4024	ERS254063; SAMEA2076727		ERR350009	109	39	170	111	148	153	65	1901	1	A-deletion	266	mosaic penA-34	100	WT	1	S91F, D95G	3	1	11	90	90	31
31459	Slovenia	2012	34	mosaic	Lineage_4	SI12-21	10900_8_42; ERR352743	Slovenia	Europe	2012	0.5	0.19	0.094	PRJEB4024	ERS254170; SAMEA2076955		ERR352743	109	39	170	111	148	153	65	1901	1	A-deletion	266	mosaic penA-34	100	WT	1	S91F, D95G	3	1	11	90	90	31
31462	France	2008	34	mosaic	Lineage_4	GC_10775	10868_8_9	France	Europe	2008	0.5	0.125	0.125	PRJEB4024	ERS254042; SAMEA2076720		ERR349988	109	39	170	111	148	153	65	1901	1	A-deletion	266	mosaic penA-34	100	WT	1	S91F, D95G	3	1	11	90	90	31
31494	Slovenia	2010	34	mosaic	Lineage_4	SI10_15	12082_1_20; ERR350065	Slovenia	Europe	2010	0.5	0.125	0.125	PRJEB4024	ERS254119; SAMEA2076680		ERR350065	109	39	170	111	148	153	65	1901	1	A-deletion	266	mosaic penA-34	100	WT	1	S91F, D95G	3	1	11	90	90	31
31495	Slovenia	2010	34	mosaic	Lineage_4	SI10_21	10868_8_87	Slovenia	Europe	2010	0.5	0.125	0.094	PRJEB4024	ERS254120; SAMEA2077005		ERR350066	109	39	170	111	148	153	65	1901	1	A-deletion	266	mosaic penA-34	100	WT	1	S91F, D95G	3	1	11	90	90	31
31503	Belarus	2011	34	mosaic	Lineage_4	BEL_11_163	10900_8_11	Belarus	Europe	2011	1	0.016	0.012	PRJEB4024	ERS254133; SAMEA2080391		ERR352670	109	39	170	111	148	153	65	1901	1	A-deletion	266	mosaic penA-34	100	WT	1	S91F, D95G	3	1	11	90	90	31
31504	Germany	2011	34	mosaic	Lineage_4	316/-11	10900_8_6	Germany	Europe	2011	0.19	0.75	0.5	PRJEB4024	ERS254134; SAMEA2076685		ERR352672	109	39	170	111	148	153	65	1901	1	A-deletion	498	mosaic penA-34	100	WT	1	S91F, D95G	3	1	11	1582	90	31
31508	Poland	2011	34	mosaic	Lineage_4	POL_11_139	10900_8_18	Poland	Europe	2011	0.5	0.125	0.094	PRJEB4024	ERS254146; SAMEA2076689		ERR352696	109	39	170	111	148	153	65	1901	1	A-deletion	266	mosaic penA-34	100	WT	1	S91F, D95G	3	1	11	90	90	31
31513	Poland	2012	34	mosaic	Lineage_4	POL_12_167	10900_8_33; ERR352726	Poland	Europe	2012	0.032	0.032	0.012	PRJEB4024	ERS254161; SAMEA2076952		ERR352726	109	39	170	111	148	153	65	1901	1	A-deletion	266	mosaic penA-34	100	WT	1	S91F, D95G	3	1	11	90	90	31
31514	Poland	2012	34	mosaic	Lineage_4	POL_12_197	12082_1_21; ERR352732	Poland	Europe	2012	6	0.047	0.032	PRJEB4024	ERS254164; SAMEA2076953		ERR352732	109	39	170	111	148	153	65	1901	1	A-deletion	266	mosaic penA-34	2	C2611T	1	S91F, D95G	3	1	11	91	90	31
31515	Poland	2012	34	mosaic	Lineage_4	POL_12_B2a	10900_8_38; ERR352736	Poland	Europe	2012	0.064	0.016	0.002	PRJEB4024	ERS254166; SAMEA2080402		ERR352736	109	39	170	111	148	153	65	1901	1	A-deletion	266	mosaic penA-34	100	WT	1	S91F, D95G	3	1	11	90	90	31
31516	Poland	2012	34	mosaic	Lineage_4	POL_12_B3a	10900_8_39; ERR352738	Poland	Europe	2012	0.5	0.094	0.064	PRJEB4024	ERS254167; SAMEA2076954		ERR352738	109	39	170	111	148	153	65	1901	1	A-deletion	266	mosaic penA-34	100	WT	1	S91F, D95G	3	1	3	250	90	31
31599	The Netherlands	2008	34	mosaic	Lineage_4	2801	10868_8_1	The Netherlands	Europe	2008	0.75	0.19	0.094	PRJEB4024	ERS254034; SAMEA2076396		ERR349980	109	39	170	111	148	153	65	1901	1	A-deletion	266	mosaic penA-34	100	WT	1	S91F, D95G	3	1	11	90	90	31
31601	The Netherlands	2008	34	mosaic	Lineage_4	2201	10868_8_3	The Netherlands	Europe	2008	0.75	0.19	0.094	PRJEB4024	ERS254036; SAMEA2076718		ERR349982	109	39	170	111	148	153	65	1901	1	A-deletion	266	mosaic penA-34	100	WT	1	S91F, D95G	3	1	11	90	90	31
31605	Finland	2008	34	mosaic	Lineage_4	590_318	10868_8_8; ERR388287	Finland	Europe	2008	0.5	0.047	0.023	PRJEB4024	ERS254041; SAMEA2076399		ERR349987	109	39	170	111	148	153	65	1901	1	A-deletion	266	mosaic penA-34	100	WT	1	S91F, D95G	3	1	11	90	90	31
31618	Slovenia	2008	34	mosaic	Lineage_4	SI08_22	10868_8_28; ERR388307	Slovenia	Europe	2008	0.125	0.094	0.047	PRJEB4024	ERS254061; SAMEA2080308		ERR350007	109	39	170		148	153	65		1	A-deletion	266	mosaic penA-34	100	WT	1	S91F, D95G	3	1	11	90	90	31
31619	Slovenia	2008	34	mosaic	Lineage_4	SI08_26	10868_8_29; ERR388308	Slovenia	Europe	2008	0.047	0.047	0.008	PRJEB4024	ERS254062; SAMEA2076406		ERR350008	109	39	170	111	148	153	65	1901	1	A-deletion	266	mosaic penA-34	100	WT	1	S91F, D95G	3	1	100	303	90	31
31623	Norway	2009	34	mosaic	Lineage_4	NO_09_3612	10868_8_35	Norway	Europe	2009	0.25	0.38	0.19	PRJEB4024	ERS254068; SAMEA2076407		ERR350014	109	39	170	111	148	153	65	1901	1	A-deletion	266	mosaic penA-34	100	WT	1	S91F, D95G	3	1	11	90	90	31
31634	Spain	2010	34	mosaic	Lineage_4	10_590_246	10868_8_73	Spain	Europe	2010	0.5	0.19	0.19	PRJEB4024	ERS254106; SAMEA2080322		ERR350052	109	39	170	111	148	153	65	1901	1	A-deletion	266	mosaic penA-34	100	WT	1	S91F, D95G	3	1	11	90	90	31
31645	Poland	2011	34	mosaic	Lineage_4	POL_11_79	10900_8_11	Poland	Europe	2011	0.19	0.032	0.012	PRJEB4024	ERS254139; SAMEA2080393		ERR352682	109	39	170	111	148	153	65	1901	1	A-deletion	266	mosaic penA-34	100	WT	1	S91F, D95G	3	1	11	90	90	31
31647	Poland	2011	34	mosaic	Lineage_4	POL_11_116	10900_8_14	Poland	Europe	2011	0.19	0.064	0.064	PRJEB4024	ERS254142; SAMEA2080394		ERR352688	109	39	170	111	148	153	65	1901	1	A-deletion	266	mosaic penA-34	100	WT	1	S91F, D95G	3	1	11	90	90	31
31648	Poland	2011	34	mosaic	Lineage_4	POL_11_129	10900_8_15	Poland	Europe	2011	1	0.125	0.064	PRJEB4024	ERS254143; SAMEA2076688		ERR352690	109	39	170	111	148	153	65	1901	1	A-deletion	266	mosaic penA-34	100	WT	1	S91F, D95G	3	1	11	90	90	31
31649	Poland	2011	34	mosaic	Lineage_4	POL_11_131	10900_8_16	Poland	Europe	2011	0.047	0.032	0.008	PRJEB4024	ERS254144; SAMEA2077013		ERR352692	109	39	170	111	148	153	65	1901	1	A-deletion	266	mosaic penA-34	100	WT	1	S91F, D95G	3	1	11	90	90	31
31652	Slovenia	2011	34	mosaic	Lineage_4	SI11-14	10900_8_23; ERR352706	Slovenia	Europe	2011	0.5	0.19	0.125	PRJEB4024	ERS254151; SAMEA2080397		ERR352706	109	39	170	111	148	153	65	1901	1	A-deletion	266	mosaic penA-34	100	WT	1	S91F, D95G	3	1	11	90	90	31
31656	Poland	2012	34	mosaic	Lineage_4	POL_12_154	10900_8_31; ERR352722	Poland	Europe	2012	0.125	0.032	0.008	PRJEB4024	ERS254159; SAMEA2077018		ERR352722	109	39	170	111	148	153	65	1901	1	A-deletion	266	mosaic penA-34	100	WT	1	S91F, D95G	3	1	3	250	90	31
31658	Poland	2012	34	mosaic	Lineage_4	POL_12_170	10900_8_34; ERR352728	Poland	Europe	2012	0.38	0.094	0.064	PRJEB4024	ERS254162; SAMEA2077019		ERR352728	109	39	170	111	148	153	65	1901	1	A-deletion	266	mosaic penA-34	100	WT	1	S91F, D95G	3	1	11	90	90	31
31659	Poland	2012	34	mosaic	Lineage_4	POL_12_187	10900_8_35; ERR352730	Poland	Europe	2012	0.25	0.094	0.032	PRJEB4024	ERS254163; SAMEA2080401		ERR352730	109	39	170	111	148	153	65	1901	1	A-deletion	266	mosaic penA-34	100	WT	1	S91F, D95G	3	1	3	250	90	31
31660	Poland	2012	34	mosaic	Lineage_4	POL_12_214	10900_8_37; ERR352734	Poland	Europe	2012	0.75	0.094	0.064	PRJEB4024	ERS254165; SAMEA2077020		ERR352734	109	39	170	111	148	153	65	1901	1	A-deletion	266	mosaic penA-34	100	WT	1	S91F, D95G	3	1	11	90	90	31
31704	Japan	2008	34	mosaic	Lineage_4	08_590_411	10625_6_38	Japan	Asia	2008	0.19	0.064	0.047	PRJEB4024	ERS311619; SAMEA2150841		ERR363613	109	39	170	111	148	153	65	1901	1	A-deletion	266	mosaic penA-34	100	WT	1	S91F, D95G	3	1	11	90	90	31
31734	Philippines	2010	34	mosaic	Lineage_4	10_590_244	10625_6_94	Philippines	Asia	2010	0.38	0.25	0.125	PRJEB4024	ERS311675; SAMEA2153491		ERR363669	109	39	170	111	148	153	65	1901	1	A-deletion	266	mosaic penA-34	100	WT	1	S91F, D95G	3	1	11	90	90	31
31776			34	mosaic	Lineage_4	229/-12	ERR352676	Unknown						PRJEB4024	ERS254136; SAMEA2080392		ERR352676	109	39	170	111	148	153	65	1901	1	A-deletion	266	mosaic penA-34	100	WT	1	S91F, D95G	3	1	11	90	90	31
31784	Slovenia	2009	34	mosaic	Lineage_4	SI09_19	10868_8_56	Slovenia	Europe	2009	0.5	0.125	0.125	PRJEB4024	ERS254089; SAMEA2076414		ERR350035	109	39	170	111	148	153	65	1901	1	A-deletion	266	mosaic penA-34	100	WT	1	S91F, D95G	23	1	11	627	90	31
31865	Poland	2012	34	mosaic	Lineage_4	POL_12_214	ERR388411	Poland	Europe	2012				PRJEB4024	ERS254165; SAMEA2077020		ERR388411	109	39	170	111	148	153	65	1901	1	A-deletion	266	mosaic penA-34	100	WT	1	S91F, D95G	3	1	11	90	90	31
31917	Belarus	2011	34	mosaic	Lineage_4	BEL_11_163	10900_8_5	Belarus	Europe	2011	1	0.016	0.012	PRJEB4024	ERS254132; SAMEA2077009		ERR388379	109	39	170	111	148	153	65	1901	1	A-deletion	266	mosaic penA-34	100	WT	1	S91F, D95G	3	1	11	90	90	31
34769	USA	2011	34	mosaic	Lineage_4	ALB_2011_04_03		USA	North America	2011				PRJNA209477	SAMN02338805; SRS476523		SRR969356	109	39	170	111	148	153	65	1901	1	A-deletion	266	mosaic penA-34	100	WT	1	S91F, D95G	3	1	11	90	90	31
34775	USA	2011	34	mosaic	Lineage_4	ATL_2011_01-25		USA	North America	2011				PRJNA209498	SAMN02338811; SRS476529		SRR969365	109	39	170	111	148	153	65	1901	1	A-deletion	498	mosaic penA-34	100	WT	1	S91F, D95G	3	1	11	1582	90	31
34793	Norway	2010	34	mosaic	Lineage_4	MU_NG12		Norway	Europe	2010				PRJNA209638	SAMN02338830; SRS476548		SRR969384	109	39	170	111	148	153	65	1901	1	A-deletion	266	mosaic penA-34	100	WT	1	S91F, D95G	3	1	11	90	90	31
34795	Austria	2011	34	mosaic	Lineage_4	MU_NG15		Austria	Europe	2011				PRJNA209640	SAMN02338832; SRS476550		SRR969386	109	39	170	111	148	153	65	1901	1	A-deletion	498	mosaic penA-34	100	WT	1	S91F, D95G	3	1	11	1582	90	31
36684	USA	2008	34	mosaic	Lineage_4	SM-3		USA	North America	2008								109	39	170	111		153	65		1	A-deletion	266	mosaic penA-34			1	S91F, D95G	3	1	11			31
37023	USA	2005	34	mosaic	Lineage_4	GCGS0920	05CFX_T_002; 3416STDY6016703	USA	North America	2005	0.5	0.25	0.125	PRJEB7904	ERS621332; SAMEA3165220		ERR854883	109	39	170	111	148	153	65	1901	1	A-deletion	266	mosaic penA-34	100	WT	1	S91F, D95G	3	1	11	90	90	31
37024	USA	2005	34	mosaic	Lineage_4	GCGS0944	05CFX_T_003; 3416STDY6016704	USA	North America	2005	0.5	0.25	0.06	PRJEB7904	ERS621333; SAMEA3165221		ERR854884	109	39	170	111	148	153	65	1901	1	A-deletion	266	mosaic penA-34	100	WT	1	S91F, D95G	3	1	11	90	90	31
37027	USA	2006	34	mosaic	Lineage_4	GCGS0930	06CFX_T_003; 3416STDY6016707	USA	North America	2006	1	0.25	0.03	PRJEB7904	ERS621337; SAMEA3165225		ERR854887	109	39	170	111	148	153	65	1901	1	A-deletion	266	mosaic penA-34	100	WT	1	S91F, D95G	3	1	11	90	90	31
37028	USA	2007	34	mosaic	Lineage_4	GCGS1042	07CFX_T_001; 3416STDY6016708	USA	North America	2007	1	0.25	0.125	PRJEB7904	ERS621338; SAMEA3165226		ERR854888	109	39	170	111	148	153	65	1901	1	A-deletion	266	mosaic penA-34	100	WT	1	S91F, D95G	3	1	11	90	90	31
37034	USA	2008	34	mosaic	Lineage_4	GCGS1057	08CFX_T_001; 3416STDY6016714	USA	North America	2008	0.5	1	0.25	PRJEB7904	ERS621345; SAMEA3165233		ERR854894	109	39	170	111	148	153	65	1901	1	A-deletion	660	mosaic penA-34	100	WT	1	S91F, D95G	3	1	11	1587	90	31
37035	USA	2008	34	mosaic	Lineage_4	GCGS1078	08CFX_T_002; 3416STDY6016715	USA	North America	2008	0.5	0.25	0.125	PRJEB7904	ERS621346; SAMEA3165234		ERR854895	109	39	170	111	148	153	65	1901	1	A-deletion	266	mosaic penA-34	100	WT	1	S91F, D95G	3	1	11	90	90	31
37037	USA	2012	34	mosaic	Lineage_4	GCGS0877	12CFX_T_001; 3416STDY6016717	USA	North America	2012	1	0.25	0.06	PRJEB7904	ERS621348; SAMEA3165236		ERR854897	109	39	170	111	148	153	65	1901	1	A-deletion	266	mosaic penA-34	100	WT	1	S91F, D95G	3	1	11	90	90	31
37038	USA	2012	34	mosaic	Lineage_4	GCGS0906	12CFX_T_002; 3416STDY6016718	USA	North America	2012	0.5	0.25	0.06	PRJEB7904	ERS621350; SAMEA3165238		ERR854898	109	39	170	111	148	153	65	1901	1	A-deletion	266	mosaic penA-34	100	WT	1	S91F, D95G	3	1	11	90	90	31
37039	USA	2012	34	mosaic	Lineage_4	GCGS0927	12CFX_T_003; 3416STDY6016719	USA	North America	2012	1	0.25	0.06	PRJEB7904	ERS621351; SAMEA3165239		ERR854899	109	39	170	111	148	153	65	1901	1	A-deletion	266	mosaic penA-34	100	WT	1	S91F, D95G	3	1	11	90	90	31
37040	USA	2012	34	mosaic	Lineage_4	GCGS0881	12CFX_T_004; 3416STDY6016720	USA	North America	2012	1	0.25	0.125	PRJEB7904	ERS621353; SAMEA3165241		ERR854900	109	39	170	111	148	153	65	1901	1	A-deletion	266	mosaic penA-34	100	WT	1	S91F, D95G	3	1	11	90	90	31
37041	USA	2012	34	mosaic	Lineage_4	GCGS0887	12CFX_T_005; 3416STDY6016721	USA	North America	2012	1	0.25	0.06	PRJEB7904	ERS621354; SAMEA3165242		ERR854901	109	39	170	111	148	153	65	1901	1	A-deletion	266	mosaic penA-34	100	WT	1	S91F, D95G	3	1	11	90	90	31
37042	USA	2012	34	mosaic	Lineage_4	GCGS1006	12CFX_T_006; 3416STDY6016722	USA	North America	2012	1	0.25	0.06	PRJEB7904	ERS621355; SAMEA3165243		ERR854902	109	39	170	111	148	153	65	1901	1	A-deletion	266	mosaic penA-34	100	WT	1	S91F, D95G	3	1	11	90	90	31
37043	USA	2012	34	mosaic	Lineage_4	GCGS0922	12CFX_T_007; 3416STDY6016723	USA	North America	2012	0.5	0.25	0.06	PRJEB7904	ERS621357; SAMEA3165245		ERR854903	109	39	170	111	148	153	65	1901	1	A-deletion	266	mosaic penA-34	100	WT	1	S91F, D95G	3	1	11	90	90	31
37044	USA	2012	34	mosaic	Lineage_4	GCGS0943	12CFX_T_008; 3416STDY6016724	USA	North America	2012	1	0.25	0.06	PRJEB7904	ERS621358; SAMEA3165246		ERR854904	109	39	170	111	148	153	65	1901	1	A-deletion	266	mosaic penA-34	100	WT	1	S91F, D95G	3	1	11	90	90	31
37046	USA	2012	34	mosaic	Lineage_4	GCGS0879	12CFX_T_010; 3416STDY6016726	USA	North America	2012	0.5	0.25	0.06	PRJEB7904	ERS621361; SAMEA3165249		ERR854906	109	39	170	111	148	153	65	1901	1	A-deletion	266	mosaic penA-34	100	WT	1	S91F, D95G	3	1	11	90	90	31
37047	USA	2012	34	mosaic	Lineage_4	GCGS0880	12CFX_T_011; 3416STDY6016727	USA	North America	2012	0.5	0.25	0.125	PRJEB7904	ERS621362; SAMEA3165250		ERR854907	109	39	170	111	148	153	65	1901	1	A-deletion	266	mosaic penA-34	100	WT	1	S91F, D95G	3	1	11	90	90	31
37048	USA	2012	34	mosaic	Lineage_4	GCGS0961	12CFX_T_012; 3416STDY6016728	USA	North America	2012	0.5	0.25	0.125	PRJEB7904	ERS621364; SAMEA3165252		ERR854908	109	39	170	111	148	153	65	1901	1	A-deletion	266	mosaic penA-34	100	WT	1	S91F, D95G	3	1	11	90	90	31
37050	USA	2012	34	mosaic	Lineage_4	GCGS0985	12CFX_T_014; 3416STDY6016730	USA	North America	2012	1	0.25	0.06	PRJEB7904	ERS621366; SAMEA3165254		ERR854910	109	39	170	111	148	153	65	1901	1	A-deletion	266	mosaic penA-34	100	WT	1	S91F, D95G	3	1	11	90	90	31
37051	USA	2012	34	mosaic	Lineage_4	GCGS0984	12CFX_T_015; 3416STDY6016731	USA	North America	2012	0.25	0.25	0.06	PRJEB7904	ERS621368; SAMEA3165256		ERR854911	109	39	170	111	148	153	65	1901	9	A39T	266	mosaic penA-34	100	WT	1	S91F, D95G	3	1	11	196	90	31
37052	USA	2012	34	mosaic	Lineage_4	GCGS0960	12CFX_T_016; 3416STDY6016732	USA	North America	2012	0.5	0.25	0.125	PRJEB7904	ERS621369; SAMEA3165257		ERR854912	109	39	170	111	148	153	65	1901	1	A-deletion	266	mosaic penA-34	100	WT	1	S91F, D95G	3	1	11	90	90	31
37053	USA	2012	34	mosaic	Lineage_4	GCGS0894	12CFX_T_017; 3416STDY6016733	USA	North America	2012	0.5	0.25	0.06	PRJEB7904	ERS621370; SAMEA3165258		ERR854913	109	39	170	111	148	153	65	1901	1	A-deletion	266	mosaic penA-34	100	WT	1	S91F, D95G	3	1	11	90	90	31
37054	USA	2012	34	mosaic	Lineage_4	GCGS0875	12CFX_T_018; 3416STDY6016734	USA	North America	2012	1	0.25	0.06	PRJEB7904	ERS621372; SAMEA3165260		ERR854914	109	39	170	111	148	153	65	1901	1	A-deletion	266	mosaic penA-34	100	WT	1	S91F, D95G	3	1	11	90	90	31
37055	USA	2012	34	mosaic	Lineage_4	GCGS0932	12CFX_T_019; 3416STDY6016735	USA	North America	2012	0.5	0.25	0.06	PRJEB7904	ERS621373; SAMEA3165261		ERR854915	109	39	170	111	148	153	65	1901	1	A-deletion	266	mosaic penA-34	100	WT	1	S91F, D95G	3	1	11	90	90	31
37056	USA	2012	34	mosaic	Lineage_4	GCGS0905	12CFX_T_020; 3416STDY6016736	USA	North America	2012	0.5	0.25	0.06	PRJEB7904	ERS621374; SAMEA3165262		ERR854916	109	39	170	111	148	153	65	1901	1	A-deletion	266	mosaic penA-34	100	WT	1	S91F, D95G	3	1	11	90	90	31
37057	USA	2012	34	mosaic	Lineage_4	GCGS0929	12CFX_T_021; 3416STDY6016737	USA	North America	2012	1	0.25	0.06	PRJEB7904	ERS621376; SAMEA3165264		ERR854917	109	39	170	111	148	153	65	1901	1	A-deletion	266	mosaic penA-34	100	WT	1	S91F, D95G	3	1	11	90	90	31
37058	USA	2012	34	mosaic	Lineage_4	GCGS0863	12CFX_T_022; 3416STDY6016738	USA	North America	2012	1	0.25	0.125	PRJEB7904	ERS621377; SAMEA3165265		ERR854918	109	39	170	111	148	153	65	1901	1	A-deletion	266	mosaic penA-34	100	WT	1	S91F, D95G	3	1	11	90	90	31
37059	USA	2012	34	mosaic	Lineage_4	GCGS0912	12CFX_T_023; 3416STDY6016739	USA	North America	2012	0.5	0.25	0.125	PRJEB7904	ERS621378; SAMEA3165266		ERR854919	109	39	170	111	148	153	65	1901	1	A-deletion	266	mosaic penA-34	100	WT	1	S91F, D95G	3	1	11	90	90	31
37060	USA	2012	34	mosaic	Lineage_4	GCGS0962	12CFX_T_024; 3416STDY6016740	USA	North America	2012	0.5	0.25	0.06	PRJEB7904	ERS621380; SAMEA3165268		ERR854867	109	39	170	111	148	153	65	1901	1	A-deletion	266	mosaic penA-34	100	WT	1	S91F, D95G	3	1	11	90	90	31
37061	USA	2012	34	mosaic	Lineage_4	GCGS0997	12CFX_T_025; 3416STDY6016741	USA	North America	2012	0.5	0.25	0.06	PRJEB7904	ERS621381; SAMEA3165269		ERR854920	109	39	170	111	148	153	65	1901	9	A39T	266	mosaic penA-34	100	WT	1	S91F, D95G	3	1	11	196	90	31
37062	USA	2012	34	mosaic	Lineage_4	GCGS0864	12CFX_T_026; 3416STDY6016742	USA	North America	2012	1	0.25	0.125	PRJEB7904	ERS621382; SAMEA3165270		ERR854921	109	39	170	111	148	153	65	1901	1	A-deletion	266	mosaic penA-34	100	WT	1	S91F, D95G	3	1	11	90	90	31
37063	USA	2012	34	mosaic	Lineage_4	GCGS0876	12CFX_T_027; 3416STDY6016743	USA	North America	2012	1	0.25	0.06	PRJEB7904	ERS621384; SAMEA3165272		ERR854922	109	39	170	111	148	153	65	1901	1	A-deletion	266	mosaic penA-34	100	WT	1	S91F, D95G	3	1	11	90	90	31
37064	USA	2012	34	mosaic	Lineage_4	GCGS0915	12CFX_T_028; 3416STDY6016744	USA	North America	2012	0.5	0.25	0.125	PRJEB7904	ERS621385; SAMEA3165273		ERR854923	109	39	170	111	148	153	65	1901	9	A39T	266	mosaic penA-34	100	WT	1	S91F, D95G	3	1	11	196	90	31
37065	USA	2012	34	mosaic	Lineage_4	GCGS0872	12CFX_T_029; 3416STDY6016745	USA	North America	2012	0.5	0.25	0.06	PRJEB7904	ERS621387; SAMEA3165275		ERR854924	109	39	170	111	148	153	65	1901	1	A-deletion	266	mosaic penA-34	100	WT	1	S91F, D95G	3	1	11	90	90	31
37067	USA	2012	34	mosaic	Lineage_4	GCGS0979	12CFX_T_031; 3416STDY6016747	USA	North America	2012	0.5	0.25	0.06	PRJEB7904	ERS621389; SAMEA3165277		ERR854926	109	39	170	111	148	153	633	9365	1	A-deletion	266	mosaic penA-34	100	WT	1	S91F, D95G	3	1	11	90	90	31
37068	USA	2012	34	mosaic	Lineage_4	GCGS0938	12CFX_T_032; 3416STDY6016748	USA	North America	2012	2	1	0.25	PRJEB7904	ERS621391; SAMEA3165279		ERR854927	109	39	170	78	148	153	65	7360	1	A-deletion	266	mosaic penA-34	100	WT	1	S91F, D95G	3	1	11	90	90	31
37070	USA	2012	34	mosaic	Lineage_4	GCGS0959	12CFX_T_034; 3416STDY6016750	USA	North America	2012	0.5	0.25	0.125	PRJEB7904	ERS621394; SAMEA3165282		ERR854929	109	39	170	111	148	153	65	1901	1	A-deletion	266	mosaic penA-34	100	WT	1	S91F, D95G	3	1	11	90	90	31
37071	USA	2012	34	mosaic	Lineage_4	GCGS0982	12CFX_T_035; 3416STDY6016751	USA	North America	2012	1	0.25	0.06	PRJEB7904	ERS621395; SAMEA3165283		ERR854930	109	39	170	111	148	153	633	9365	1	A-deletion	266	mosaic penA-34	100	WT	1	S91F, D95G	3	1	11	90	90	31
37072	USA	2012	34	mosaic	Lineage_4	GCGS0986	12CFX_T_036; 3416STDY6016752	USA	North America	2012	0.25	0.25	0.06	PRJEB7904	ERS621396; SAMEA3165284		ERR854931	109	39	170	111	148	153	65	1901	9	A39T	266	mosaic penA-34	100	WT	1	S91F, D95G	3	1	11	196	90	31
37073	USA	2012	34	mosaic	Lineage_4	GCGS0914	12CFX_T_037; 3416STDY6016753	USA	North America	2012	1	0.25	0.06	PRJEB7904	ERS621398; SAMEA3165286		ERR854932	109	39	170	111	148	153	65	1901	1	A-deletion	266	mosaic penA-34	100	WT	1	S91F, D95G	3	1	11	90	90	31
37074	USA	2012	34	mosaic	Lineage_4	GCGS0983	12CFX_T_038; 3416STDY6016754	USA	North America	2012	1	0.25	0.06	PRJEB7904	ERS621399; SAMEA3165287		ERR854933	109	39	170	111	148	153	65	1901	1	A-deletion	266	mosaic penA-34	100	WT	1	S91F, D95G	3	1	11	90	90	31
37075	USA	2013	34	mosaic	Lineage_4	GCGS0990	13CFX_T_011; 3416STDY6016755	USA	North America	2013	0.5	0.125	0.032	PRJEB7904	ERS621400; SAMEA3165288		ERR854934	109	39	170	111	148	153	65	1901	1	A-deletion	266	mosaic penA-34	100	WT	1	S91F, D95G	3	1	11	90	90	31
37076	USA	2012	34	mosaic	Lineage_4	GCGS0998	12CFX_T_040; 3416STDY6016756	USA	North America	2012	0.5	0.25	0.125	PRJEB7904	ERS621402; SAMEA3165290		ERR854935	109	39	170	111	148	153	65	1901	9	A39T	266	mosaic penA-34	100	WT	1	S91F, D95G	3	1	11	196	90	31
37077	USA	2012	34	mosaic	Lineage_4	GCGS1007	12CFX_T_041; 3416STDY6016757	USA	North America	2012	1	0.25	0.125	PRJEB7904	ERS621403; SAMEA3165291		ERR854936	109	39	170	111	148	153	65	1901	1	A-deletion	266	mosaic penA-34	100	WT	1	S91F, D95G	3	1	8	194	90	31
37078	USA	2012	34	mosaic	Lineage_4	GCGS0878	12CFX_T_042; 3416STDY6016758	USA	North America	2012	0.5	0.25	0.06	PRJEB7904	ERS621404; SAMEA3165292		ERR854937	109	39	170	111	148	153	65	1901	1	A-deletion	266	mosaic penA-34	100	WT	1	S91F, D95G	3	1	11	90	90	31
37079	USA	2012	34	mosaic	Lineage_4	GCGS0862	12CFX_T_043; 3416STDY6016759	USA	North America	2012	1	0.25	0.06	PRJEB7904	ERS621405; SAMEA3165293		ERR854938	109	39	170	111	148	153	65	1901	1	A-deletion	266	mosaic penA-34	100	WT	1	S91F, D95G	3	1	11	90	90	31
37080	USA	2012	34	mosaic	Lineage_4	GCGS0981	12CFX_T_044; 3416STDY6016760	USA	North America	2012	0.5	0.25	0.06	PRJEB7904	ERS621407; SAMEA3165295		ERR854868	109	39	170	111	148	153	65	1901	1	A-deletion	266	mosaic penA-34	100	WT	1	S91F, D95G	3	1	11	90	90	31
37081	USA	2012	34	mosaic	Lineage_4	GCGS0883	12CFX_T_045; 3416STDY6016761	USA	North America	2012	0.5	0.25	0.03	PRJEB7904	ERS621408; SAMEA3165296		ERR854869	109	39	170	111	148	153	65	1901	1	A-deletion	266	mosaic penA-34	100	WT	1	S91F, D95G	3	1	11	90	90	31
37082	USA	2012	34	mosaic	Lineage_4	GCGS0996	12CFX_T_046; 3416STDY6016762	USA	North America	2012	0.5	0.25	0.06	PRJEB7904	ERS621410; SAMEA3165298		ERR854939	109	39	170	111	148	153	65	1901	9	A39T	266	mosaic penA-34	100	WT	1	S91F, D95G	3	1	11	196	90	31
37083	USA	2012	34	mosaic	Lineage_4	GCGS0903	12CFX_T_047; 3416STDY6016763	USA	North America	2012	0.5	0.25	0.06	PRJEB7904	ERS621411; SAMEA3165299		ERR854870	109	39	170	111	148	667	65	10312	1	A-deletion	266	mosaic penA-34	100	WT	1	S91F, D95G	3	1	11	90	90	31
37084	USA	2013	34	mosaic	Lineage_4	GCGS0917	13CFX_T_001; 3416STDY6016764	USA	North America	2013	1	0.25	0.06	PRJEB7904	ERS621412; SAMEA3165300		ERR854940	109	39	170	78	148	153	65	7360	1	A-deletion	266	mosaic penA-34	100	WT	1	S91F, D95G	3	1	11	90	90	31
37085	USA	2013	34	mosaic	Lineage_4	GCGS0989	13CFX_T_002; 3416STDY6016765	USA	North America	2013	0.5	0.25	0.03	PRJEB7904	ERS621413; SAMEA3165301		ERR854941	109	39	170	111	148	153	65	1901	1	A-deletion	266	mosaic penA-34	100	WT	1	S91F, D95G	3	1	11	90	90	31
37086	USA	2012	34	mosaic	Lineage_4	GCGS1011	13CFX_T_003; 3416STDY6016766	USA	North America	2012	0.5	0.25	0.06	PRJEB7904	ERS621415; SAMEA3165303		ERR854942	109	39	170	111	148	153	65	1901	1	A-deletion	266	mosaic penA-34	100	WT	1	S91F, D95G	3	1	11	90	90	31
37087	USA	2013	34	mosaic	Lineage_4	GCGS0940	13CFX_T_010; 3416STDY6016767	USA	North America	2013	0.5	0.25	0.03	PRJEB7904	ERS621416; SAMEA3165304		ERR854943	109	39	170	111	148	153	65	1901	1	A-deletion	266	mosaic penA-34	100	WT	1	S91F, D95G	3	1	11	90	90	31
37088	USA	2013	34	mosaic	Lineage_4	GCGS0935	13CFX_T_005; 3416STDY6016768	USA	North America	2013	0.5	0.25	0.03	PRJEB7904	ERS621417; SAMEA3165305		ERR854944	109	39	170	111	148	153	65	1901	1	A-deletion	266	mosaic penA-34	100	WT	1	S91F, D95G	3	1	11	90	90	31
37089	USA	2013	34	mosaic	Lineage_4	GCGS0916	13CFX_T_006; 3416STDY6016769	USA	North America	2013	1	0.25	0.06	PRJEB7904	ERS621419; SAMEA3165307		ERR854945	109	39	170	111	148	153	633	9365	1	A-deletion	266	mosaic penA-34	100	WT	1	S91F, D95G	3	1	11	90	90	31
37090	USA	2013	34	mosaic	Lineage_4	GCGS0934	13CFX_T_007; 3416STDY6016770	USA	North America	2013	0.063	0.063	0.032	PRJEB7904	ERS621420; SAMEA3165308		ERR854946	109	39	170	111	148	153	65	1901	1	A-deletion	266	mosaic penA-34	100	WT	1	S91F, D95G	3	1	11	90	90	31
37091	USA	2013	34	mosaic	Lineage_4	GCGS0868	13CFX_T_008; 3416STDY6016771	USA	North America	2013	0.5	0.25	0.03	PRJEB7904	ERS621421; SAMEA3165309		ERR854947	109	39	170	111	148	153	65	1901	1	A-deletion	266	mosaic penA-34	100	WT	1	S91F, D95G	3	1	11	90	90	31
37092	USA	2013	34	mosaic	Lineage_4	GCGS0882	13CFX_T_009; 3416STDY6016772	USA	North America	2013	1	0.25	0.06	PRJEB7904	ERS621423; SAMEA3165311		ERR854948	109	39	170	111	148	153	65	1901	1	A-deletion	266	mosaic penA-34	100	WT	1	S91F, D95G	3	1	11	90	90	31
37106	USA	2012	34	mosaic	Lineage_4	GCGS0740	12CFX_C_014; 3416STDY6016786	USA	North America	2012	0.5	0.125	0.032	PRJEB7904	ERS621443; SAMEA3165331		ERR854962	109	39	170	111	148	153	65	1901	1	A-deletion	266	mosaic penA-34	100	WT	1	S91F, D95G	3	1	14	256	90	31
37151	USA	2011	34	mosaic	Lineage_4	GCGS0757	11CFX_C_023; 3416STDY6016832	USA	North America	2011	1	0.063	0.016	PRJEB7904	ERS621459; SAMEA3165347		ERR855006	109	39	170	111	148	153	65	1901	1	A-deletion	266	mosaic penA-34	100	WT	1	S91F, D95G	3	1	1	89	90	31
37166	USA	2011	34	mosaic	Lineage_4	GCGS0767	11CFX_C_038; 3416STDY6016847	USA	North America	2011	0.5	0.25	0.125	PRJEB7904	ERS621474; SAMEA3165362		ERR855021	109	39	170	111	148	153	65	1901	1	A-deletion	266	mosaic penA-34	100	WT	1	S91F, D95G	3	1	11	90	90	31
37211	USA	2012	34	mosaic	Lineage_4	GCGS0811	12CFX_C_051; 3416STDY6016892	USA	North America	2012	1	0.125	0.063	PRJEB7904	ERS621536; SAMEA3165424		ERR855066	109	39	170	111	148	153	633	9365	1	A-deletion	266	mosaic penA-34	100	WT	1	S91F, D95G	3	1	11	90	90	31
37266	USA	2010	34	mosaic	Lineage_4	GCGS0836	10AZI_C_013; 3416STDY6016949	USA	North America	2010	1	0.125	0.03	PRJEB7904	ERS621575; SAMEA3165463		ERR855114	109	39	170	111	148	153	65	1901	1	A-deletion	266	mosaic penA-34	100	WT	1	S91F, D95G	3	1	11	90	90	31
37267	USA	2007	34	mosaic	Lineage_4	GCGS1049	07AZI_T_015; 3416STDY6016950	USA	North America	2007	1	0.125	0.125	PRJEB7904	ERS621576; SAMEA3165464		ERR855115	109	39	170	111	148	153	65	1901	1	A-deletion	266	mosaic penA-34	100	WT	1	S91F, D95G	3	1	11	90	90	31
37268	USA	2007	34	mosaic	Lineage_4	GCGS1051	07AZI_T_016; 3416STDY6016951	USA	North America	2007	1	0.125	0.063	PRJEB7904	ERS621577; SAMEA3165465		ERR855116	109	39	170	111	148	153	65	1901	1	A-deletion	266	mosaic penA-34	100	WT	1	S91F, D95G	3	1	11	90	90	31
37269	USA	2007	34	mosaic	Lineage_4	GCGS1052	07AZI_T_017; 3416STDY6016952	USA	North America	2007	1	0.125	0.063	PRJEB7904	ERS621578; SAMEA3165466		ERR855117	109	39	170	111	148	153	65	1901	1	A-deletion	266	mosaic penA-34	100	WT	1	S91F, D95G	3	1	11	90	90	31
37272	USA	2007	34	mosaic	Lineage_4	GCGS1056	07AZI_T_020; 3416STDY6016955	USA	North America	2007	1	0.125	0.063	PRJEB7904	ERS621581; SAMEA3165469		ERR855120	109	39	170	111	148	153	65	1901	1	A-deletion	266	mosaic penA-34	100	WT	1	S91F, D95G	3	1	11	90	90	31
37273	USA	2010	34	mosaic	Lineage_4	GCGS0841	10AZI_C_014; 3416STDY6016956	USA	North America	2010	1	0.125	0.06	PRJEB7904	ERS621582; SAMEA3165470		ERR855121	109	39	170	111	148	153	65	1901	1	A-deletion	266	mosaic penA-34	100	WT	1	S91F, D95G	3	1	11	90	90	31
37283	USA	2009	34	mosaic	Lineage_4	GCGS0844	09AZI_T_002; 3416STDY6016966	USA	North America	2009	4	0.125	0.06	PRJEB7904	ERS621592; SAMEA3165480		ERR855129	109	39	170	111	148	153	65	1901	1	A-deletion	266	mosaic penA-34	2	C2611T	1	S91F, D95G	3	1	11	91	90	31
37294	USA	2011	34	mosaic	Lineage_4	GCGS0842	11AZI_T_004; 3416STDY6016977	USA	North America	2011	2	0.125	0.125	PRJEB7904	ERS621603; SAMEA3165491		ERR855139	109	39	170	111	148	153	65	1901	1	A-deletion	266	mosaic penA-34	100	WT	1	S91F, D95G	3	1	11	90	90	31
37300	USA	2011	34	mosaic	Lineage_4	GCGS0856	11AZI_T_010; 3416STDY6016983	USA	North America	2011	8	0.125	0.06	PRJEB7904	ERS621609; SAMEA3165497		ERR855145	109	39	170	78	148	153	65	7360	1	A-deletion	266	mosaic penA-34	2	C2611T	1	S91F, D95G	3	1	11	91	90	31
37377	USA	2008	34	mosaic	Lineage_4	GCGS1068	08AZI_C_004; 3416STDY6017061	USA	North America	2008	0.5	0.125	0.063	PRJEB7904	ERS621686; SAMEA3165574		ERR855222	109	39	170	111	148	153	133	10241	1	A-deletion	266	mosaic penA-34	100	WT	1	S91F, D95G	3	1	11	90	90	31
37380	USA	2009	34	mosaic	Lineage_4	GCGS0025	09AZI_C_001; 3416STDY6017064	USA	North America	2009	0.5	0.25	0.06	PRJEB7904	ERS621689; SAMEA3165577		ERR855225	109	39	170	111	148	153	65	1901	1	A-deletion	266	mosaic penA-34	100	WT	1	S91F, D95G	3	1	11	90	90	31
37381	USA	2009	34	mosaic	Lineage_4	GCGS0029	09AZI_C_002; 3416STDY6017065	USA	North America	2009	0.5	0.25	0.06	PRJEB7904	ERS621690; SAMEA3165578		ERR855226	109	39	170	111	148	153	65	1901	1	A-deletion	266	mosaic penA-34	100	WT	1	S91F, D95G	3	1	11	90	90	31
37382	USA	2009	34	mosaic	Lineage_4	GCGS0835	09AZI_C_003; 3416STDY6017066	USA	North America	2009	0.5	0.125	0.06	PRJEB7904	ERS621691; SAMEA3165579		ERR855227	109	39	170	111	148	153	65	1901	1	A-deletion	266	mosaic penA-34	100	WT	1	S91F, D95G	3	1	11	90	90	31
37387	USA	2009	34	mosaic	Lineage_4	GCGS0847	09AZI_C_008; 3416STDY6017071	USA	North America	2009	0.5	0.125	0.03	PRJEB7904	ERS621696; SAMEA3165584		ERR855232	109	39	170	111	148	153	65	1901	1	A-deletion	266	mosaic penA-34	100	WT	1	S91F, D95G	3	1	11	90	90	31
37388	USA	2009	34	mosaic	Lineage_4	GCGS0851	09AZI_C_009; 3416STDY6017072	USA	North America	2009	0.5	0.125	0.06	PRJEB7904	ERS621697; SAMEA3165585		ERR855233	109	39	170	111	148	153	65	1901	1	A-deletion	266	mosaic penA-34	100	WT	1	S91F, D95G	3	1	11	90	90	31
37389	USA	2009	34	mosaic	Lineage_4	GCGS0061	09AZI_C_010; 3416STDY6017073	USA	North America	2009	0.5	0.5	0.06	PRJEB7904	ERS621698; SAMEA3165586		ERR855234	109	39	170	111	148	153	65	1901	1	A-deletion	266	mosaic penA-34	100	WT	1	S91F, D95G	3	1	11	90	90	31
37400	USA	2010	34	mosaic	Lineage_4	GCGS0133	3416STDY6017084	USA	North America	2010	0.5	0.25	0.03	PRJEB7904	ERS621709; SAMEA3165597		ERR855245	109	39	170	111	148	153	65	1901	1	A-deletion	266	mosaic penA-34	100	WT	1	S91F, D95G	3	1	11	90	90	31
37421	USA	2006	34	mosaic	Lineage_4	GCGS0921	06CFX_T_004; 3416STDY6017106	USA	North America	2006	0.5	0.25	0.06	PRJEB7904	ERS621730; SAMEA3165618		ERR855266	109	39	170	111	148	153	65	1901	1	A-deletion	266	mosaic penA-34	100	WT	1	S91F, D95G	3	1	11	90	90	31
37424	USA	2011	34	mosaic	Lineage_4	GCGS1001	11CFX_T_004; 3416STDY6017109	USA	North America	2011	0.5	0.25	0.125	PRJEB7904	ERS621733; SAMEA3165621		ERR855269	109	39	170	111	148	153	65	1901	1	A-deletion	266	mosaic penA-34	17	WT	1	S91F, D95G	3	1	11	709	90	31
37425	USA	2011	34	mosaic	Lineage_4	GCGS0971	11CFX_T_005; 3416STDY6017110	USA	North America	2011	1	0.25	0.06	PRJEB7904	ERS621734; SAMEA3165622		ERR855270	109	39	170	111	148	153	633	9365	1	A-deletion	266	mosaic penA-34	100	WT	1	S91F, D95G	3	1	11	90	90	31
37426	USA	2011	34	mosaic	Lineage_4	GCGS0969	11CFX_T_006; 3416STDY6017111	USA	North America	2011	0.5	0.25	0.06	PRJEB7904	ERS621735; SAMEA3165623		ERR855271	109	39	170	111	148	153	65	1901	1	A-deletion	266	mosaic penA-34	100	WT	1	S91F, D95G	3	1	11	90	90	31
37427	USA	2011	34	mosaic	Lineage_4	GCGS0993	11CFX_T_007; 3416STDY6017112	USA	North America	2011	0.25	0.25	0.06	PRJEB7904	ERS621736; SAMEA3165624		ERR855272	109	39	170	111	148	153	65	1901	1	A-deletion	266	mosaic penA-34	100	WT	1	S91F, D95G	3	1	11	90	90	31
37428	USA	2011	34	mosaic	Lineage_4	GCGS0976	11CFX_T_008; 3416STDY6017113	USA	North America	2011	0.25	0.25	0.06	PRJEB7904	ERS621737; SAMEA3165625		ERR855273	109	39	170		148	153	65		1	A-deletion	266	mosaic penA-34	100	WT	1	S91F, D95G	3	1	11	90	90	31
37429	USA	2011	34	mosaic	Lineage_4	GCGS0952	11CFX_T_009; 3416STDY6017114	USA	North America	2011	0.25	0.25	0.06	PRJEB7904	ERS621738; SAMEA3165626		ERR855274	109	39	170	111	148	153	65	1901	1	A-deletion	266	mosaic penA-34	100	WT	1	S91F, D95G	3	1	11	90	90	31
37430	USA	2011	34	mosaic	Lineage_4	GCGS0954	11CFX_T_010; 3416STDY6017115	USA	North America	2011	0.25	0.25	0.06	PRJEB7904	ERS621739; SAMEA3165627		ERR855275	109	39	170	111	148	153	65	1901	1	A-deletion	266	mosaic penA-34	100	WT	1	S91F, D95G	3	1	11	90	90	31
37431	USA	2011	34	mosaic	Lineage_4	GCGS0956	11CFX_T_011; 3416STDY6017116	USA	North America	2011	0.25	0.25	0.06	PRJEB7904	ERS621740; SAMEA3165628		ERR855276	109	39	170	111	148	153	65	1901	1	A-deletion	266	mosaic penA-34	100	WT	1	S91F, D95G	3	1	11	90	90	31
37432	USA	2011	34	mosaic	Lineage_4	GCGS0967	11CFX_T_012; 3416STDY6017117	USA	North America	2011	0.5	0.25	0.03	PRJEB7904	ERS621741; SAMEA3165629		ERR855277	109	39	170	111	148	153	633	9365	1	A-deletion	266	mosaic penA-34	100	WT	1	S91F, D95G	3	1	11	90	90	31
37433	USA	2011	34	mosaic	Lineage_4	GCGS0873	11CFX_T_013; 3416STDY6017118	USA	North America	2011	1	0.25	0.06	PRJEB7904	ERS621742; SAMEA3165630		ERR855278	109	39	170	111	148	153	65	1901	1	A-deletion	266	mosaic penA-34	100	WT	1	S91F, D95G	3	1	11	90	90	31
37434	USA	2011	34	mosaic	Lineage_4	GCGS0925	11CFX_T_014; 3416STDY6017119	USA	North America	2011	1	0.25	0.06	PRJEB7904	ERS621743; SAMEA3165631		ERR855279	109	39	170	111	148	153	65	1901	1	A-deletion	266	mosaic penA-34	100	WT	1	S91F, D95G	3	1	11	90	90	31
37435	USA	2011	34	mosaic	Lineage_4	GCGS0953	11CFX_T_015; 3416STDY6017120	USA	North America	2011	0.25	0.25	0.06	PRJEB7904	ERS621744; SAMEA3165632		ERR855280	109	39	170	111	148	153	65	1901	1	A-deletion	266	mosaic penA-34	100	WT	1	S91F, D95G	3	1	11	90	90	31
37436	USA	2011	34	mosaic	Lineage_4	GCGS0972	11CFX_T_016; 3416STDY6017121	USA	North America	2011	1	0.25	0.06	PRJEB7904	ERS621745; SAMEA3165633		ERR855281	109	39	170	111	148	153	633	9365	1	A-deletion	266	mosaic penA-34	100	WT	1	S91F, D95G	3	1	11	90	90	31
37437	USA	2011	34	mosaic	Lineage_4	GCGS0893	11CFX_T_017; 3416STDY6017122	USA	North America	2011	0.5	0.25	0.06	PRJEB7904	ERS621747; SAMEA3165635		ERR855282	109	39	170	111	148	153	65	1901	1	A-deletion	266	mosaic penA-34	100	WT	1	S91F, D95G	3	1	11	90	90	31
37438	USA	2011	34	mosaic	Lineage_4	GCGS0888	11CFX_T_018; 3416STDY6017123	USA	North America	2011	1	0.25	0.06	PRJEB7904	ERS621752; SAMEA3165640		ERR855283	109	39	170	111	148	153	65	1901	1	A-deletion	266	mosaic penA-34	100	WT	1	S91F, D95G	3	1	11	90	90	31
37439	USA	2011	34	mosaic	Lineage_4	GCGS0973	11CFX_T_019; 3416STDY6017124	USA	North America	2011	0.5	0.25	0.06	PRJEB7904	ERS621756; SAMEA3165644		ERR855284	109	39	170	111	148	153	65	1901	1	A-deletion	266	mosaic penA-34	100	WT	1	S91F, D95G	3	1	11	90	90	31
37440	USA	2012	34	mosaic	Lineage_4	GCGS0942	12CFX_T_048; 3416STDY6017125	USA	North America	2012	1	0.25	0.06	PRJEB7904	ERS621759; SAMEA3165647		ERR855285	109	39	170	111	148	153	65	1901	1	A-deletion	266	mosaic penA-34	100	WT	1	S91F, D95G	3	1	11	90	90	31
37441	USA	2012	34	mosaic	Lineage_4	GCGS0977	12CFX_T_049; 3416STDY6017126	USA	North America	2012	0.5	0.25	0.06	PRJEB7904	ERS621762; SAMEA3165650		ERR855286	109	39	170	111	148	153	65	1901	1	A-deletion	266	mosaic penA-34	100	WT	1	S91F, D95G	3	1	11	90	90	31
37443	USA	2011	34	mosaic	Lineage_4	GCGS0889	11CFXAZI_T_001; 3416STDY6017128	USA	North America	2011	2	0.25	0.125	PRJEB7904	ERS621770; SAMEA3165658		ERR855288	109	39	170	111	148	153	65	1901	1	A-deletion	266	mosaic penA-34	2	C2611T	1	S91F, D95G	3	1	11	91	90	31
37444	USA	2010	34	mosaic	Lineage_4	GCGS0848	10AZI_C_015; 3416STDY6017129	USA	North America	2010	1	0.125	0.06	PRJEB7904	ERS621773; SAMEA3165661		ERR855289	109	39	170	111	148	153	65	1901	1	A-deletion	266	mosaic penA-34	100	WT	1	S91F, D95G	3	1	11	90	90	31
37446	USA	2010	34	mosaic	Lineage_4	GCGS0159	3416STDY6017131	USA	North America	2010	0.5	0.25	0.06	PRJEB7904	ERS621779; SAMEA3165667		ERR855291	109	39	170	111	148	153	65	1901	1	A-deletion	266	mosaic penA-34	100	WT	1	S91F, D95G	3	1	11	90	90	31
37450	USA	2010	34	mosaic	Lineage_4	GCGS0239	3416STDY6017135	USA	North America	2010	0.5	0.5	0.125	PRJEB7904	ERS621791; SAMEA3165679		ERR855295	109	39	170	111	148	153	65	1901	1	A-deletion	266	mosaic penA-34	100	WT	1	S91F, D95G	3	1	11	90	90	31
37468	USA	2011	34	mosaic	Lineage_4	GCGS0901	11AZI_C_014; 3416STDY6017153	USA	North America	2011	0.5	0.25	0.06	PRJEB7904	ERS621853; SAMEA3165741		ERR855313	109	39	170	111	148	667	65	10312	1	A-deletion	266	mosaic penA-34	100	WT	1	S91F, D95G	3	1	11	90	90	31
37474	USA	2012	34	mosaic	Lineage_4	GCGS0722	12AZI_C_004; 3416STDY6017159	USA	North America	2012	0.5	0.125	0.063	PRJEB7904	ERS621873; SAMEA3165761		ERR855319	109	39	170	111	148	153	65	1901	1	A-deletion	266	mosaic penA-34	100	WT	1	S91F, D95G	3	1	11	90	90	31
37475	USA	2012	34	mosaic	Lineage_4	GCGS0837	12AZI_C_005; 3416STDY6017160	USA	North America	2012	1	0.125	0.06	PRJEB7904	ERS621877; SAMEA3165765		ERR855320	109	39	170	111	148	153	65	1901	1	A-deletion	266	mosaic penA-34	100	WT	1	S91F, D95G	3	1	11	90	90	31
37477	USA	2012	34	mosaic	Lineage_4	GCGS0822	12AZI_C_007; 3416STDY6017162	USA	North America	2012	0.5	0.125	0.06	PRJEB7904	ERS621881; SAMEA3165769		ERR855322	109	39	170	111	148	153	65	1901	1	A-deletion	266	mosaic penA-34	100	WT	1	S91F, D95G	3	1	11	90	90	31
37479	USA		34	mosaic	Lineage_4	12AZI_C_009	3416STDY6017164	USA	North America					PRJEB7904	ERS621883; SAMEA3165771		ERR855324	109	39	170	111	148	153	65	1901	1	A-deletion	266	mosaic penA-34	100	WT	1	S91F, D95G	3	1	11	90	90	31
37480	USA		34	mosaic	Lineage_4	12AZI_C_010	3416STDY6017165	USA	North America					PRJEB7904	ERS621884; SAMEA3165772		ERR855325	109	39	170	111	148	153	65	1901	1	A-deletion	266	mosaic penA-34	100	WT	1	S91F, D95G	3	1	11	90	90	31
37484	USA	2012	34	mosaic	Lineage_4	GCGS0833	12AZI_C_014; 3416STDY6017169	USA	North America	2012	0.5	0.125	0.06	PRJEB7904	ERS621888; SAMEA3165776		ERR855329	109	39	170	111	148	153	65	1901	1	A-deletion	266	mosaic penA-34	100	WT	1	S91F, D95G	3	1	11	90	90	31
37488	USA	2013	34	mosaic	Lineage_4	GCGS1010	13AZI_C_003; 3416STDY6017173	USA	North America	2013	0.5	0.25	0.06	PRJEB7904	ERS621892; SAMEA3165780		ERR855333	109	39	170	111	148	153	65	1901	1	A-deletion	266	mosaic penA-34	100	WT	1	S91F, D95G	3	1	11	90	90	31
37489	USA	2013	34	mosaic	Lineage_4	GCGS0780	13AZI_C_004; 3416STDY6017174	USA	North America	2013	0.5	0.125	0.032	PRJEB7904	ERS621893; SAMEA3165781		ERR855334	109	39	170	111	148	153	65	1901	1	A-deletion	266	mosaic penA-34	100	WT	1	S91F, D95G	3	1	11	90	90	31
37498	USA	2011	34	mosaic	Lineage_4	GCGS0884	11CFX_T_048; 3416STDY6017184	USA	North America	2011	0.25	0.25	0.06	PRJEB7904	ERS621749; SAMEA3165637		ERR855343	109	39	170	111	148	153	65	1901	1	A-deletion	266	mosaic penA-34	100	WT	1	S91F, D95G	3	1	14	256	90	31
37500	USA		34	mosaic	Lineage_4	11CFX_T_049	3416STDY6017186	USA	North America					PRJEB7904	ERS621751; SAMEA3165639		ERR855345	109	39	170	111	148	667	65	10312	1	A-deletion	266	mosaic penA-34	100	WT	1	S91F, D95G	3	1	11	90	90	31
37508	USA	2012	34	mosaic	Lineage_4	GCGS0849	12AZI_T_003; 3416STDY6017194	USA	North America	2012	4	0.125	0.03	PRJEB7904	ERS621763; SAMEA3165651		ERR855353	109	39	170	78	148	153	65	7360	1	A-deletion	266	mosaic penA-34	2	C2611T	1	S91F, D95G	3	1	11	91	90	31
37515	USA	2012	34	mosaic	Lineage_4	GCGS0834	12AZI_T_010; 3416STDY6017201	USA	North America	2012	2	0.125	0.03	PRJEB7904	ERS621772; SAMEA3165660		ERR855360	109	39	170	111	148	153	65	1901	44	C-substitution	266	mosaic penA-34	100	WT	1	S91F, D95G	3	1	1	195	90	31
37541	USA	2011	34	mosaic	Lineage_4	GCGS0924	11CFX_T_050; 3416STDY6017227	USA	North America	2011	1	0.25	0.06	PRJEB7904	ERS621810; SAMEA3165698		ERR855386	109	39	170	111	148	153	65	1901	1	A-deletion	266	mosaic penA-34	100	WT	1	S91F, D95G	3	1	11	90	90	31
37542	USA	2013	34	mosaic	Lineage_4	GCGS0838	13AZI_T_013; 3416STDY6017228	USA	North America	2013	16	0.125	0.03	PRJEB7904	ERS621811; SAMEA3165699		ERR855387	109	39	170	111	148	153	65	1901	1	A-deletion	266	mosaic penA-34	100	WT	1	S91F, D95G	3	1	11	90	90	31
37550	USA	2013	34	mosaic	Lineage_4	GCGS0759	13AZI_T_023; 3416STDY6017236	USA	North America	2013	8	0.125	0.063	PRJEB7904	ERS621823; SAMEA3165711		ERR855395	109	39	170	111	148	153	65	1901	1	A-deletion	266	mosaic penA-34	100	WT	1	S91F, D95G	3	1	11	90	90	31
37554	USA	2013	34	mosaic	Lineage_4	GCGS1008	13CFX_T_017; 3416STDY6017240	USA	North America	2013	0.5	0.25	0.06	PRJEB7904	ERS621828; SAMEA3165716		ERR855399	109	39	170	111	148	153	65	1901	1	A-deletion	266	mosaic penA-34	100	WT	1	S91F, D95G	3	1	11	90	90	31
37555	USA	2013	34	mosaic	Lineage_4	GCGS0918	13CFX_T_018; 3416STDY6017241	USA	North America	2013	1	0.25	0.06	PRJEB7904	ERS621829; SAMEA3165717		ERR855400	109	39	170	78	148	153	65	7360	1	A-deletion	266	mosaic penA-34	100	WT	1	S91F, D95G	3	1	11	90	90	31
37556	USA	2013	34	mosaic	Lineage_4	GCGS1009	13CFX_T_019; 3416STDY6017242	USA	North America	2013	0.5	0.25	0.125	PRJEB7904	ERS621831; SAMEA3165719		ERR855401	109	39	170	111	148	153	65	1901	1	A-deletion	266	mosaic penA-34	100	WT	1	S91F, D95G	3	1	11	90	90	31
37557	USA	2011	34	mosaic	Lineage_4	GCGS0947	11CFX_T_051; 3416STDY6017243	USA	North America	2011	0.25	0.25	0.06	PRJEB7904	ERS621832; SAMEA3165720		ERR855402	109	39	170	111	148	153	65	1901	1	A-deletion	266	mosaic penA-34	100	WT	1	S91F, D95G	3	1	11	90	90	31
37558	USA	2013	34	mosaic	Lineage_4	GCGS0988	13CFX_T_012; 3416STDY6017244	USA	North America	2013	0.5	0.25	0.03	PRJEB7904	ERS621834; SAMEA3165722		ERR855403	109	39	170	111	148	153	65	1901	1	A-deletion	266	mosaic penA-34	100	WT	1	S91F, D95G	3	1	11	90	90	31
37559	USA	2013	34	mosaic	Lineage_4	GCGS0939	13CFX_T_013; 3416STDY6017245	USA	North America	2013	0.5	0.25	0.06	PRJEB7904	ERS621835; SAMEA3165723		ERR855404	109	39	170	111	148	153	65	1901	1	A-deletion	266	mosaic penA-34	100	WT	1	S91F, D95G	3	1	11	90	90	31
37560	USA	2013	34	mosaic	Lineage_4	GCGS0987	13CFX_T_014; 3416STDY6017246	USA	North America	2013	0.5	0.25	0.06	PRJEB7904	ERS621836; SAMEA3165724		ERR855405	109	39	170	111	148	153	65	1901	1	A-deletion	266	mosaic penA-34	100	WT	1	S91F, D95G	3	1	11	90	90	31
37561	USA	2013	34	mosaic	Lineage_4	GCGS0923	13CFX_T_015; 3416STDY6017247	USA	North America	2013	0.5	0.25	0.125	PRJEB7904	ERS621838; SAMEA3165726		ERR855406	109	39	170	111	148	153	65	1901	1	A-deletion	266	mosaic penA-34	100	WT	1	S91F, D95G	3	1	11	90	90	31
37562	USA	2013	34	mosaic	Lineage_4	GCGS0991	13CFX_T_016; 3416STDY6017248	USA	North America	2013	0.5	0.125	0.032	PRJEB7904	ERS621839; SAMEA3165727		ERR855407	109	39	170	111	148	153	65	1901	1	A-deletion	266	mosaic penA-34	100	WT	1	S91F, D95G	3	1	11	90	90	31
37563	USA	2011	34	mosaic	Lineage_4	GCGS0946	11CFX_T_023; 3416STDY6017249	USA	North America	2011	0.25	0.25	0.125	PRJEB7904	ERS621840; SAMEA3165728		ERR855408	109	39	170	111	148	153	65	1901	1	A-deletion	266	mosaic penA-34	100	WT	1	S91F, D95G	3	1	11	90	90	31
37564	USA	2011	34	mosaic	Lineage_4	GCGS1000	11CFX_T_025; 3416STDY6017250	USA	North America	2011	0.25	0.25	0.06	PRJEB7904	ERS621842; SAMEA3165730		ERR855409	109	39	170	111	148	153	65	1901	1	A-deletion	266	mosaic penA-34	100	WT	1	S91F, D95G	3	1	11	90	90	31
37565	USA	2011	34	mosaic	Lineage_4	GCGS0948	11CFX_T_027; 3416STDY6017251	USA	North America	2011	0.25	0.25	0.06	PRJEB7904	ERS621843; SAMEA3165731		ERR855410	109	39	170	111	148	153	65	1901	1	A-deletion	266	mosaic penA-34	100	WT	1	S91F, D95G	3	1	11	90	90	31
37568	USA	2011	34	mosaic	Lineage_4	GCGS0911	11CFX_T_033; 3416STDY6017254	USA	North America	2011	0.25	0.25	0.06	PRJEB7904	ERS621848; SAMEA3165736		ERR855413	109	39	170	111	148	153	65	1901	1	A-deletion	266	mosaic penA-34	100	WT	1	S91F, D95G	3	1	11	90	90	31
37569	USA	2011	34	mosaic	Lineage_4	GCGS0885	11CFX_T_035; 3416STDY6017255	USA	North America	2011	0.25	0.25	0.06	PRJEB7904	ERS621849; SAMEA3165737		ERR855414	109	39	170	111	148	153	65	1901	1	A-deletion	266	mosaic penA-34	100	WT	1	S91F, D95G	3	1	11	90	90	31
37570	USA	2011	34	mosaic	Lineage_4	GCGS0936	11CFX_T_036; 3416STDY6017256	USA	North America	2011	1	0.25	0.06	PRJEB7904	ERS621851; SAMEA3165739		ERR855415	109	39	170	111	148	153	65	1901	1	A-deletion	266	mosaic penA-34	100	WT	1	S91F, D95G	3	1	11	90	90	31
37571	USA	2011	34	mosaic	Lineage_4	GCGS0891	11CFX_T_037; 3416STDY6017257	USA	North America	2011	0.5	0.25	0.06	PRJEB7904	ERS621852; SAMEA3165740		ERR855416	109	39	170	111	148	153	65	1901	1	A-deletion	266	mosaic penA-34	100	WT	1	S91F, D95G	3	1	11	90	90	31
37572	USA	2011	34	mosaic	Lineage_4	GCGS0968	11CFX_T_038; 3416STDY6017258	USA	North America	2011	0.5	0.125	0.032	PRJEB7904	ERS621854; SAMEA3165742		ERR855417	109	39	170	111	148	153	65	1901	1	A-deletion	266	mosaic penA-34	100	WT	1	S91F, D95G	3	1	1	89	90	31
37573	USA	2011	34	mosaic	Lineage_4	GCGS0937	11CFX_T_039; 3416STDY6017259	USA	North America	2011	0.5	0.25	0.125	PRJEB7904	ERS621855; SAMEA3165743		ERR855418	109	39	170		148	153	65		1	A-deletion	266	mosaic penA-34	100	WT	1	S91F, D95G	3	1	11	90	90	31
37574	USA	2011	34	mosaic	Lineage_4	GCGS0898	11CFX_T_040; 3416STDY6017260	USA	North America	2011	0.25	0.25	0.06	PRJEB7904	ERS621856; SAMEA3165744		ERR855419	109	39	170	111	148	667	65	10312	1	A-deletion	266	mosaic penA-34	100	WT	1	S91F, D95G	3	1	11	90	90	31
37576	USA	2011	34	mosaic	Lineage_4	GCGS0958	11CFX_T_042; 3416STDY6017262	USA	North America	2011	0.5	0.25	0.125	PRJEB7904	ERS621859; SAMEA3165747		ERR855421	109	39	170	111	148	153	65	1901	1	A-deletion	266	mosaic penA-34	100	WT	1	S91F, D95G	3	1	11	90	90	31
37577	USA	2011	34	mosaic	Lineage_4	GCGS0892	11CFX_T_043; 3416STDY6017263	USA	North America	2011	0.5	0.25	0.06	PRJEB7904	ERS621861; SAMEA3165749		ERR855422	109	39	170	111	148	153	65	1901	1	A-deletion	266	mosaic penA-34	100	WT	1	S91F, D95G	3	1	11	90	90	31
37578	USA	2011	34	mosaic	Lineage_4	GCGS0910	11CFX_T_044; 3416STDY6017264	USA	North America	2011	0.25	0.25	0.06	PRJEB7904	ERS621862; SAMEA3165750		ERR855423	109	39	170	111	148	153	65	1901	1	A-deletion	266	mosaic penA-34	100	WT	1	S91F, D95G	3	1	11	90	90	31
37579	USA	2011	34	mosaic	Lineage_4	GCGS0897	11CFX_T_045; 3416STDY6017265	USA	North America	2011	0.25	0.25	0.06	PRJEB7904	ERS621864; SAMEA3165752		ERR855424	109	39	170	111	148	667	65	10312	1	A-deletion	266	mosaic penA-34	100	WT	1	S91F, D95G	3	1	11	90	90	31
37581	USA	2011	34	mosaic	Lineage_4	GCGS0871	11CFX_T_047; 3416STDY6017267	USA	North America	2011	0.25	0.25	0.06	PRJEB7904	ERS621867; SAMEA3165755		ERR855426	109	39	170	111	148	153	65	1901	1	A-deletion	266	mosaic penA-34	100	WT	1	S91F, D95G	3	1	11	90	90	31
37583	USA	2011	34	mosaic	Lineage_4	GCGS0895	11CFX_T_021; 3416STDY6017269	USA	North America	2011	0.5	0.25	0.125	PRJEB7904	ERS621869; SAMEA3165757		ERR855428	109	39	170	111	148	667	65	10312	1	A-deletion	266	mosaic penA-34	100	WT	1	S91F, D95G	3	1	11	90	90	31
37584	USA	2011	34	mosaic	Lineage_4	GCGS0966	11CFX_T_022; 3416STDY6017270	USA	North America	2011	1	0.25	0.125	PRJEB7904	ERS621870; SAMEA3165758		ERR855429	109	39	170	111	148	153	65	1901	1	A-deletion	266	mosaic penA-34	100	WT	1	S91F, D95G	3	1	11	90	90	31
37586	USA	2011	34	mosaic	Lineage_4	GCGS0874	11CFX_T_026; 3416STDY6017272	USA	North America	2011	1	0.25	0.125	PRJEB7904	ERS621874; SAMEA3165762		ERR855431	109	39	170	111	148	153	65	1901	1	A-deletion	266	mosaic penA-34	100	WT	1	S91F, D95G	3	1	11	90	90	31
37587	USA	2011	34	mosaic	Lineage_4	GCGS1005	11CFX_T_028; 3416STDY6017273	USA	North America	2011	0.5	0.25	0.06	PRJEB7904	ERS621875; SAMEA3165763		ERR855432	109	39	170	111	148	153	65	1901	1	A-deletion	266	mosaic penA-34	100	WT	1	S91F, D95G	3	1	11	90	90	31
37588	USA	2011	34	mosaic	Lineage_4	GCGS0999	11CFX_T_030; 3416STDY6017274	USA	North America	2011	0.5	0.25	0.06	PRJEB7904	ERS621876; SAMEA3165764		ERR855433	109	39	170	111	148	153	65	1901	1	A-deletion	266	mosaic penA-34	100	WT	1	S91F, D95G	3	1	11	90	90	31
37589	USA	2011	34	mosaic	Lineage_4	GCGS0955	11CFX_T_032; 3416STDY6017275	USA	North America	2011	0.25	0.25	0.06	PRJEB7904	ERS621878; SAMEA3165766		ERR855434	109	39	170	111	148	153	65	1901	1	A-deletion	266	mosaic penA-34	100	WT	1	S91F, D95G	3	1	11	90	90	31
37590	USA	2011	34	mosaic	Lineage_4	GCGS0908	11CFX_T_034; 3416STDY6017276	USA	North America	2011	0.25	0.25	0.06	PRJEB7904	ERS621879; SAMEA3165767		ERR855435	109	39	170	111	148	153	65	1901	1	A-deletion	266	mosaic penA-34	100	WT	1	S91F, D95G	3	1	11	90	90	31
41203	UK	2011	34	mosaic	Lineage_4	11U132882		UK	Europe	2011								109	39	170	111	148	153	65	1901	1	A-deletion	266	mosaic penA-34			1	S91F, D95G	3	1	11			31
41204	UK	2011	34	mosaic	Lineage_4	11U148797		UK	Europe	2011								109	39	170	78	148	153	65	7360	1	A-deletion	266	mosaic penA-34	100	WT	1	S91F, D95G	3	1	11	90	90	31
41206	UK	2011	34	mosaic	Lineage_4	11U143816		UK	Europe	2011								109	39	170	111	148	153	65	1901	1	A-deletion	266	mosaic penA-34	100	WT	1	S91F, D95G	3	1	11	90	90	31
45037	Australia	2012	34	mosaic	Lineage_4	EXNG237		Australia	Oceania	2012	0.5		0.06	PRJNA868503				109	39	170	78	148	153	65	7360	1	A-deletion	266	mosaic penA-34	100	WT	1	S91F, D95G	3	1	11	90	90	31
45041	Australia	2013	34	mosaic	Lineage_4	EXNG281		Australia	Oceania	2013	0.5		0.03	PRJNA868503				109	39	170	111	148	153	65	1901	1	A-deletion	266	mosaic penA-34	100	WT	1	S91F, D95G	3	1	11	90	90	31
45044	Australia	2013	34	mosaic	Lineage_4	EXNG304		Australia	Oceania	2013	0.5		0.016	PRJNA868503				109	39	170	111	148	153	65	1901	1	A-deletion	266	mosaic penA-34	100	WT	1	S91F, D95G	3	1	11	90	90	31
46273	Canada	2012	34	mosaic	Lineage_4	34530		Canada	North America	2012	2	0.25	0.125	PRJNA266539	SAMN03201625; SRS751084		SRR1661279	109	39	170	111	148	153	65	1901	1	A-deletion	266	mosaic penA-34	100	WT	1	S91F, D95G	3	1	11	90	90	31
46285	Italy	2013	34	mosaic	Lineage_4	G2891		Italy	Europe	2013								109	39	170	111	148	153	65	1901	1	A-deletion	266	mosaic penA-34	100	WT	1	S91F, D95G	3	1	11	90	90	31
46869	Norway	2016	34	mosaic	Lineage_4	529558		Norway	Europe	2016	0.5	0.125	0.032	PRJEB32435	ERS3412445; SAMEA5608252		ERR3325226	109	39	170	111	148	153	65	1901	1	A-deletion	266	mosaic penA-34	100	WT	1	S91F, D95G	3	1	11	90	90	31
46895	Norway	2015	34	mosaic	Lineage_4	518916		Norway	Europe	2015	1	0.125	0.016	PRJEB32435	ERS3412424; SAMEA5608231		ERR3325205	109	39	170	111	148	153	65	1901	1	A-deletion	266	mosaic penA-34	100	WT	1	S91F, D95G	3	1	11	90	90	31
46927	Norway	2016	34	mosaic	Lineage_4	536688		Norway	Europe	2016	1	0.125	0.064	PRJEB32435	ERS3412491; SAMEA5608298		ERR3325272	109	39	170	111	148	153	65	1901	1	A-deletion	266	mosaic penA-34	100	WT	1	S91F, D95G	3	1	11	90	90	31
46937	Norway	2016	34	mosaic	Lineage_4	531027		Norway	Europe	2016	0.5	0.25	0.064	PRJEB32435	ERS3412457; SAMEA5608264		ERR3325238	109	39	170	111	148	153	65	1901	1	A-deletion	266	mosaic penA-34	100	WT	1	S91F, D95G	3	9	11	2584	90	31
46945	Norway	2016	34	mosaic	Lineage_4	539885		Norway	Europe	2016	1	0.125	0.064	PRJEB32435	ERS3412508; SAMEA5608315		ERR3325289	109	39	170	111	148	153	65	1901	1	A-deletion	266	mosaic penA-34	100	WT	1	S91F, D95G	3	1	11	90	90	31
47352	UK	2013	34	mosaic	Lineage_4	SRR3343477		UK	Europe	2013				PRJNA315363	SAMN04621904; SRS1380005		SRR3343477	109	39	170	111	148	153	65	1901	1	A-deletion	266	mosaic penA-34	100	WT	1	S91F, D95G	3	1	1	89	90	31
47366	UK	2013	34	mosaic	Lineage_4	SRR3343492		UK	Europe	2013				PRJNA315363	SAMN04621918; SRS1380025		SRR3343492	109	39	170	111	148	153	65	1901	1	A-deletion	266	mosaic penA-34	100	WT	1	S91F, D95G	3	1	11	90	90	31
47412	UK	2013	34	mosaic	Lineage_4	SRR3343538		UK	Europe	2013				PRJNA315363	SAMN04621964; SRS1380073		SRR3343538	109	39	170	111	148	153	65	1901	1	A-deletion	266	mosaic penA-34	100	WT	1	S91F, D95G	3	1	11	90	90	31
47472	UK	2013	34	mosaic	Lineage_4	SRR3343599		UK	Europe	2013				PRJNA315363	SAMN04622024; SRS1380135		SRR3343599	109	39	170	111	148	153	65	1901	1	A-deletion	266	mosaic penA-34	100	WT	1	S91F, D95G	3	1	11	90	90	31
47486	UK	2013	34	mosaic	Lineage_4	SRR3343614		UK	Europe	2013				PRJNA315363	SAMN04622038; SRS1380157		SRR3343614	109	39	170	111	148	153	65	1901	1	A-deletion	266	mosaic penA-34	100	WT	1	S91F, D95G	3	1	11	90	90	31
47510	UK	2013	34	mosaic	Lineage_4	SRR3343641		UK	Europe	2013				PRJNA315363	SAMN04622062; SRS1380186		SRR3343641	109	39	170	111	148	153	65	1901	1	A-deletion	266	mosaic penA-34	100	WT	1	S91F, D95G	3	1	11	90	90	31
47515	UK	2013	34	mosaic	Lineage_4	SRR3343647		UK	Europe	2013				PRJNA315363	SAMN04622067; SRS1380197		SRR3343647	109	39	67	111	148	153	65	1579	1	A-deletion	266	mosaic penA-34			1	S91F, D95G	3	1	11			31
47517	UK	2013	34	mosaic	Lineage_4	SRR3343649		UK	Europe	2013				PRJNA315363	SAMN04622069; SRS1380195		SRR3343649	109	39	170	111	148	153	65	1901	1	A-deletion	266	mosaic penA-34	100	WT	1	S91F, D95G	3	1	11	90	90	31
47519	UK	2013	34	mosaic	Lineage_4	SRR3343651		UK	Europe	2013				PRJNA315363	SAMN04622071; SRS1380193		SRR3343651	109	39	170	111	148	153	65	1901	1	A-deletion	266	mosaic penA-34	100	WT	1	S91F, D95G	3	1	11	90	90	31
47527	UK	2013	34	mosaic	Lineage_4	SRR3343661		UK	Europe	2013				PRJNA315363	SAMN04622079; SRS1380202		SRR3343661	109	39	170	111	148	153	65	1901	1	A-deletion	266	mosaic penA-34			1	S91F, D95G	3	1	11			31
47540	UK	2013	34	mosaic	Lineage_4	SRR3343675		UK	Europe	2013				PRJNA315363	SAMN04622092; SRS1380225		SRR3343675	109	39	170	111	148	153	65	1901	1	A-deletion	266	mosaic penA-34	100	WT	1	S91F, D95G	3	1	11	90	90	31
47545	UK	2013	34	mosaic	Lineage_4	SRR3343681		UK	Europe	2013				PRJNA315363	SAMN04622097; SRS1380219		SRR3343681	109	39	170	111	148	153	65	1901	1	A-deletion	266	mosaic penA-34			1	S91F, D95G	3	1	11			31
47552	UK	2013	34	mosaic	Lineage_4	SRR3349142		UK	Europe	2013				PRJNA315363	SAMN04623593; SRS1381881		SRR3349142	109	39	170	111	148	153	65	1901	1	A-deletion	266	mosaic penA-34			1	S91F, D95G	3	1	11			31
47554	UK	2013	34	mosaic	Lineage_4	SRR3349145		UK	Europe	2013				PRJNA315363	SAMN04623595; SRS1381883		SRR3349145	109	39	67	111	148	153	65	1579	1	A-deletion	266	mosaic penA-34			1	S91F, D95G	3	1	11			31
47558	UK	2013	34	mosaic	Lineage_4	SRR3349149		UK	Europe	2013				PRJNA315363	SAMN04623599; SRS1381892		SRR3349149	109	39	170	111	148	153	65	1901	1	A-deletion	266	mosaic penA-34			1	S91F, D95G	3	1	11			31
47579	UK	2013	34	mosaic	Lineage_4	SRR3349180		UK	Europe	2013				PRJNA315363	SAMN04623620; SRS1381915		SRR3349180	109	39	170	111	148	153	65	1901	1	A-deletion	266	mosaic penA-34			1	S91F, D95G	3	1	11			31
47602	UK	2013	34	mosaic	Lineage_4	SRR3349203		UK	Europe	2013				PRJNA315363	SAMN04623643; SRS1381938		SRR3349203	109	39	67	111	148	153	65	1579	1	A-deletion	266	mosaic penA-34			1	S91F, D95G	3	1	11			31
47607	UK	2013	34	mosaic	Lineage_4	SRR3349208		UK	Europe	2013				PRJNA315363	SAMN04623648; SRS1381933		SRR3349208	109	39	170	111	148	153	65	1901	1	A-deletion	266	mosaic penA-34			1	S91F, D95G	3	1	11			31
47634	UK	2013	34	mosaic	Lineage_4	SRR3349235		UK	Europe	2013				PRJNA315363	SAMN04623675; SRS1381960		SRR3349235	109	39	170	111	148	153	65	1901	1	A-deletion	266	mosaic penA-34			1	S91F, D95G	3	1	11			31
47639	UK	2013	34	mosaic	Lineage_4	SRR3349240		UK	Europe	2013				PRJNA315363	SAMN04623680; SRS1381977		SRR3349240	109	39	170	111	148	153	65	1901	1	A-deletion	266	mosaic penA-34			1	S91F, D95G	3	1	11			31
47646	UK	2013	34	mosaic	Lineage_4	SRR3349247		UK	Europe	2013				PRJNA315363	SAMN04623687; SRS1381986		SRR3349247	109	39	170	111	148	153	65	1901	1	A-deletion	266	mosaic penA-34			1	S91F, D95G	3	1	11			31
47658	UK	2013	34	mosaic	Lineage_4	SRR3349259		UK	Europe	2013				PRJNA315363	SAMN04623699; SRS1381991		SRR3349259	109	39	67	111	148	153	65	1579	1	A-deletion	266	mosaic penA-34	100	WT	1	S91F, D95G	3	1	11	90	90	31
47660	UK	2013	34	mosaic	Lineage_4	SRR3349261		UK	Europe	2013				PRJNA315363	SAMN04623701; SRS1381989		SRR3349261	109	39	170	111	148	153	65	1901	1	A-deletion	266	mosaic penA-34			1	S91F, D95G	3	1	11			31
47665	UK	2013	34	mosaic	Lineage_4	SRR3349266		UK	Europe	2013				PRJNA315363	SAMN04623706; SRS1382001		SRR3349266	109	39	67	111	148	153	65	1579	1	A-deletion	266	mosaic penA-34			1	S91F, D95G	3	1	11			31
47671	UK	2013	34	mosaic	Lineage_4	SRR3349272		UK	Europe	2013				PRJNA315363	SAMN04623712; SRS1382012		SRR3349272	109	39	170	78	148	153	65	7360	1	A-deletion	266	mosaic penA-34	100	WT	1	S91F, D95G	3	1	11	90	90	31
47692	UK	2013	34	mosaic	Lineage_4	SRR3349293		UK	Europe	2013				PRJNA315363	SAMN04623733; SRS1382020		SRR3349293	109	39	170	111	148	153	65	1901	1	A-deletion	266	mosaic penA-34			1	S91F, D95G	3	1	11			31
47696	UK	2013	34	mosaic	Lineage_4	SRR3349297		UK	Europe	2013				PRJNA315363	SAMN04623737; SRS1382032		SRR3349297	109	39	170	111	148	153	65	1901	1	A-deletion	266	mosaic penA-34			1	S91F, D95G	3	1	11			31
47702	UK	2013	34	mosaic	Lineage_4	SRR3349303		UK	Europe	2013				PRJNA315363	SAMN04623743; SRS1382042		SRR3349303	109	39	67	111	148	153	65	1579	1	A-deletion	266	mosaic penA-34	100	WT	1	S91F, D95G	3	1	11	90	90	31
47706	UK	2013	34	mosaic	Lineage_4	SRR3349307		UK	Europe	2013				PRJNA315363	SAMN04623747; SRS1382038		SRR3349307	109	39	170	111	148	153	65	1901	1	A-deletion	266	mosaic penA-34			1	S91F, D95G	3	1	11			31
47714	UK	2013	34	mosaic	Lineage_4	SRR3349315		UK	Europe	2013				PRJNA315363	SAMN04623755; SRS1382046		SRR3349315	109	39	170	111	148	153	65	1901	1	A-deletion	266	mosaic penA-34			1	S91F, D95G	3	1	11			31
47721	UK	2013	34	mosaic	Lineage_4	SRR3349322		UK	Europe	2013				PRJNA315363	SAMN04623762; SRS1382054		SRR3349322	109	39	67	111	148	153	65	1579	1	A-deletion	266	mosaic penA-34			1	S91F, D95G	3	1	11			31
47725	UK	2013	34	mosaic	Lineage_4	SRR3349326		UK	Europe	2013				PRJNA315363	SAMN04623766; SRS1382066		SRR3349326	109	39	67	111	148	153	65	1579	1	A-deletion	266	mosaic penA-34			1	S91F, D95G	3	1	11			31
47762	UK	2013	34	mosaic	Lineage_4	SRR3349531		UK	Europe	2013				PRJNA315363	SAMN04623803; SRS1382090		SRR3349531	109	39	67	111	148	153	65	1579	1	A-deletion	1240	mosaic penA-34			1	S91F, D95G	3	1	11			31
47767	UK	2013	34	mosaic	Lineage_4	SRR3349536		UK	Europe	2013				PRJNA315363	SAMN04623808; SRS1382104		SRR3349536	109	39	67	111	148	153	65	1579	1	A-deletion	266	mosaic penA-34			1	S91F, D95G	3	1	11			31
47769	UK	2014	34	mosaic	Lineage_4	SRR3349538		UK	Europe	2014	0.5	0.125		PRJNA315363	SAMN04623810; SRS1382101		SRR3349538	109	39	170	111	148	153	65	1901	1	A-deletion	266	mosaic penA-34	100	WT	1	S91F, D95G	3	1	11	90	90	31
47772	UK	2014	34	mosaic	Lineage_4	SRR3349542		UK	Europe	2014				PRJNA315363	SAMN04623813; SRS1382098		SRR3349542	109	39	67	111	148	153	65	1579	1	A-deletion	266	mosaic penA-34			1	S91F, D95G	3	1	11			31
47799	UK	2014	34	mosaic	Lineage_4	SRR3349570		UK	Europe	2014				PRJNA315363	SAMN04623840; SRS1382126		SRR3349570	109	39	67	111	148	153	65	1579	1	A-deletion	266	mosaic penA-34			1	S91F, D95G	3	1	11			31
47815	UK	2013	34	mosaic	Lineage_4	SRR3349588		UK	Europe	2013				PRJNA315363	SAMN04623856; SRS1382145		SRR3349588	109	39	67	111	148	153	65	1579	64	A-deletion	266	mosaic penA-34	100	WT	1	S91F, D95G	3	1	11	720	90	31
47831	UK	2014	34	mosaic	Lineage_4	SRR3349606		UK	Europe	2014				PRJNA315363	SAMN04623872; SRS1382161		SRR3349606	109	39	67	111	148	153	65	1579	1	A-deletion	266	mosaic penA-34			1	S91F, D95G	3	1	11			31
47832	UK	2014	34	mosaic	Lineage_4	SRR3349607		UK	Europe	2014				PRJNA315363	SAMN04623873; SRS1382160		SRR3349607	109	39	67	111	148	153	65	1579	1	A-deletion	266	mosaic penA-34			1	S91F, D95G	3	1	11			31
47841	UK	2014	34	mosaic	Lineage_4	SRR3349617		UK	Europe	2014				PRJNA315363	SAMN04623882; SRS1382184		SRR3349617	109	39	67	111	148	153	65	1579	1	A-deletion	266	mosaic penA-34			1	S91F, D95G	3	1	11			31
47855	UK	2014	34	mosaic	Lineage_4	SRR3349632		UK	Europe	2014				PRJNA315363	SAMN04623896; SRS1382188		SRR3349632	109	39	67	111	148	153	65	1579	1	A-deletion	266	mosaic penA-34			1	S91F, D95G	3	1	11			31
47875	UK	2014	34	mosaic	Lineage_4	SRR3349654		UK	Europe	2014				PRJNA315363	SAMN04623916; SRS1382217		SRR3349654	109	39	67	111	148	153	65	1579	1	A-deletion	1240	mosaic penA-34	100	WT	1	S91F, D95G	17	1	14	444		31
47883	UK	2013	34	mosaic	Lineage_4	SRR3349663		UK	Europe	2013				PRJNA315363	SAMN04623924; SRS1382225		SRR3349663	109	39	67	111	148	153	65	1579	1	A-deletion	266	mosaic penA-34			1	S91F, D95G	3	1	11			31
47886	UK	2014	34	mosaic	Lineage_4	SRR3349666		UK	Europe	2014				PRJNA315363	SAMN04623927; SRS1382222		SRR3349666	109	39	67	111	148	153	65	1579	1	A-deletion	266	mosaic penA-34			1	S91F, D95G	3	1	11			31
47903	UK	2013	34	mosaic	Lineage_4	SRR3349685		UK	Europe	2013				PRJNA315363	SAMN04623944; SRS1382251		SRR3349685	109	39	67	111	148	153	65	1579	1	A-deletion	266	mosaic penA-34			1	S91F, D95G	3	1	11			31
47906	UK	2014	34	mosaic	Lineage_4	SRR3349688		UK	Europe	2014	0.5	0.06		PRJNA315363	SAMN04623947; SRS1382248		SRR3349688	109	39	67	111	148	153	65	1579	1	A-deletion	266	mosaic penA-34	100	WT	1	S91F, D95G	3	1	11	90	90	31
47912	UK	2014	34	mosaic	Lineage_4	SRR3349695		UK	Europe	2014				PRJNA315363	SAMN04623953; SRS1382260		SRR3349695	109	39	67	111	148	153	65	1579	1	A-deletion	266	mosaic penA-34			1	S91F, D95G	3	1	11			31
47960	UK	2012	34	mosaic	Lineage_4	SRR3349824		UK	Europe	2012				PRJNA315363	SAMN04624413; SRS1382303		SRR3349824	109	39	170	111	148	153	65	1901	1	A-deletion	266	mosaic penA-34	100	WT	1	S91F, D95G	3	1	11	90	90	31
47962	UK	2011	34	mosaic	Lineage_4	SRR3349826		UK	Europe	2011				PRJNA315363	SAMN04624415; SRS1382320		SRR3349826	109	39	170	111	148	153	65	1901	1	A-deletion	266	mosaic penA-34			1	S91F, D95G	3	1	11			31
47969	UK	2011	34	mosaic	Lineage_4	SRR3349833		UK	Europe	2011				PRJNA315363	SAMN04624422; SRS1382313		SRR3349833	109	39	170	111	148	153	65	1901	1	A-deletion	266	mosaic penA-34			1	S91F, D95G	3	1	11			31
47972	UK	2011	34	mosaic	Lineage_4	SRR3349836		UK	Europe	2011				PRJNA315363	SAMN04624425; SRS1382329		SRR3349836	109	39	170	111	148	153	65	1901	1	A-deletion	266	mosaic penA-34	100	WT	1	S91F, D95G	3	1	11	90	90	31
48000	UK	2011	34	mosaic	Lineage_4	SRR3349865		UK	Europe	2011				PRJNA315363	SAMN04624453; SRS1382353		SRR3349865	109	39	170	78	148	153	65	7360	1	A-deletion	266	mosaic penA-34	100	WT	1	S91F, D95G	3	1	11	90	90	31
48012	UK	2011	34	mosaic	Lineage_4	SRR3349877		UK	Europe	2011				PRJNA315363	SAMN04624465; SRS1382356		SRR3349877	109	39	170	111	148	153	65	1901	1	A-deletion	266	mosaic penA-34	100	WT	1	S91F, D95G	3	1	11	90	90	31
48026	UK	2011	34	mosaic	Lineage_4	SRR3349891		UK	Europe	2011				PRJNA315363	SAMN04624479; SRS1382372		SRR3349891	109	39	170	111	148	153	65	1901	1	A-deletion	266	mosaic penA-34	100	WT	1	S91F, D95G	3	1	11	90	90	31
48037	UK	2011	34	mosaic	Lineage_4	SRR3349902		UK	Europe	2011				PRJNA315363	SAMN04624490; SRS1382394		SRR3349902	109	39	170	111	148	153	65	1901	1	A-deletion	266	mosaic penA-34			1	S91F, D95G	3	1	11			31
48043	UK	2011	34	mosaic	Lineage_4	SRR3349908		UK	Europe	2011				PRJNA315363	SAMN04624496; SRS1382389		SRR3349908	109	39	170	111	148	153	65	1901	1	A-deletion	266	mosaic penA-34	100	WT	1	S91F, D95G	3	1	11	90	90	31
48046	UK	2011	34	mosaic	Lineage_4	SRR3349911		UK	Europe	2011				PRJNA315363	SAMN04624499; SRS1382401		SRR3349911	109	39	170	78	148	153	65	7360	1	A-deletion	266	mosaic penA-34	100	WT	1	S91F, D95G	3	1	11	90	90	31
48061	UK	2011	34	mosaic	Lineage_4	SRR3349926		UK	Europe	2011				PRJNA315363	SAMN04624514; SRS1382427		SRR3349926	109	39	170	78	148	153	65	7360	1	A-deletion	266	mosaic penA-34	100	WT	1	S91F, D95G	3	1	11	90	90	31
48062	UK	2011	34	mosaic	Lineage_4	SRR3349927		UK	Europe	2011				PRJNA315363	SAMN04624515; SRS1382426		SRR3349927	109	39	170	111	148	153	65	1901	1	A-deletion	266	mosaic penA-34	100	WT	1	S91F, D95G	3	1	11	90	90	31
48064	UK	2011	34	mosaic	Lineage_4	SRR3349929		UK	Europe	2011				PRJNA315363	SAMN04624517; SRS1382424		SRR3349929	109	39	170	111	148	153	65	1901	1	A-deletion	266	mosaic penA-34	100	WT	1	S91F, D95G	3	1	11	90	90	31
48068	UK	2011	34	mosaic	Lineage_4	SRR3349933		UK	Europe	2011				PRJNA315363	SAMN04624521; SRS1382420		SRR3349933	109	39	170	111	148	153	65	1901	1	A-deletion	266	mosaic penA-34	100	WT	1	S91F, D95G	3	1	11	90	90	31
48076	UK	2011	34	mosaic	Lineage_4	SRR3349941		UK	Europe	2011				PRJNA315363	SAMN04624529; SRS1382411		SRR3349941	109	39	170	78	148	153	65	7360	1	A-deletion	266	mosaic penA-34	100	WT	1	S91F, D95G	3	1	11	90	90	31
48079	UK	2011	34	mosaic	Lineage_4	SRR3349944		UK	Europe	2011				PRJNA315363	SAMN04624532; SRS1382436		SRR3349944	109	39	170	111	148	153	65	1901	1	A-deletion	266	mosaic penA-34	100	WT	1	S91F, D95G	3	1	11	90	90	31
48087	UK	2011	34	mosaic	Lineage_4	SRR3349952		UK	Europe	2011				PRJNA315363	SAMN04624540; SRS1382444		SRR3349952	109	39	170	111	148	153	65	1901	1	A-deletion	266	mosaic penA-34	100	WT	1	S91F, D95G	3	1	11	90	90	31
48100	UK	2011	34	mosaic	Lineage_4	SRR3349965		UK	Europe	2011				PRJNA315363	SAMN04624553; SRS1382447		SRR3349965	109	39	170	78	148	153	65	7360	1	A-deletion	266	mosaic penA-34	100	WT	1	S91F, D95G	3	1	11	90	90	31
48101	UK	2011	34	mosaic	Lineage_4	SRR3349966		UK	Europe	2011				PRJNA315363	SAMN04624554; SRS1382446		SRR3349966	109	39	170	111	148	153	65	1901	1	A-deletion	266	mosaic penA-34	100	WT	1	S91F, D95G	3	1	1	89	90	31
48104	UK	2011	34	mosaic	Lineage_4	SRR3349969		UK	Europe	2011				PRJNA315363	SAMN04624557; SRS1382459		SRR3349969	109	39	170	111	734	153	65	12517	1	A-deletion	266	mosaic penA-34	100	WT	1	S91F, D95G	3	1	11	90	90	31
48106	UK	2011	34	mosaic	Lineage_4	SRR3349971		UK	Europe	2011				PRJNA315363	SAMN04624559; SRS1382457		SRR3349971	109	39	170	78	148	153	65	7360	1	A-deletion	266	mosaic penA-34	100	WT	1	S91F, D95G	3	1	11	90	90	31
48111	UK	2011	34	mosaic	Lineage_4	SRR3349976		UK	Europe	2011				PRJNA315363	SAMN04624564; SRS1382469		SRR3349976	109	39	170	111	148	153	65	1901	1	A-deletion	266	mosaic penA-34	100	WT	1	S91F, D95G	3	1	11	90	90	31
48116	UK	2011	34	mosaic	Lineage_4	SRR3349981		UK	Europe	2011				PRJNA315363	SAMN04624569; SRS1382464		SRR3349981	109	39	170	111	734	153	65	12517	1	A-deletion	266	mosaic penA-34	100	WT	1	S91F, D95G	3	1	11	90	90	31
48118	UK	2011	34	mosaic	Lineage_4	SRR3349983		UK	Europe	2011				PRJNA315363	SAMN04624571; SRS1382462		SRR3349983	109	39	170	78	148	153	65	7360	1	A-deletion	266	mosaic penA-34	100	WT	1	S91F, D95G	3	1	11	90	90	31
48127	UK	2011	34	mosaic	Lineage_4	SRR3349992		UK	Europe	2011				PRJNA315363	SAMN04624580; SRS1382471		SRR3349992	109	39	170	78	148	153	65	7360	1	A-deletion	266	mosaic penA-34	100	WT	1	S91F, D95G	3	1	11	90	90	31
48131	UK	2012	34	mosaic	Lineage_4	SRR3349996		UK	Europe	2012				PRJNA315363	SAMN04624584; SRS1382484		SRR3349996	109	39	170	111	148	153	65	1901	1	A-deletion	266	mosaic penA-34	100	WT	1	S91F, D95G	3	1	11	90	90	31
48221	UK	2014	34	mosaic	Lineage_4	SRR3350158		UK	Europe	2014				PRJNA315363	SAMN04624167; SRS1382595		SRR3350158	109	39	67	111	148	153	65	1579	1	A-deletion	266	mosaic penA-34	100	WT	1	S91F, D95G	3	1	11	90	90	31
48320	UK	2014	34	mosaic	Lineage_4	SRR3350258		UK	Europe	2014				PRJNA315363	SAMN04624066; SRS1382690		SRR3350258	109	39	170	111	148	153	65	1901	1	A-deletion	266	mosaic penA-34	100	WT	1	S91F, D95G	3	1	11	90	90	31
48331	UK	2014	34	mosaic	Lineage_4	SRR3350269		UK	Europe	2014				PRJNA315363	SAMN04624077; SRS1382704		SRR3350269	109	39	170	111	148	153	65	1901	1	A-deletion	266	mosaic penA-34	100	WT	1	S91F, D95G	3	1	11	90	90	31
48336	UK	2014	34	mosaic	Lineage_4	SRR3350274		UK	Europe	2014				PRJNA315363	SAMN04624082; SRS1382700		SRR3350274	109	39	170	111	148	153	65	1901	1	A-deletion	266	mosaic penA-34	100	WT	1	S91F, D95G	3	1	11	90	90	31
48348	UK	2011	34	mosaic	Lineage_4	SRR3357011	Gr8251	UK	Europe	2011	0.5	0.125		PRJNA315363	SAMN04625074; SRS1384488		SRR3357011	109	39	170	111	148	153	65	1901	1	A-deletion	266	mosaic penA-34	100	WT	1	S91F, D95G	3	1	11	90	90	31
48354	UK	2011	34	mosaic	Lineage_4	SRR3357017		UK	Europe	2011				PRJNA315363	SAMN04625080; SRS1384482		SRR3357017	109	39	170	111	148	153	65	1901	1	A-deletion	266	mosaic penA-34	100	WT	1	S91F, D95G	3	1	11	90	90	31
48355	UK	2011	34	mosaic	Lineage_4	SRR3357018		UK	Europe	2011				PRJNA315363	SAMN04625081; SRS1384480		SRR3357018	109	39	67	111	148	153	65	1579	1	A-deletion	266	mosaic penA-34			1	S91F, D95G	3	1	11			31
48358	UK	2011	34	mosaic	Lineage_4	SRR3357021		UK	Europe	2011				PRJNA315363	SAMN04625084; SRS1384477		SRR3357021	109	39	170	111	148	153	65	1901	1	A-deletion	266	mosaic penA-34	100	WT	1	S91F, D95G	3	1	1	89	90	31
48363	UK	2011	34	mosaic	Lineage_4	SRR3357026		UK	Europe	2011				PRJNA315363	SAMN04625089; SRS1384502		SRR3357026	109	39	170	111	148	153	65	1901	1	A-deletion	266	mosaic penA-34	100	WT	1	S91F, D95G	3	1	1	89	90	31
48365	UK	2011	34	mosaic	Lineage_4	SRR3357028		UK	Europe	2011	0.25	0.125		PRJNA315363	SAMN04625091; SRS1384500		SRR3357028	109	39	170	111	148	153	65	1901	1	A-deletion	266	mosaic penA-34	100	WT	1	S91F, D95G	3	1	11	90	90	31
48372	UK	2011	34	mosaic	Lineage_4	SRR3357038		UK	Europe	2011				PRJNA315363	SAMN04625098; SRS1384508		SRR3357038	109	39	170	111	148	153	65	1901	1	A-deletion	266	mosaic penA-34	100	WT	1	S91F, D95G	3	1	11	90	90	31
48375	UK	2011	34	mosaic	Lineage_4	SRR3357041		UK	Europe	2011				PRJNA315363	SAMN04625101; SRS1384506		SRR3357041	109	39	170	111	148	153	65	1901	1	A-deletion	266	mosaic penA-34	100	WT	1	S91F, D95G	3	1	11	90	90	31
48385	UK	2011	34	mosaic	Lineage_4	SRR3357098		UK	Europe	2011				PRJNA315363	SAMN04625111; SRS1384533		SRR3357098	109	39	170	111	148	153	65	1901	1	A-deletion	266	mosaic penA-34	100	WT	1	S91F, D95G	3	1	11	90	90	31
48386	UK	2011	34	mosaic	Lineage_4	SRR3357110		UK	Europe	2011				PRJNA315363	SAMN04625112; SRS1384531		SRR3357110	109	39	170	111	148	153	65	1901	3	WT	266	mosaic penA-34	100	WT	1	S91F, D95G	3	1	11	459	90	31
48391	UK	2011	34	mosaic	Lineage_4	SRR3357115		UK	Europe	2011				PRJNA315363	SAMN04625117; SRS1384526		SRR3357115	109	39	170	111	148	153	65	1901	1	A-deletion	266	mosaic penA-34	100	WT	1	S91F, D95G	3	1	11	90	90	31
48398	UK	2014	34	mosaic	Lineage_4	SRR3357135		UK	Europe	2014				PRJNA315363	SAMN04625124; SRS1384537		SRR3357135	109	39	170	111	148	153	65	1901	1	A-deletion	266	mosaic penA-34	100	WT	1	S91F, D95G	3	1	11	90	90	31
48411	UK	2011	34	mosaic	Lineage_4	SRR3357148		UK	Europe	2011				PRJNA315363	SAMN04625137; SRS1384556		SRR3357148	109	39	170	111	148	153	65	1901	1	A-deletion	266	mosaic penA-34	100	WT	1	S91F, D95G	3	1	11	90	90	31
48419	UK	2011	34	mosaic	Lineage_4	SRR3357157		UK	Europe	2011	0.25	0.125		PRJNA315363	SAMN04625145; SRS1384564		SRR3357157	109	39	170	111	148	153	65	1901	3	WT	266	mosaic penA-34	100	WT	1	S91F, D95G	3	1	11	459	90	31
48421	UK	2011	34	mosaic	Lineage_4	SRR3357159		UK	Europe	2011				PRJNA315363	SAMN04625147; SRS1384562		SRR3357159	109	39	170	111	148	153	65	1901	1	A-deletion	266	mosaic penA-34	100	WT	1	S91F, D95G	3	1	11	90	90	31
48428	UK	2011	34	mosaic	Lineage_4	SRR3357166		UK	Europe	2011				PRJNA315363	SAMN04625154; SRS1384572		SRR3357166	109	39	170	111	148	153	65	1901	1	A-deletion	266	mosaic penA-34	100	WT	1	S91F, D95G	3	1	11	90	90	31
48434	UK	2011	34	mosaic	Lineage_4	SRR3357172		UK	Europe	2011				PRJNA315363	SAMN04625160; SRS1384583		SRR3357172	109	39	170	111	148	153	65	1901	1	A-deletion	266	mosaic penA-34	100	WT	1	S91F, D95G	3	1	1	89	90	31
48438	UK	2011	34	mosaic	Lineage_4	SRR3357176		UK	Europe	2011				PRJNA315363	SAMN04625164; SRS1384579		SRR3357176	109	39	170	111	148	153	65	1901	1	A-deletion	266	mosaic penA-34	100	WT	1	S91F, D95G	3	1	11	90	90	31
48443	UK	2011	34	mosaic	Lineage_4	SRR3357181		UK	Europe	2011	0.5	0.125		PRJNA315363	SAMN04625169; SRS1384590		SRR3357181	109	39	170	111	148	153	65	1901	1	A-deletion	266	mosaic penA-34	100	WT	1	S91F, D95G	3	1	11	90	90	31
48453	UK	2010	34	mosaic	Lineage_4	SRR3357191		UK	Europe	2010	0.5	0.25		PRJNA315363	SAMN04625179; SRS1384597		SRR3357191	109	39	170	111	148	153	65	1901	1	A-deletion	266	mosaic penA-34	100	WT	1	S91F, D95G	3	1	11	90	90	31
48454	UK	2011	34	mosaic	Lineage_4	SRR3357192		UK	Europe	2011	0.5	0.125		PRJNA315363	SAMN04625180; SRS1384596		SRR3357192	109	39	170	111	148	153	65	1901	1	A-deletion	266	mosaic penA-34	100	WT	1	S91F, D95G	3	1	11	90	90	31
48456	UK	2011	34	mosaic	Lineage_4	SRR3357194		UK	Europe	2011	0.06	0.06		PRJNA315363	SAMN04625182; SRS1384594		SRR3357194	109	39	170	111	148	153	65	1901	1	A-deletion	266	mosaic penA-34	100	WT	1	S91F, D95G	3	1	11	90	90	31
48464	UK	2011	34	mosaic	Lineage_4	SRR3357202		UK	Europe	2011				PRJNA315363	SAMN04625190; SRS1384605		SRR3357202	109	39	170	111	148	153	65	1901	1	A-deletion	266	mosaic penA-34	100	WT	1	S91F, D95G	3	1	11	90	90	31
48465	UK	2011	34	mosaic	Lineage_4	SRR3357203		UK	Europe	2011				PRJNA315363	SAMN04625191; SRS1384604		SRR3357203	109	39	170	111	148	153	65	1901	1	A-deletion	266	mosaic penA-34	100	WT	1	S91F, D95G	3	1	11	90	90	31
48476	UK	2011	34	mosaic	Lineage_4	SRR3357248		UK	Europe	2011				PRJNA315363	SAMN04625202; SRS1384612		SRR3357248	109	39	170	78	148	153	65	7360	1	A-deletion	266	mosaic penA-34	100	WT	1	S91F, D95G	3	1	11	90	90	31
48480	UK	2011	34	mosaic	Lineage_4	SRR3357252		UK	Europe	2011	0.5	0.125		PRJNA315363	SAMN04625206; SRS1384627		SRR3357252	109	39	170	111	148	153	65	1901	1	A-deletion	266	mosaic penA-34	100	WT	1	S91F, D95G	3	1	11	90	90	31
48491	UK	2011	34	mosaic	Lineage_4	SRR3357263		UK	Europe	2011	0.5	0.125		PRJNA315363	SAMN04625217; SRS1384633		SRR3357263	109	39	170	111	148	153	65	1901	1	A-deletion	266	mosaic penA-34	100	WT	1	S91F, D95G	3	1	11	90	90	31
48493	UK	2011	34	mosaic	Lineage_4	SRR3357265		UK	Europe	2011				PRJNA315363	SAMN04625219; SRS1384631		SRR3357265	109	39	170	111	148	153	65	1901	1	A-deletion	1240	mosaic penA-34	100	WT	1	S91F, D95G	3	1	1	95	90	31
48495	UK	2011	34	mosaic	Lineage_4	SRR3357267		UK	Europe	2011				PRJNA315363	SAMN04625221; SRS1384646		SRR3357267	109	39	170	111	148	153	65	1901	1	A-deletion	266	mosaic penA-34	100	WT	1	S91F, D95G	3	1	11	90	90	31
48497	UK	2011	34	mosaic	Lineage_4	SRR3357269		UK	Europe	2011				PRJNA315363	SAMN04625223; SRS1384644		SRR3357269	109	39	170	111	148	153	65	1901	1	A-deletion	266	mosaic penA-34	100	WT	1	S91F, D95G	3	1	11	90	90	31
48498	UK	2011	34	mosaic	Lineage_4	SRR3357270		UK	Europe	2011				PRJNA315363	SAMN04625224; SRS1384643		SRR3357270	109	39	170	111	148	153	65	1901	1	A-deletion	266	mosaic penA-34	100	WT	1	S91F, D95G	3	1	11	90	90	31
48502	UK	2011	34	mosaic	Lineage_4	SRR3357274		UK	Europe	2011				PRJNA315363	SAMN04625228; SRS1384639		SRR3357274	109	39	170	111	148	153	65	1901	1	A-deletion	266	mosaic penA-34	100	WT	1	S91F, D95G	3	1	11	90	90	31
48505	UK	2011	34	mosaic	Lineage_4	SRR3357277		UK	Europe	2011				PRJNA315363	SAMN04625231; SRS1384653		SRR3357277	109	39	170	111	148	153	65	1901	1	A-deletion	266	mosaic penA-34	100	WT	1	S91F, D95G	3	1	11	90	90	31
48509	UK	2011	34	mosaic	Lineage_4	SRR3357281		UK	Europe	2011				PRJNA315363	SAMN04625235; SRS1384648		SRR3357281	109	39	170	111	148	153	65	1901	1	A-deletion	266	mosaic penA-34	100	WT	1	S91F, D95G	3	1	11	90	90	31
48514	UK	2011	34	mosaic	Lineage_4	SRR3357287		UK	Europe	2011				PRJNA315363	SAMN04625240; SRS1384660		SRR3357287	109	39	170	111	148	153	65	1901	1	A-deletion	266	mosaic penA-34	100	WT	1	S91F, D95G	3	1	1	89	90	31
48515	UK	2011	34	mosaic	Lineage_4	SRR3357288		UK	Europe	2011	0.5	0.125		PRJNA315363	SAMN04625241; SRS1384659		SRR3357288	109	39	170	111	148	153	65	1901	1	A-deletion	266	mosaic penA-34	100	WT	1	S91F, D95G	3	1	1	89	90	31
48524	UK	2011	34	mosaic	Lineage_4	SRR3357309		UK	Europe	2011				PRJNA315363	SAMN04625250; SRS1384665		SRR3357309	109	39	170	111	148	153	65	1901	1	A-deletion	266	mosaic penA-34	100	WT	1	S91F, D95G	3	1	11	90	90	31
48527	UK	2011	34	mosaic	Lineage_4	SRR3357312		UK	Europe	2011				PRJNA315363	SAMN04625253; SRS1384678		SRR3357312	109	39	170	111	148	153	65	1901	1	A-deletion	266	mosaic penA-34	100	WT	1	S91F, D95G	3	1	11	90	90	31
48530	UK	2011	34	mosaic	Lineage_4	SRR3357315		UK	Europe	2011				PRJNA315363	SAMN04625256; SRS1384675		SRR3357315	109	39	170	111	148	153	65	1901	1	A-deletion	266	mosaic penA-34	100	WT	1	S91F, D95G	3	1	1	89	90	31
48626	UK	2010	34	mosaic	Lineage_4	SRR3360612		UK	Europe	2010	0.25	0.125		PRJNA315363	SAMN04624857; SRS1385827		SRR3360612	109	39	170	111	148	153	65	1901	1	A-deletion	266	mosaic penA-34	100	WT	1	S91F, D95G	3	1	11	90	90	31
48630	UK	2009	34	mosaic	Lineage_4	SRR3360616		UK	Europe	2009	0.5	0.125		PRJNA315363	SAMN04624861; SRS1385840		SRR3360616	109	39	170	111	148	153	65	1901	1	A-deletion	266	mosaic penA-34	100	WT	1	S91F, D95G	3	1	11	90	90	31
48642	UK	2010	34	mosaic	Lineage_4	SRR3360628		UK	Europe	2010	0.25	0.125		PRJNA315363	SAMN04624873; SRS1385847		SRR3360628	109	39	170	111	148	153	65	1901	1	A-deletion	266	mosaic penA-34	100	WT	1	S91F, D95G	3	1	11	90	90	31
48647	UK	2010	34	mosaic	Lineage_4	SRR3360633		UK	Europe	2010	0.5	0.125		PRJNA315363	SAMN04624878; SRS1385860		SRR3360633	109	39	170	111	148	153	65	1901	1	A-deletion	266	mosaic penA-34	100	WT	1	S91F, D95G	3	1	11	90	90	31
48659	UK	2010	34	mosaic	Lineage_4	SRR3360645		UK	Europe	2010	0.5	0.125		PRJNA315363	SAMN04624890; SRS1385867		SRR3360645	109	39	170	111	148	153	65	1901	1	A-deletion	266	mosaic penA-34	100	WT	1	S91F, D95G	3	1	11	90	90	31
48672	UK	2010	34	mosaic	Lineage_4	SRR3360658		UK	Europe	2010	0.25	0.125		PRJNA315363	SAMN04624903; SRS1385872		SRR3360658	109	39	170	78	148	153	65	7360	1	A-deletion	266	mosaic penA-34	100	WT	1	S91F, D95G	3	1	11	90	90	31
48673	UK	2009	34	mosaic	Lineage_4	SRR3360659		UK	Europe	2009	0.25	0.125		PRJNA315363	SAMN04624904; SRS1385889		SRR3360659	109	39	170	111	148	153	65	1901	1	A-deletion	266	mosaic penA-34	100	WT	1	S91F, D95G	3	1	11	90	90	31
48700	UK	2010	34	mosaic	Lineage_4	SRR3360686		UK	Europe	2010	0.5	0.25		PRJNA315363	SAMN04624931; SRS1385899		SRR3360686	109	39	170	111	148	153	65	1901	1	A-deletion	266	mosaic penA-34			1	S91F, D95G	3	1	11			31
48716	UK	2010	34	mosaic	Lineage_4	SRR3360702		UK	Europe	2010	0.25	0.125		PRJNA315363	SAMN04624947; SRS1385919		SRR3360702	109	39	170	111	148	153	65	1901	1	A-deletion	266	mosaic penA-34	100	WT	1	S91F, D95G	3	1	11	90	90	31
48723	UK	2010	34	mosaic	Lineage_4	SRR3360709		UK	Europe	2010	0.5	0.125		PRJNA315363	SAMN04624954; SRS1385931		SRR3360709	109	39	170	78	148	153	65	7360	1	A-deletion	266	mosaic penA-34			1	S91F, D95G	3	1	11			31
48726	UK	2009	34	mosaic	Lineage_4	SRR3360712		UK	Europe	2009	0.25	0.125		PRJNA315363	SAMN04624957; SRS1385928		SRR3360712	109	39	170	111	148	153	65	1901	1	A-deletion	266	mosaic penA-34	100	WT	1	S91F, D95G	3	1	11	90	90	31
48732	UK	2010	34	mosaic	Lineage_4	SRR3360718		UK	Europe	2010	0.5	0.25		PRJNA315363	SAMN04624963; SRS1385939		SRR3360718	109	39	170	111	148	153	65	1901	1	A-deletion	266	mosaic penA-34	100	WT	1	S91F, D95G	3	1	11	90	90	31
48733	UK	2009	34	mosaic	Lineage_4	SRR3360719		UK	Europe	2009	0.5	0.125		PRJNA315363	SAMN04624964; SRS1385938		SRR3360719	109	39	170	111	148	153	65	1901	1	A-deletion	266	mosaic penA-34	100	WT	1	S91F, D95G	3	1	11	90	90	31
48737	UK	2010	34	mosaic	Lineage_4	SRR3360723		UK	Europe	2010	0.25	0.125		PRJNA315363	SAMN04624968; SRS1385951		SRR3360723	109	39	170	111	148	153	65	1901	1	A-deletion	266	mosaic penA-34	100	WT	1	S91F, D95G	3	1	11	90	90	31
48742	UK	2010	34	mosaic	Lineage_4	SRR3360728		UK	Europe	2010	0.25	0.125		PRJNA315363	SAMN04624973; SRS1385948		SRR3360728	109	39	170	111	148	153	65	1901	1	A-deletion	266	mosaic penA-34	100	WT	1	S91F, D95G	3	1	11	90	90	31
48745	UK	2010	34	mosaic	Lineage_4	SRR3360731		UK	Europe	2010	0.25	0.125		PRJNA315363	SAMN04624976; SRS1385961		SRR3360731	109	39	170	111	148	153	65	1901	1	A-deletion	266	mosaic penA-34	100	WT	1	S91F, D95G	3	1	11	90	90	31
48756	UK	2009	34	mosaic	Lineage_4	SRR3360743		UK	Europe	2009	0.25	0.125		PRJNA315363	SAMN04624987; SRS1385967		SRR3360743	109	39	170	111	148	153	65	1901	1	A-deletion	266	mosaic penA-34	100	WT	1	S91F, D95G	3	1	11	90	90	31
48761	UK	2009	34	mosaic	Lineage_4	SRR3360748		UK	Europe	2009	0.5	0.125		PRJNA315363	SAMN04624992; SRS1385962		SRR3360748	109	39	170	111	148	153	65	1901	1	A-deletion	266	mosaic penA-34	100	WT	1	S91F, D95G	3	1	11	90	90	31
48771	UK	2012	34	mosaic	Lineage_4	SRR3360769		UK	Europe	2012				PRJNA315363	SAMN04624702; SRS1385983		SRR3360769	109	39	170	111	148		65		1	A-deletion	266	mosaic penA-34	100	WT	1	S91F, D95G	3	1	11	90	90	31
48838	UK	2013	34	mosaic	Lineage_4	SRR3360870		UK	Europe	2013				PRJNA315363	SAMN04624769; SRS1386054		SRR3360870	109	39	170	111	148	153	65	1901	1	A-deletion	266	mosaic penA-34	100	WT	1	S91F, D95G	3	1	11	90	90	31
48839	UK	2013	34	mosaic	Lineage_4	SRR3360871		UK	Europe	2013				PRJNA315363	SAMN04624770; SRS1386053		SRR3360871	109	39	170	111	148	153	65	1901	1	A-deletion	266	mosaic penA-34	100	WT	1	S91F, D95G	3	1	11	90	90	31
48859	UK	2013	34	mosaic	Lineage_4	SRR3360891		UK	Europe	2013				PRJNA315363	SAMN04624790; SRS1386067		SRR3360891	109	39	170	111	148	153	65	1901	1	A-deletion	266	mosaic penA-34	100	WT	1	S91F, D95G	3	1	11	90	90	31
48869	UK	2012	34	mosaic	Lineage_4	SRR3360902		UK	Europe	2012				PRJNA315363	SAMN04624600; SRS1386085		SRR3360902	109	39	170	111	148	153	65	1901	1	A-deletion	266	mosaic penA-34	100	WT	1	S91F, D95G	3	1	11	90	90	31
48874	UK	2012	34	mosaic	Lineage_4	SRR3360907		UK	Europe	2012				PRJNA315363	SAMN04624605; SRS1386080		SRR3360907	109	39	170	111	148	153	65	1901	1	A-deletion	266	mosaic penA-34	100	WT	1	S91F, D95G	3	1	11	90	90	31
48894	UK	2013	34	mosaic	Lineage_4	SRR3360927		UK	Europe	2013				PRJNA315363	SAMN04624625; SRS1386097		SRR3360927	109	39	170	111	148	153	65	1901	1	A-deletion	266	mosaic penA-34	100	WT	1	S91F, D95G	3	1	11	90	90	31
48901	UK	2013	34	mosaic	Lineage_4	SRR3360935		UK	Europe	2013				PRJNA315363	SAMN04624632; SRS1386109		SRR3360935	109	39	170	111	148	153	65	1901	1	A-deletion	266	mosaic penA-34	100	WT	1	S91F, D95G	3	1	11	90	90	31
48961	UK	2013	34	mosaic	Lineage_4	SRR3360996		UK	Europe	2013				PRJNA315363	SAMN04624692; SRS1386171		SRR3360996	109	39	67	111	148	153	65	1579	1	A-deletion	266	mosaic penA-34			1	S91F, D95G	3	1	11			31
48963	UK	2013	34	mosaic	Lineage_4	SRR3360998		UK	Europe	2013				PRJNA315363	SAMN04624694; SRS1386181		SRR3360998	109	39	170	111	148	153	65	1901	1	A-deletion	266	mosaic penA-34	100	WT	1	S91F, D95G	3	1	11	90	90	31
48966	UK	2012	34	mosaic	Lineage_4	SRR3361001		UK	Europe	2012				PRJNA315363	SAMN04624697; SRS1386178		SRR3361001	109	39	170	111	148	153	65	1901	1	A-deletion	266	mosaic penA-34	100	WT	1	S91F, D95G	3	1	11	90	90	31
48981	UK	2012	34	mosaic	Lineage_4	SRR3361056		UK	Europe	2012				PRJNA315363	SAMN04624300; SRS1386215		SRR3361056	109	39	67	111	148	153	65	1579	1	A-deletion	266	mosaic penA-34			1	S91F, D95G	3	1	11			31
49002	UK	2012	34	mosaic	Lineage_4	SRR3361112		UK	Europe	2012				PRJNA315363	SAMN04624321; SRS1386232		SRR3361112	109	39	170	111	148	153	65	1901	1	A-deletion	266	mosaic penA-34	100	WT	1	S91F, D95G	3	1	11	90	90	31
49026	UK	2012	34	mosaic	Lineage_4	SRR3361138		UK	Europe	2012				PRJNA315363	SAMN04624345; SRS1386265		SRR3361138	109	39	170	111	807	153	65	12530	1	A-deletion	266	mosaic penA-34	100	WT	1	S91F, D95G	3	1	11	90	90	31
49029	UK	2012	34	mosaic	Lineage_4	SRR3361141		UK	Europe	2012				PRJNA315363	SAMN04624348; SRS1386262		SRR3361141	109	39	170	111	148	153	65	1901	1	A-deletion	266	mosaic penA-34	100	WT	1	S91F, D95G	3	1	11	90	90	31
49033	UK	2012	34	mosaic	Lineage_4	SRR3361145		UK	Europe	2012				PRJNA315363	SAMN04624352; SRS1386258		SRR3361145	109	39	170	111	807	153	65	12530	1	A-deletion	266	mosaic penA-34	100	WT	1	S91F, D95G	3	1	11	90	90	31
49043	UK	2012	34	mosaic	Lineage_4	SRR3361156		UK	Europe	2012				PRJNA315363	SAMN04624362; SRS1386266		SRR3361156	109	39	67	111	148	153	65	1579	1	A-deletion	266	mosaic penA-34			1	S91F, D95G	3	1	11			31
49046	UK	2012	34	mosaic	Lineage_4	SRR3361159		UK	Europe	2012				PRJNA315363	SAMN04624365; SRS1386281		SRR3361159	109	39	170	111	148	153	65	1901	1	A-deletion	266	mosaic penA-34	100	WT	1	S91F, D95G	3	1	11	90	90	31
49058	UK	2012	34	mosaic	Lineage_4	SRR3361171		UK	Europe	2012				PRJNA315363	SAMN04624377; SRS1386287		SRR3361171	109	39	170	111	148	153	65	1901	1	A-deletion	266	mosaic penA-34	100	WT	1	S91F, D95G	3	1	11	90	90	31
49059	UK	2012	34	mosaic	Lineage_4	SRR3361172		UK	Europe	2012				PRJNA315363	SAMN04624378; SRS1386286		SRR3361172	109	39	170	111	148	153	65	1901	1	A-deletion	266	mosaic penA-34	100	WT	1	S91F, D95G	3	1	11	90	90	31
49083	UK	2012	34	mosaic	Lineage_4	SRR3361218		UK	Europe	2012				PRJNA315363	SAMN04624202; SRS1386324		SRR3361218	109	39	170	111	148	153	65	1901	1	A-deletion	266	mosaic penA-34	100	WT	1	S91F, D95G	3	1	11	90	90	31
49087	UK	2012	34	mosaic	Lineage_4	SRR3361222		UK	Europe	2012				PRJNA315363	SAMN04624206; SRS1386319		SRR3361222	109	39	170	111	807	153	65	12530	1	A-deletion	266	mosaic penA-34	100	WT	1	S91F, D95G	3	1	11	90	90	31
49132	UK	2012	34	mosaic	Lineage_4	SRR3361267		UK	Europe	2012				PRJNA315363	SAMN04624251; SRS1386365		SRR3361267	109	39	170	111	148	153	65	1901	1	A-deletion	266	mosaic penA-34	100	WT	1	S91F, D95G	3	1	11	90	90	31
49145	UK	2012	34	mosaic	Lineage_4	SRR3361280		UK	Europe	2012				PRJNA315363	SAMN04624264; SRS1386386		SRR3361280	109	39	170	111	148	153	65	1901	1	A-deletion	266	mosaic penA-34	100	WT	1	S91F, D95G	3	1	11	90	90	31
49166	UK	2012	34	mosaic	Lineage_4	SRR3361301		UK	Europe	2012				PRJNA315363	SAMN04624285; SRS1386397		SRR3361301	109	39	170	111	148	153	65	1901	1	A-deletion	266	mosaic penA-34	100	WT	1	S91F, D95G	3	1	11	90	90	31
49172	UK	2010	34	mosaic	Lineage_4	SRR3361310	Gr10-2238	UK	Europe	2010	0.5	0.25		PRJNA315363	SAMN04624803; SRS1386418		SRR3361310	109	39	170	111	148	153	65	1901	1	A-deletion	266	mosaic penA-34	100	WT	1	S91F, D95G	3	1	11	90	90	31
49173	UK	2010	34	mosaic	Lineage_4	SRR3361311	Gr10-1636	UK	Europe	2010	0.5	0.125		PRJNA315363	SAMN04624804; SRS1386417		SRR3361311	109	39	170	111	148	153	65	1901	1	A-deletion	266	mosaic penA-34	100	WT	1	S91F, D95G	3	1	11	90	90	31
49183	UK	2007	34	mosaic	Lineage_4	SRR3361321		UK	Europe	2007	0.5	0.125		PRJNA315363	SAMN04624814; SRS1386425		SRR3361321	109	39	170	111	148	153	65	1901	1	A-deletion	266	mosaic penA-34	100	WT	1	S91F, D95G	3	1	11	90	90	31
49187	UK	2010	34	mosaic	Lineage_4	SRR3361325		UK	Europe	2010	0.5	0.015		PRJNA315363	SAMN04624818; SRS1386421		SRR3361325	109	39	170	111	148	153	65	1901	1	A-deletion	266	mosaic penA-34	100	WT	1	S91F, D95G	3	1	11	90	90	31
49198	UK	2010	34	mosaic	Lineage_4	SRR3361337		UK	Europe	2010	0.25	0.125		PRJNA315363	SAMN04624829; SRS1386431		SRR3361337	109	39	170	111	148	153	65	1901	1	A-deletion	266	mosaic penA-34	100	WT	1	S91F, D95G	3	1	11	90	90	31
49205	UK	2010	34	mosaic	Lineage_4	SRR3361344		UK	Europe	2010	0.25	0.125		PRJNA315363	SAMN04624836; SRS1386451		SRR3361344	109	39	170	111	148	153	65	1901	1	A-deletion	266	mosaic penA-34	100	WT	1	S91F, D95G	3	1	11	90	90	31
49208	UK	2010	34	mosaic	Lineage_4	SRR3361347		UK	Europe	2010	0.25	0.125		PRJNA315363	SAMN04624839; SRS1386448		SRR3361347	109	39	170	111	148	153	65	1901	1	A-deletion	266	mosaic penA-34	100	WT	1	S91F, D95G	3	1	11	90	90	31
49215	UK	2010	34	mosaic	Lineage_4	SRR3361354		UK	Europe	2010	0.5	0.25		PRJNA315363	SAMN04624846; SRS1386441		SRR3361354	109	39	170	111	148	153	65	1901	1	A-deletion	266	mosaic penA-34	100	WT	1	S91F, D95G	3	1	11	90	90	31
50492	Norway	2016	34	mosaic	Lineage_4	542781		Norway	Europe	2016	2	0.125	0.064	PRJEB32435	ERS3412522; SAMEA5608329		ERR3325303	109	39	170	111	148	153	65	1901	1	A-deletion	266	mosaic penA-34	100	WT	1	S91F, D95G	3	1	11	90	90	31
50512	Norway	2016	34	mosaic	Lineage_4	547920		Norway	Europe	2016	1	0.125	0.032	PRJEB32435	ERS3412539; SAMEA5608346		ERR3325320	109	39	170	111	148	153	65	1901	1	A-deletion	266	mosaic penA-34	100	WT	1	S91F, D95G	3	1	11	90	90	31
51101	Norway	2017	34	mosaic	Lineage_4	549092		Norway	Europe	2017	1	0.125	0.032	PRJEB32435	ERS3412542; SAMEA5608349		ERR3325323	109	39	170	111	148	153	65	1901	1	A-deletion	266	mosaic penA-34	100	WT	1	S91F, D95G	3	1	11	90	90	31
51103	Norway	2017	34	mosaic	Lineage_4	549760		Norway	Europe	2017	1	0.125	0.032	PRJEB32435	ERS3412544; SAMEA5608351		ERR3325325	109	39	170	78	148	153	65	7360	1	A-deletion	266	mosaic penA-34	100	WT	1	S91F, D95G	3	1	11	90	90	31
51106	Norway	2016	34	mosaic	Lineage_4	551037		Norway	Europe	2016	1	0.125	0.032	PRJEB32435	ERS3412547; SAMEA5608354		ERR3325328	109	39	170	111	148	153	65	1901	1	A-deletion	266	mosaic penA-34	100	WT	1	S91F, D95G	3	1	11	90	90	31
51116	Norway	2016	34	mosaic	Lineage_4	552476		Norway	Europe	2016	0.5	0.064	0.064	PRJEB32435	ERS3412559; SAMEA5608366		ERR3325340	109	39	170	111	148	153	921	13590	1	A-deletion	266	mosaic penA-34	100	WT	1	S91F, D95G	3	1	11	90	90	31
51665	Norway	2017	34	mosaic	Lineage_4	552878		Norway	Europe	2017	0.25	0.125	0.064	PRJEB32435	ERS3412590; SAMEA5608397		ERR3325371	109	39	170	111	148	153	65	1901	1	A-deletion	266	mosaic penA-34	100	WT	1	S91F, D95G	3	1	11	90	90	31
51680	Norway	2017	34	mosaic	Lineage_4	553571		Norway	Europe	2017	32	0.064	0.032	PRJEB32435	ERS3412599; SAMEA5608406		ERR3325380	109	39	170	111	148	153	65	1901	1	A-deletion	266	mosaic penA-34	2	C2611T	1	S91F, D95G	3	1	11	91	90	31
51681	Norway	2017	34	mosaic	Lineage_4	553579		Norway	Europe	2017	0.5	0.125	0.064	PRJEB32435	ERS3412600; SAMEA5608407		ERR3325381	109	39	170	111	148	153	65	1901	1	A-deletion	266	mosaic penA-34	100	WT	1	S91F, D95G	3	1	11	90	90	31
51697	Norway	2017	34	mosaic	Lineage_4	553823		Norway	Europe	2017	0.25	0.25	0.125	PRJEB32435	ERS3412633; SAMEA5608440		ERR3325414	109	39	170	111	148	153	65	1901	1	A-deletion	266	mosaic penA-34	2	C2611T	1	S91F, D95G	3	1	11	91	90	31
51722	Norway	2017	34	mosaic	Lineage_4	555548		Norway	Europe	2017	1	0.25	0.125	PRJEB32435	ERS3412690; SAMEA5608497		ERR3325471	109	39	170	111	148	153	65	1901	1	A-deletion	266	mosaic penA-34	100	WT	1	S91F, D95G	3	1	11	90	90	31
51741	Norway	2017	34	mosaic	Lineage_4	557177		Norway	Europe	2017	0.5	0.125	0.064	PRJEB32435	ERS3412746; SAMEA5608553		ERR3325527	109	39	170	111	148	153	65	1901	1	A-deletion	266	mosaic penA-34	100	WT	1	S91F, D95G	3	1	11	90	90	31
51757	Norway	2017	34	mosaic	Lineage_4	553760		Norway	Europe	2017	32	0.125	0.032	PRJEB32435	ERS3412631; SAMEA5608438		ERR3325412	109	39	170	111	148	153	65	1901	1	A-deletion	266	mosaic penA-34	2	C2611T	1	S91F, D95G	3	1	11	91	90	31
51761	Norway	2017	34	mosaic	Lineage_4	554395		Norway	Europe	2017	32	0.125	0.064	PRJEB32435	ERS3412638; SAMEA5608445		ERR3325419	109	39	170	111	148	153	65	1901	158	A-deletion, G45D	266	mosaic penA-34	2	C2611T	1	S91F, D95G	3	1	11	2607	90	31
51787	Norway	2017	34	mosaic	Lineage_4	554729		Norway	Europe	2017	0.5	0.125	0.064	PRJEB32435	ERS3412665; SAMEA5608472		ERR3325446	109	39	170	111	148	153	65	1901	1	A-deletion	266	mosaic penA-34	100	WT	1	S91F, D95G	3	1	11	90	90	31
51893	Norway	2017	34	mosaic	Lineage_4	555561		Norway	Europe	2017	16	0.125	0.064	PRJEB32435	ERS3412692; SAMEA5608499		ERR3325473	109	39	170	111	148	153	65	1901	1	A-deletion	266	mosaic penA-34	2	C2611T	1	S91F, D95G	3	1	11	91	90	31
52155	Norway	2017	34	mosaic	Lineage_4	552577		Norway	Europe	2017	1	0.25	0.125	PRJEB32435	ERS3412565; SAMEA5608372		ERR3325346	109	39	170	111	148	153	65	1901	1	A-deletion	266	mosaic penA-34	100	WT	1	S91F, D95G	3	1	11	90	90	31
53473	Norway	2017	34	mosaic	Lineage_4	573338		Norway	Europe	2017	0.5	0.125	0.064	PRJEB32435	ERS3412947; SAMEA5608754		ERR3325728	109	39	170	111	148	153	65	1901	1	A-deletion	266	mosaic penA-34	100	WT	1	S91F, D95G	3	1	11	90	90	31
53548	Norway	2016	34	mosaic	Lineage_4	536036		Norway	Europe	2016	1	0.125	0.064	PRJEB32435	ERS3412484; SAMEA5608291		ERR3325265	109	39	170	111	148	153	65	1901	1	A-deletion	266	mosaic penA-34	100	WT	7	S91F, D95A	3	1	11	507	90	31
53555	Norway	2017	34	mosaic	Lineage_4	555119		Norway	Europe	2017	1	0.125	0.064	PRJEB32435	ERS3412680; SAMEA5608487		ERR3325461	109	39	170	111	148	153	65	1901	1	A-deletion	266	mosaic penA-34	100	WT	1	S91F, D95G	3	1	11	90	90	31
53559	Norway	2017	34	mosaic	Lineage_4	561156		Norway	Europe	2017	0.25	0.125	0.064	PRJEB32435	ERS3412770; SAMEA5608577		ERR3325551	109	39	170	78	148	153	65	7360	1	A-deletion	266	mosaic penA-34	100	WT	1	S91F, D95G	3	1	8	194	90	31
53567	Norway	2017	34	mosaic	Lineage_4	561767		Norway	Europe	2017	0.5	0.125	0.064	PRJEB32435	ERS3412779; SAMEA5608586		ERR3325560	109	39	170	111	148	153	65	1901	1	A-deletion	266	mosaic penA-34	100	WT	1	S91F, D95G	3	1	11	90	90	31
53592	Norway	2017	34	mosaic	Lineage_4	567332		Norway	Europe	2017	0.5	0.064	0.016	PRJEB32435	ERS3412869; SAMEA5608676		ERR3325650	109	39	170	111	148	153	65	1901	1	A-deletion	266	mosaic penA-34	100	WT	1	S91F, D95G	3	1	11	90	90	31
53632	Norway	2017	34	mosaic	Lineage_4	566760		Norway	Europe	2017	0.5	0.125	0.064	PRJEB32435	ERS3412853; SAMEA5608660		ERR3325634	109	39	170	111	148	153	65	1901	1	A-deletion	266	mosaic penA-34	100	WT	7	S91F, D95A	3	1	11	507	90	31
54297	Brazil	2010	34	mosaic	Lineage_4	LRRBGS_0065		Brazil	South America	2010	0.5	0.064	0.064					109	39	170	111	148	153	65	1901	1	A-deletion	266	mosaic penA-34	100	WT	1	S91F, D95G	3	1	11	90	90	31
54309	Brazil	2011	34	mosaic	Lineage_4	LRRBGS_0077		Brazil	South America	2011	1	0.25	0.063					109	39	170	111	148	153	65	1901	1	A-deletion	266	mosaic penA-34	100	WT	1	S91F, D95G	3	1	11	90	90	31
54341	Brazil	2013	34	mosaic	Lineage_4	LRRBGS_0109		Brazil	South America	2013	0.5	0.25	0.063					109	39	170	111	148	153	65	1901	1	A-deletion	266	mosaic penA-34	100	WT	1	S91F, D95G	3	1	11	90	90	31
54351	Brazil	2013	34	mosaic	Lineage_4	LRRBGS_0119		Brazil	South America	2013	16	0.25	0.063					109	39	170	111	148	153	65	1901	1	A-deletion	266	mosaic penA-34	2	C2611T	1	S91F, D95G	3	1	11	91	90	31
54363	Brazil	2014	34	mosaic	Lineage_4	LRRBGS_0131		Brazil	South America	2014	16	0.25	0.063					109	39	170	111	148	153	65	1901	1	A-deletion	266	mosaic penA-34	2	C2611T	1	S91F, D95G	3	1	11	91	90	31
54382	Brazil	2015	34	mosaic	Lineage_4	LRRBGS_0150		Brazil	South America	2015	1	0.25	0.063					109	39	170	111	148	153	65	1901	1	A-deletion	266	mosaic penA-34	100	WT	1	S91F, D95G	3	1	11	90	90	31
56160	Norway	2017	34	mosaic	Lineage_4	571505		Norway	Europe	2017	32	0.064	0.032	PRJEB32435	ERS3412913; SAMEA5608720		ERR3325694	109	39	170	111	148	153	65	1901	1	A-deletion	266	mosaic penA-34	2	C2611T	1	S91F, D95G	3	1	11	91	90	31
56175	Norway	2017	34	mosaic	Lineage_4	573425		Norway	Europe	2017	1	0.125	0.032	PRJEB32435	ERS3412952; SAMEA5608759		ERR3325733	109	39	170	111	148	153	65	1901	1	A-deletion	266	mosaic penA-34	100	WT	1	S91F, D95G	3	1	11	90	90	31
56199	Norway	2017	34	mosaic	Lineage_4	575409		Norway	Europe	2017	2	0.125	0.032	PRJEB32435	ERS3412976; SAMEA5608783		ERR3325757	109	39	170	111	148	153	65	1901	1	A-deletion	266	mosaic penA-34	100	WT	1	S91F, D95G	3	1	11	90	90	31
57095	Spain	2016	34	mosaic	Lineage_4	NG15		Spain	Europe	2016								109	39	170	111	148	153	65	1901	1	A-deletion	266	mosaic penA-34	100	WT	7	S91F, D95A	3	1	11	507	90	31
57099	Spain	2016	34	mosaic	Lineage_4	NG19		Spain	Europe	2016								109	39	170	111	148	153	65	1901	1	A-deletion	266	mosaic penA-34	100	WT	1	S91F, D95G	3	1	11	90	90	31
57118	Spain	2016	34	mosaic	Lineage_4	NG37		Spain	Europe	2016								109	39	170	111	148	153	65	1901	1	A-deletion	266	mosaic penA-34	100	WT	1	S91F, D95G	3	1	11	90	90	31
58866	USA	2012	34	mosaic	Lineage_4	GCGS0980	12CFX_T_030	USA	North America	2012	0.5	0.25	0.06	PRJEB7904	ERS655093; SAMEA3233713		ERR956690	109	39	170	111	148	153	65	1901	1	A-deletion	266	mosaic penA-34	100	WT	1	S91F, D95G	3	1	11	90	90	31
58867	USA		34	mosaic	Lineage_4	12CFX_T_039		USA	North America									109	39	170	111	148	154	6;65	8129;15616	1	A-deletion	266	mosaic penA-34	100	WT	1	S91F, D95G	3	1	11	90	90	31
60478	Italy	2015	34	mosaic	Lineage_4	Ngiss3377		Italy	Europe	2015								109	39	170	111	148	153	65	1901	1	A-deletion	266	mosaic penA-34	100	WT	1	S91F, D95G	3	1	11	90	90	31
60479	Italy	2016	34	mosaic	Lineage_4	Ngiss3635		Italy	Europe	2016								109	39	170	111	148	153	65	1901	1	A-deletion	266	mosaic penA-34	100	WT	1	S91F, D95G	3	1	11	90	90	31
60480	Italy	2017	34	mosaic	Lineage_4	Ngiss3815		Italy	Europe	2017								109	39	170	111	148	153	65	1901	1	A-deletion	266	mosaic penA-34	100	WT	1	S91F, D95G	3	1	11	90	90	31
60481	Italy	2017	34	mosaic	Lineage_4	Ngiss3819		Italy	Europe	2017								109	39	170	111	148	153	65	1901	1	A-deletion	266	mosaic penA-34	100	WT	1	S91F, D95G	3	1	11	90	90	31
60487	Italy	2017	34	mosaic	Lineage_4	Ngiss3897		Italy	Europe	2017								109	39	170	111	148	153	65	1901	1	A-deletion	266	mosaic penA-34	2	C2611T	1	S91F, D95G	3	1	11	91	90	31
60488	Italy	2017	34	mosaic	Lineage_4	Ngiss3898		Italy	Europe	2017								109	39	170	111	148	153	65	1901	1	A-deletion	266	mosaic penA-34	2	C2611T	1	S91F, D95G	3	1	11	91	90	31
60495	Italy	2017	34	mosaic	Lineage_4	Ngiss3927		Italy	Europe	2017								109	39	170	111	148	153	65	1901	1	A-deletion	266	mosaic penA-34	100	WT	1	S91F, D95G	66	1	11	2663	90	31
60498	Italy	2017	34	mosaic	Lineage_4	Ngiss3952		Italy	Europe	2017								109	39	170	111	148	153	65	1901	1	A-deletion	266	mosaic penA-34	100	WT	1	S91F, D95G	3	1	11	90	90	31
60499	Italy	2017	34	mosaic	Lineage_4	Ngiss3965C		Italy	Europe	2017								109	39	170	111	148	153	65	1901	1	A-deletion	266	mosaic penA-34	100	WT	1	S91F, D95G	3	1	11	90	90	31
60500	Italy	2017	34	mosaic	Lineage_4	Ngiss3965R		Italy	Europe	2017								109	39	170	111	148	153	65	1901	1	A-deletion	266	mosaic penA-34	100	WT	1	S91F, D95G	3	1	11	90	90	31
61811	Japan	2015	34	mosaic	Lineage_4	KM252	SAMD00099544	Japan	Asia	2015	8	0.125	0.064	PRJDB6496	SAMD00099544		DRR124832	109	39	170	111	148	153	65	1901	1	A-deletion	266	mosaic penA-34	2	C2611T	1	S91F, D95G	3	1	11	91	90	31
74374	Spain		34	mosaic	Lineage_4	HUSE29		Spain	Europe									109	39	170	111	148	153	65	1901	1	A-deletion	266	mosaic penA-34	100	WT	1	S91F, D95G	3	1	8	194	90	31
74379	Spain		34	mosaic	Lineage_4	HUSE50		Spain	Europe									109	39	170	111	148	153	65	1901	1	A-deletion	266	mosaic penA-34	100	WT	1	S91F, D95G	3	1	11	90	90	31
74434	Spain		34	mosaic	Lineage_4	RYC6		Spain	Europe									109	39	170	111	148	153	65	1901	1	A-deletion	266	mosaic penA-34	100	WT	1	S91F, D95G	3	1	11	90	90	31
74484	Spain		34	mosaic	Lineage_4	HVH43		Spain	Europe									109	39	170	111	148	153	65	1901	1	A-deletion	266	mosaic penA-34	100	WT	1	S91F, D95G	3	1	11	90	90	31
74517	Spain		34	mosaic	Lineage_4	HVH674		Spain	Europe									109	39	170	111	148	153	65	1901	1	A-deletion	266	mosaic penA-34	100	WT	1	S91F, D95G	3	1	11	90	90	31
74521	Spain		34	mosaic	Lineage_4	HVH683		Spain	Europe									109	39	170	111	148	153	65	1901	1	A-deletion	266	mosaic penA-34	100	WT	1	S91F, D95G	3	1	11	90	90	31
75586	USA	2014	34	mosaic	Lineage_4	FQ48		USA	North America	2014				PRJNA504608	SAMN10395915; SRS4264458		SRR8457064	109	39	170	111	148	153	65	1901	1	A-deletion	266	mosaic penA-34	100	WT	1	S91F, D95G	3	1	8	194	90	31
75912	The Netherlands	2014	34	mosaic	Lineage_4	NG_AMS0005		The Netherlands	Europe	2014	0.125		0.047					109	39	170	111	148	153	65	1901	1	A-deletion	266	mosaic penA-34	100	WT	1	S91F, D95G	3	1	12	254	90	31
75916	The Netherlands	2014	34	mosaic	Lineage_4	NG_AMS0009		The Netherlands	Europe	2014	0.25		0.023					109	39	170	111	148	153	65	1901	1	A-deletion	266	mosaic penA-34	100	WT	1	S91F, D95G	3	1	11	90	90	31
75932	The Netherlands	2014	34	mosaic	Lineage_4	NG_AMS0025		The Netherlands	Europe	2014	1		0.094					109	39	170	111	148	153	65	1901	1	A-deletion	266	mosaic penA-34			1	S91F, D95G	3	1	11			31
75939	The Netherlands	2014	34	mosaic	Lineage_4	NG_AMS0032		The Netherlands	Europe	2014	0.38		0.064					109	39	170	111	148	153	65	1901	1	A-deletion	266	mosaic penA-34	100	WT	1	S91F, D95G	3	1	11	90	90	31
75942	The Netherlands	2014	34	mosaic	Lineage_4	NG_AMS0035		The Netherlands	Europe	2014	0.5		0.094					109	39	170	111	148	153	65	1901	1	A-deletion	266	mosaic penA-34	100	WT	1	S91F, D95G	74	1	11	1258	90	31
75943	The Netherlands	2014	34	mosaic	Lineage_4	NG_AMS0036		The Netherlands	Europe	2014	0.19		0.094					109	39	170	111	148	153	65	1901	1	A-deletion	266	mosaic penA-34	100	WT	1	S91F, D95G	74	1	11	1258	90	31
75944	The Netherlands	2014	34	mosaic	Lineage_4	NG_AMS0037		The Netherlands	Europe	2014	0.125		0.094					109	39	170	111	148	153	65	1901	1	A-deletion	266	mosaic penA-34	100	WT	1	S91F, D95G	3	1	11	90	90	31
75948	The Netherlands	2014	34	mosaic	Lineage_4	NG_AMS0041		The Netherlands	Europe	2014	0.125		0.094					109	39	170	111	148	153	65	1901	1	A-deletion	266	mosaic penA-34	100	WT	1	S91F, D95G	3	1	11	90	90	31
75951	The Netherlands	2014	34	mosaic	Lineage_4	NG_AMS0044		The Netherlands	Europe	2014	0.5		0.094					109	39	170	111	148	153	65	1901	1	A-deletion	266	mosaic penA-34	100	WT	1	S91F, D95G	3	1	11	90	90	31
75962	The Netherlands	2015	34	mosaic	Lineage_4	NG_AMS0055		The Netherlands	Europe	2015	0.5		0.094					109	39	170	111	148	153	65	1901	1	A-deletion	266	mosaic penA-34	100	WT	1	S91F, D95G	3	1	11	90	90	31
75986	The Netherlands	2015	34	mosaic	Lineage_4	NG_AMS0079		The Netherlands	Europe	2015	0.19		0.094					109	39	170	111	148	153	65	1901	1	A-deletion	266	mosaic penA-34	100	WT	1	S91F, D95G	74	1	11	1258	90	31
76196	The Netherlands	2018	34	mosaic	Lineage_4	NG_AMS0165		The Netherlands	Europe	2018	0.38		0.094					109	39	170	111	148	153	65	1901	1	A-deletion	266	mosaic penA-34			1	S91F, D95G	3	1	11			31
76197	The Netherlands	2018	34	mosaic	Lineage_4	NG_AMS0166		The Netherlands	Europe	2018	0.38		0.094					109	39	170	111	148	153	65	1901	1	A-deletion	266	mosaic penA-34			1	S91F, D95G	3	1	11			31
76198	The Netherlands	2018	34	mosaic	Lineage_4	NG_AMS0171		The Netherlands	Europe	2018	0.38		0.094					109	39	170	111	148	153	65	1901	1	A-deletion	266	mosaic penA-34			1	S91F, D95G	3	1	11			31
76228	The Netherlands	2009	34	mosaic	Lineage_4	NG_AMS0319		The Netherlands	Europe	2009	0.75		0.064					109	39	170	111	148	153	65	1901	1	A-deletion	266	mosaic penA-34	100	WT	1	S91F, D95G	3	1	11	90	90	31
76229	The Netherlands	2010	34	mosaic	Lineage_4	NG_AMS0320		The Netherlands	Europe	2010	1		0.064					109	39	170	111	148	153	65	1901	1	A-deletion	266	mosaic penA-34	100	WT	1	S91F, D95G	3	1	11	90	90	31
76231	The Netherlands	2010	34	mosaic	Lineage_4	NG_AMS0322		The Netherlands	Europe	2010	0.5		0.064					109	39	170	111	148	153	65	1901	1	A-deletion	266	mosaic penA-34	100	WT	1	S91F, D95G	3	1	11	90	90	31
76232	The Netherlands	2010	34	mosaic	Lineage_4	NG_AMS0325		The Netherlands	Europe	2010	0.75		0.064					109	39	170	111	148	153	65	1901	1	A-deletion	266	mosaic penA-34	100	WT	1	S91F, D95G	3	1	11	90	90	31
76233	The Netherlands	2010	34	mosaic	Lineage_4	NG_AMS0326		The Netherlands	Europe	2010	0.5		0.064					109	39	170	111	148	153	65	1901	1	A-deletion	266	mosaic penA-34	100	WT	1	S91F, D95G	3	1	11	90	90	31
76234	The Netherlands	2010	34	mosaic	Lineage_4	NG_AMS0327		The Netherlands	Europe	2010	0.19		0.064					109	39	170	111	148	153	65	1901	1	A-deletion	266	mosaic penA-34	100	WT	1	S91F, D95G	3	1	11	90	90	31
76235	The Netherlands	2010	34	mosaic	Lineage_4	NG_AMS0328		The Netherlands	Europe	2010	0.75		0.094					109	39	170	111	148	153	65	1901	1	A-deletion	266	mosaic penA-34	100	WT	1	S91F, D95G	3	1	11	90	90	31
76236	The Netherlands	2010	34	mosaic	Lineage_4	NG_AMS0329		The Netherlands	Europe	2010	0.032		0.008					109	39	170	111	148	153	65	1901	1	A-deletion	266	mosaic penA-34	100	WT	1	S91F, D95G	3	1	11	90	90	31
76237	The Netherlands	2010	34	mosaic	Lineage_4	NG_AMS0330		The Netherlands	Europe	2010	0.125		0.016					109	39	170	111	148	153	65	1901	1	A-deletion	266	mosaic penA-34	100	WT	1	S91F, D95G	3	1	11	90	90	31
76240	The Netherlands	2012	34	mosaic	Lineage_4	NG_AMS0335		The Netherlands	Europe	2012	0.125		0.064					109	39	170	111	148	153	65	1901	1	A-deletion	266	mosaic penA-34	100	WT	1	S91F, D95G	3	1	11	90	90	31
76242	The Netherlands	2012	34	mosaic	Lineage_4	NG_AMS0337		The Netherlands	Europe	2012	0.38		0.064					109	39	170	111	148	153	65	1901	1	A-deletion	266	mosaic penA-34	100	WT	1	S91F, D95G	3	1	11	90	90	31
76243	The Netherlands	2012	34	mosaic	Lineage_4	NG_AMS0338		The Netherlands	Europe	2012	0.25		0.094					109	39	170	111	148	153	65	1901	1	A-deletion	266	mosaic penA-34	100	WT	1	S91F, D95G	3	1	11	90	90	31
76244	The Netherlands	2012	34	mosaic	Lineage_4	NG_AMS0339		The Netherlands	Europe	2012	0.25		0.064					109	39	170	111	148	153	65	1901	1	A-deletion	266	mosaic penA-34	100	WT	1	S91F, D95G	3	1	11	90	90	31
76246	The Netherlands	2012	34	mosaic	Lineage_4	NG_AMS0341		The Netherlands	Europe	2012	0.25		0.064					109	39	170	111	148	153	65	1901	1	A-deletion	266	mosaic penA-34	100	WT	1	S91F, D95G	3	1	11	90	90	31
76247	The Netherlands	2013	34	mosaic	Lineage_4	NG_AMS0342		The Netherlands	Europe	2013	0.19		0.016					109	39	170	111	148	153	65	1901	1	A-deletion	266	mosaic penA-34	100	WT	1	S91F, D95G	3	1	11	90	90	31
76248	The Netherlands	2013	34	mosaic	Lineage_4	NG_AMS0343		The Netherlands	Europe	2013	0.032		0.008					109	39	170	111	148	153	65	1901	1	A-deletion	266	mosaic penA-34	100	WT	1	S91F, D95G	3	1	11	90	90	31
76256	The Netherlands	2013	34	mosaic	Lineage_4	NG_AMS0351		The Netherlands	Europe	2013	0.25		0.064					109	39	170	111	148	153	65	1901	1	A-deletion	266	mosaic penA-34	100	WT	1	S91F, D95G	3	1	11	90	90	31
76259	The Netherlands	2013	34	mosaic	Lineage_4	NG_AMS0354		The Netherlands	Europe	2013	0.047		0.016					109	39	170	78	148	153	65	7360	69	WT	266	mosaic penA-34	100	WT	1	S91F, D95G	3	1	11	3313	90	31
76263	The Netherlands	2013	34	mosaic	Lineage_4	NG_AMS0358		The Netherlands	Europe	2013	0.25		0.094					109	39	170	111	148	153	65	1901	1	A-deletion	266	mosaic penA-34	100	WT	1	S91F, D95G	3	1	11	90	90	31
76279	The Netherlands	2014	34	mosaic	Lineage_4	NG_AMS0376		The Netherlands	Europe	2014	0.38		0.064					109	39	170	111	148	153	65	1901	1	A-deletion	266	mosaic penA-34	100	WT	1	S91F, D95G	3	1	11	90	90	31
76280	The Netherlands	2015	34	mosaic	Lineage_4	NG_AMS0377		The Netherlands	Europe	2015	0.25		0.064					109	39	67	111	148	153	133	7367	1	A-deletion	266	mosaic penA-34	100	WT	100	WT	3	1	11	925	90	31
76284	The Netherlands	2015	34	mosaic	Lineage_4	NG_AMS0381		The Netherlands	Europe	2015	0.75		0.064					109	39	170	111	148	153	65	1901	1	A-deletion	266	mosaic penA-34	100	WT	1	S91F, D95G	3	1	11	90	90	31
76287	The Netherlands	2011	34	mosaic	Lineage_4	NG_AMS0332		The Netherlands	Europe	2011	0.38		0.016					109	39	170	111	148	153	65	1901	1	A-deletion	266	mosaic penA-34	100	WT	1	S91F, D95G	3	1	11	90	90	31
76288	The Netherlands	2011	34	mosaic	Lineage_4	NG_AMS0333		The Netherlands	Europe	2011	8		0.016					109	39	170	111	148	153	65	1901	1	A-deletion	266	mosaic penA-34	2	C2611T	1	S91F, D95G	3	1	11	91	90	31
76289	The Netherlands	2013	34	mosaic	Lineage_4	NG_AMS0360		The Netherlands	Europe	2013	0.25		0.094					109	39	170	111	148	153	65	1901	1	A-deletion	266	mosaic penA-34	100	WT	1	S91F, D95G	3	1	11	90	90	31
76356	Norway	2017	34	mosaic	Lineage_4	593792		Norway	Europe	2017	0.032	0.032	0.008	PRJEB32435	ERS3413148; SAMEA5608956		ERR3325929	109	39	170	111	148	153	65	1901	1	A-deletion	266	mosaic penA-34	100	WT	1	S91F, D95G	3	1	11	90	90	31
76469	Norway	2017	34	mosaic	Lineage_4	601703		Norway	Europe	2017	0.064	0.032	0.008	PRJEB32435	ERS3413286; SAMEA5609094		ERR3326067	109	39	170	111	148	153	65	1901	1	A-deletion	266	mosaic penA-34	100	WT	1	S91F, D95G	3	1	11	90	90	31
77399	Norway	2017	34	mosaic	Lineage_4	601701		Norway	Europe	2017	0.064	0.064	0.016	PRJEB32435	ERS3413285; SAMEA5609093		ERR3326066	109	39	170	111	148	153	65	1901	1	A-deletion	266	mosaic penA-34	100	WT	1	S91F, D95G	3	1	11	90	90	31
78499	Canada	2006	34	mosaic	Lineage_4	27459		Canada	North America	2006	0.5	0.125	0.032	PRJNA266539	SAMN03201519; SRS750978		SRR1661173	109	39	170	111	148	153	65	1901	1	A-deletion	266	mosaic penA-34	100	WT	1	S91F, D95G	3	1	11	90	90	31
78501	Canada	2005	34	mosaic	Lineage_4	27588		Canada	North America	2005	0.5	0.125	0.032	PRJNA266539	SAMN03201521; SRS750980		SRR1661175	109	39	170	111	148	153	65	1901	1	A-deletion	266	mosaic penA-34	100	WT	1	S91F, D95G	3	1	11	90	90	31
78502	Canada	2005	34	mosaic	Lineage_4	27613		Canada	North America	2005	0.5	0.063	0.032	PRJNA266539	SAMN03201522; SRS750981		SRR1661176	109	39	170	111	148	153	65	1901	1	A-deletion	266	mosaic penA-34	100	WT	1	S91F, D95G	3	1	11	90	90	31
78513	Canada	2006	34	mosaic	Lineage_4	28861		Canada	North America	2006	0.25	0.063	0.063	PRJNA266539	SAMN03201533; SRS750992		SRR1661187	109	39	170	111	148	153	65	1901	1	A-deletion	266	mosaic penA-34	100	WT	1	S91F, D95G	3	1	11	90	90	31
78521	Canada	2008	34	mosaic	Lineage_4	30755		Canada	North America	2008	0.5	0.125	0.125	PRJNA266539	SAMN03201542; SRS751001		SRR1661196	109	39	170	111	148	153	65	1901	1	A-deletion	266	mosaic penA-34	100	WT	1	S91F, D95G	3	1	11	90	90	31
78522	Canada	2007	34	mosaic	Lineage_4	30865		Canada	North America	2007	0.5	0.125	0.125	PRJNA266539	SAMN03201543; SRS751002		SRR1661197	109	39	170	111	148	153	65	1901	1	A-deletion	266	mosaic penA-34	100	WT	1	S91F, D95G	3	1	11	90	90	31
78523	Canada	2007	34	mosaic	Lineage_4	30871		Canada	North America	2007	0.5	0.125	0.125	PRJNA266539	SAMN03201544; SRS751003		SRR1661198	109	39	170	111	148	153	65	1901	1	A-deletion	266	mosaic penA-34	100	WT	1	S91F, D95G	3	1	11	90	90	31
78526	Canada	2008	34	mosaic	Lineage_4	31348		Canada	North America	2008	0.5	0.25	0.125	PRJNA266539	SAMN03201547; SRS751006		SRR1661201	109	39	170	111	148	153	65	1901	1	A-deletion	266	mosaic penA-34	100	WT	1	S91F, D95G	3	1	11	90	90	31
78528	Canada	2008	34	mosaic	Lineage_4	31350		Canada	North America	2008	0.5	0.125	0.063	PRJNA266539	SAMN03201549; SRS751008		SRR1661203	109	39	170	111	148	153	65	1901	1	A-deletion	1240	mosaic penA-34	100	WT	1	S91F, D95G	3	1	11	97	90	31
78531	Canada	2008	34	mosaic	Lineage_4	31357		Canada	North America	2008	0.5	0.25	0.125	PRJNA266539	SAMN03201552; SRS751011		SRR1661206	109	39	170	111	148	153	65	1901	1	A-deletion	266	mosaic penA-34	100	WT	1	S91F, D95G	3	1	11	90	90	31
78533	Canada	2009	34	mosaic	Lineage_4	31819		Canada	North America	2009	0.5	0.25	0.125	PRJNA266539	SAMN03201554; SRS751013		SRR1661208	109	39	170	111	148	153	65	1901	1	A-deletion	266	mosaic penA-34	100	WT	1	S91F, D95G	3	1	11	90	90	31
78534	Canada	2009	34	mosaic	Lineage_4	31823		Canada	North America	2009	16	0.063	0.063	PRJNA266539	SAMN03201555; SRS751014		SRR1661209	109	39	170	111	148	153	65	1901	1	A-deletion	266	mosaic penA-34	2	C2611T	1	S91F, D95G	3	1	11	91	90	31
78535	Canada	2009	34	mosaic	Lineage_4	31826		Canada	North America	2009	0.5	0.25	0.125	PRJNA266539	SAMN03201556; SRS751015		SRR1661210	109	39	170	111	148	153	65	1901	1	A-deletion	266	mosaic penA-34	100	WT	1	S91F, D95G	3	1	11	90	90	31
78537	Canada	2009	34	mosaic	Lineage_4	31858		Canada	North America	2009	0.5	0.25	0.125	PRJNA266539	SAMN03201558; SRS751017		SRR1661212	109	39	170	111	148	153	65	1901	1	A-deletion	266	mosaic penA-34	100	WT	1	S91F, D95G	3	1	11	90	90	31
78538	Canada	2009	34	mosaic	Lineage_4	31935		Canada	North America	2009	0.5	0.25	0.125	PRJNA266539	SAMN03201559; SRS751018		SRR1661213	109	39	170	111	148	153	65	1901	1	A-deletion	266	mosaic penA-34	100	WT	1	S91F, D95G	3	1	11	90	90	31
78540	Canada	2009	34	mosaic	Lineage_4	32123		Canada	North America	2009	0.25	0.125	0.063	PRJNA266539	SAMN03201561; SRS751020		SRR1661215	109	39	170	111	148	153	65	1901	1	A-deletion	266	mosaic penA-34	100	WT	1	S91F, D95G	3	1	11	90	90	31
78541	Canada	2009	34	mosaic	Lineage_4	32320		Canada	North America	2009	0.25	0.125	0.032	PRJNA266539	SAMN03201563; SRS751022		SRR1661217	109	39	170	111	148	153	65	1901	1	A-deletion	266	mosaic penA-34	100	WT	1	S91F, D95G	3	1	11	90	90	31
78544	Canada	2010	34	mosaic	Lineage_4	32615		Canada	North America	2010	0.5	0.25	0.125	PRJNA266539	SAMN03201566; SRS751025		SRR1661220	109	39	170	111	148	153	65	1901	1	A-deletion	266	mosaic penA-34	100	WT	1	S91F, D95G	3	1	11	90	90	31
78551	Canada	2010	34	mosaic	Lineage_4	32929		Canada	North America	2010	0.25	0.125	0.125	PRJNA266539	SAMN03201576; SRS751035		SRR1661230	109	39	170	111	148	153	65	1901	1	A-deletion	266	mosaic penA-34	100	WT	1	S91F, D95G	3	1	11	90	90	31
78552	Canada	2010	34	mosaic	Lineage_4	32962		Canada	North America	2010	0.5	0.125	0.063	PRJNA266539	SAMN03201577; SRS751036		SRR1661231	109	39	170	111	148	153	65	1901	1	A-deletion	266	mosaic penA-34	100	WT	1	S91F, D95G	3	1	11	90	90	31
78554	Canada	2010	34	mosaic	Lineage_4	33162		Canada	North America	2010	0.5	0.25	0.125	PRJNA266539	SAMN03201579; SRS751038		SRR1661233	109	39	170	111	148	153	65	1901	1	A-deletion	266	mosaic penA-34	100	WT	1	S91F, D95G	3	1	11	90	90	31
78563	Canada	2010	34	mosaic	Lineage_4	33375		Canada	North America	2010	0.5	0.25	0.125	PRJNA266539	SAMN03201588; SRS751047		SRR1661242	109	39	170	111	148	153	65	1901	1	A-deletion	266	mosaic penA-34	100	WT	1	S91F, D95G	3	1	11	90	90	31
78565	Canada	2010	34	mosaic	Lineage_4	33442		Canada	North America	2010	0.5	0.125	0.063	PRJNA266539	SAMN03201590; SRS751049		SRR1661244	109	39	170	111	148	153	65	1901	1	A-deletion	266	mosaic penA-34	100	WT	1	S91F, D95G	3	1	11	90	90	31
78566	Canada	2010	34	mosaic	Lineage_4	33467		Canada	North America	2010	0.5	0.125	0.125	PRJNA266539	SAMN03201592; SRS751051		SRR1661246	109	39	170	111	148	153	65	1901	1	A-deletion	266	mosaic penA-34	100	WT	1	S91F, D95G	3	1	11	90	90	31
78567	Canada	2010	34	mosaic	Lineage_4	33485		Canada	North America	2010	0.5	0.125	0.125	PRJNA266539	SAMN03201593; SRS751052		SRR1661247	109	39	170	111	148	153	65	1901	1	A-deletion	266	mosaic penA-34	100	WT	1	S91F, D95G	3	1	11	90	90	31
78568	Canada	2010	34	mosaic	Lineage_4	33492		Canada	North America	2010	0.5	0.125	0.125	PRJNA266539	SAMN03201594; SRS751053		SRR1661248	109	39	170	111	148	153	65	1901	1	A-deletion	266	mosaic penA-34	100	WT	1	S91F, D95G	3	1	11	90	90	31
78569	Canada	2010	34	mosaic	Lineage_4	33523		Canada	North America	2010	1	0.125	0.063	PRJNA266539	SAMN03201595; SRS751055		SRR1661249	109	39	170	111	148	153	65	1901	1	A-deletion	266	mosaic penA-34	100	WT	1	S91F, D95G	3	1	11	90	90	31
78570	Canada	2010	34	mosaic	Lineage_4	33546		Canada	North America	2010	1	0.125	0.063	PRJNA266539	SAMN03201596; SRS751054		SRR1661250	109	39	170	111	148	153	65	1901	1	A-deletion	266	mosaic penA-34	100	WT	1	S91F, D95G	3	1	11	90	90	31
78571	Canada	2010	34	mosaic	Lineage_4	33569		Canada	North America	2010	0.5	0.125	0.125	PRJNA266539	SAMN03201597; SRS751056		SRR1661251	109	39	170	111	148	153	65	1901	1	A-deletion	266	mosaic penA-34	100	WT	1	S91F, D95G	3	1	11	90	90	31
78573	Canada	2011	34	mosaic	Lineage_4	33588		Canada	North America	2011	0.25	0.25	0.125	PRJNA266539	SAMN03201599; SRS751058		SRR1661253	109	39	170	111	148	153	65	1901	1	A-deletion	266	mosaic penA-34	100	WT	1	S91F, D95G	3	1	11	90	90	31
78574	Canada	2011	34	mosaic	Lineage_4	33608		Canada	North America	2011	0.25	0.063	0.063	PRJNA266539	SAMN03201600; SRS751059		SRR1661254	109	39	170	111	148	153	65	1901	1	A-deletion	266	mosaic penA-34	100	WT	1	S91F, D95G	3	1	1	89	90	31
78579	Canada	2010	34	mosaic	Lineage_4	33764		Canada	North America	2010	0.5	0.25	0.125	PRJNA266539	SAMN03201605; SRS751064		SRR1661259	109	39	170	111	148	153	65	1901	1	A-deletion	266	mosaic penA-34	100	WT	1	S91F, D95G	3	1	11	90	90	31
78587	Canada	2011	34	mosaic	Lineage_4	34225		Canada	North America	2011	0.5	0.25	0.063	PRJNA266539	SAMN03201614; SRS751073		SRR1661268	109	39	170	111	148	153	65	1901	1	A-deletion	266	mosaic penA-34	100	WT	1	S91F, D95G	3	1	1	89	90	31
78588	Canada	2011	34	mosaic	Lineage_4	34245		Canada	North America	2011	0.25	0.125	0.063	PRJNA266539	SAMN03201615; SRS751074		SRR1661269	109	39	170	111	148	153	65	1901	1	A-deletion	266	mosaic penA-34	100	WT	1	S91F, D95G	3	1	1	89	90	31
78589	Canada	2011	34	mosaic	Lineage_4	34344		Canada	North America	2011	0.5	0.25	0.125	PRJNA266539	SAMN03201616; SRS751075		SRR1661270	109	39	170	111	148	153	65	1901	1	A-deletion	266	mosaic penA-34	100	WT	1	S91F, D95G	3	1	11	90	90	31
78590	Canada	2011	34	mosaic	Lineage_4	34349		Canada	North America	2011	0.5	0.25	0.125	PRJNA266539	SAMN03201617; SRS751076		SRR1661271	109	39	170	111	148	153	65	1901	1	A-deletion	266	mosaic penA-34	100	WT	1	S91F, D95G	3	1	11	90	90	31
78591	Canada	2011	34	mosaic	Lineage_4	34359		Canada	North America	2011	0.5	0.25	0.125	PRJNA266539	SAMN03201618; SRS751077		SRR1661272	109	39	170	111	148	153	65	1901	1	A-deletion	266	mosaic penA-34	100	WT	1	S91F, D95G	3	1	1	89	90	31
78592	Canada	2011	34	mosaic	Lineage_4	34361		Canada	North America	2011	0.5	0.125	0.063	PRJNA266539	SAMN03201619; SRS751078		SRR1661273	109	39	170	111	148	153	633	9365	1	A-deletion	266	mosaic penA-34	100	WT	1	S91F, D95G	3	1	11	90	90	31
78593	Canada	2011	34	mosaic	Lineage_4	34421		Canada	North America	2011	0.063	0.063	0.032	PRJNA266539	SAMN03201620; SRS751079		SRR1661274	109	39	170	111	148	153	65	1901	1	A-deletion	266	mosaic penA-34	100	WT	1	S91F, D95G	3	1	11	90	90	31
78595	Canada	2012	34	mosaic	Lineage_4	34527		Canada	North America	2012	0.5	0.125	0.063	PRJNA266539	SAMN03201624; SRS751083		SRR1661278	109	39	170	111	148	153	65	1901	1	A-deletion	266	mosaic penA-34	100	WT	1	S91F, D95G	3	1	11	90	90	31
78599	Canada	2011	34	mosaic	Lineage_4	34651		Canada	North America	2011	0.25	0.125	0.032	PRJNA266539	SAMN03201629; SRS751087		SRR1661283	109	39	170	111	148	153	839	12542	1	A-deletion	266	mosaic penA-34	100	WT	1	S91F, D95G	3	1	11	90	90	31
78600	Canada	2012	34	mosaic	Lineage_4	34678		Canada	North America	2012	0.25	0.125	0.032	PRJNA266539	SAMN03201630; SRS751089		SRR1661284	109	39	170	111	148	153	65	1901	1	A-deletion	266	mosaic penA-34	100	WT	1	S91F, D95G	3	1	11	90	90	31
78609	Canada	2011	34	mosaic	Lineage_4	35177		Canada	North America	2011	0.5	0.25	0.125	PRJNA266539	SAMN03201640; SRS751099		SRR1661294	109	39	170	111	148	153	65	1901	1	A-deletion	266	mosaic penA-34	100	WT	1	S91F, D95G	3	1	11	90	90	31
78613	Canada	2012	34	mosaic	Lineage_4	35325		Canada	North America	2012	0.5	0.125	0.063	PRJNA266539	SAMN03201644; SRS751103		SRR1661298	109	39	170	111	148	153	65	1901	1	A-deletion	266	mosaic penA-34	100	WT	1	S91F, D95G	3	1	11	90	90	31
78614	Canada	2012	34	mosaic	Lineage_4	35330		Canada	North America	2012	0.125	0.125	0.125	PRJNA266539	SAMN03201645; SRS751104		SRR1661299	109	39	170	111	148	153	65	1901	1	A-deletion	266	mosaic penA-34	100	WT	1	S91F, D95G	3	1	11	90	90	31
78616	Canada	2012	34	mosaic	Lineage_4	35333		Canada	North America	2012	0.125	0.25	0.125	PRJNA266539	SAMN03201647; SRS751107		SRR1661301	109	39	170	111	148	153	65	1901	1	A-deletion	1240	mosaic penA-34	100	WT	1	S91F, D95G	3	1	11	97	90	31
78617	Canada	2012	34	mosaic	Lineage_4	35334		Canada	North America	2012	0.063	0.25	0.125	PRJNA266539	SAMN03201648; SRS751106		SRR1661302	109	39	170	111	148	153	65	1901	1	A-deletion	266	mosaic penA-34	100	WT	1	S91F, D95G	3	1	11	90	90	31
78619	Canada	2012	34	mosaic	Lineage_4	35336		Canada	North America	2012	0.063	0.125	0.125	PRJNA266539	SAMN03201650; SRS751109		SRR1661304	109	39	170	111	148	153	65	1901	1	A-deletion	266	mosaic penA-34	100	WT	1	S91F, D95G	3	1	11	90	90	31
78622	Canada	2009	34	mosaic	Lineage_4	35415		Canada	North America	2009	0.5	0.125	0.063	PRJNA266539	SAMN03201653; SRS751112		SRR1661307	109	39	170	111	148	153	65	1901	1	A-deletion	1240	mosaic penA-34	100	WT	1	S91F, D95G	3	1	11	97	90	31
78623	Canada	2009	34	mosaic	Lineage_4	35416		Canada	North America	2009	0.5	0.125	0.063	PRJNA266539	SAMN03201654; SRS751114		SRR1661308	109	39	170	111	148	153	65	1901	1	A-deletion	266	mosaic penA-34	100	WT	1	S91F, D95G	3	1	11	90	90	31
78625	Canada	2009	34	mosaic	Lineage_4	35423		Canada	North America	2009	0.5	0.125	0.032	PRJNA266539	SAMN03201656; SRS751115		SRR1661310	109	39	170	111	148	153	65	1901	1	A-deletion	266	mosaic penA-34	100	WT	1	S91F, D95G	3	1	11	90	90	31
78626	Canada	2009	34	mosaic	Lineage_4	35424		Canada	North America	2009	0.5	0.125	0.063	PRJNA266539	SAMN03201657; SRS751117		SRR1661311	109	39	170	111	148	153	65	1901	1	A-deletion	266	mosaic penA-34	100	WT	1	S91F, D95G	3	1	11	90	90	31
78630	Canada	2012	34	mosaic	Lineage_4	35435		Canada	North America	2012	8	0.125	0.125	PRJNA266539	SAMN03201661; SRS751120		SRR1661315	109	39	170	111	148	153	65	1901	1	A-deletion	1240	mosaic penA-34	2	C2611T	1	S91F, D95G	3	1	11	98	90	31
78722	Denmark	2009	34	mosaic	Lineage_4	DO09-181		Denmark	Europe	2009				PRJEB4024	ERS390920; SAMEA2298462		ERR502192	109	39	170	111	148	153	65	1901	1	A-deletion	266	mosaic penA-34	100	WT	1	S91F, D95G	3	1	11	90	90	31
78725	Denmark	2013	34	mosaic	Lineage_4	DO13-1		Denmark	Europe	2013				PRJEB4024	ERS390924; SAMEA2298466		ERR502196	109	39	170	111	148	153	65	1901	1	A-deletion	266	mosaic penA-34	100	WT	1	S91F, D95G	3	1	11	90	90	31
78726	Denmark	2013	34	mosaic	Lineage_4	DO13-15		Denmark	Europe	2013				PRJEB4024	ERS390925; SAMEA2298467		ERR502197	109	39	170	111	148	153	65	1901	1	A-deletion	266	mosaic penA-34	100	WT	1	S91F, D95G	3	1	11	90	90	31
78729	Denmark	2013	34	mosaic	Lineage_4	DO13-116		Denmark	Europe	2013				PRJEB4024	ERS390928; SAMEA2298470		ERR502200	109	39	170	111	148	153	65	1901	1	A-deletion	266	mosaic penA-34	100	WT	1	S91F, D95G	3	1	11	90	90	31
78737	Denmark	2013	34	mosaic	Lineage_4	DO13-406		Denmark	Europe	2013				PRJEB4024	ERS390937; SAMEA2298479		ERR502209	109	39	170	111	148	153	65	1901	1	A-deletion	266	mosaic penA-34	100	WT	1	S91F, D95G	3	1	11	90	90	31
78924	Vietnam	2016	34	mosaic	Lineage_4	VNM16-113		Vietnam	Asia	2016				PRJEB34425	ERS3924632; SAMEA6124382		ERR3623367	109	39	170	111	148	153	65	1901	1	A-deletion	266	mosaic penA-34	12	WT	1	S91F, D95G	3	1	11	2109	90	31
79069	USA	2016	34	mosaic	Lineage_4	GCWGS_0201		USA	North America	2016	4	0.125	0.06	PRJNA317462	SAMN05413561; SRS1937532		SRR5198562	109	39	170	111	148	153	65	1901	1	A-deletion	266	mosaic penA-34	100	WT	1	S91F, D95G	3	1	11	90	90	31
82230	Canada	2014	34	mosaic	Lineage_4	37867	SAMN04191904	Canada	North America	2014	8	0.125	0.032	PRJNA298332	SAMN04191904; SRS1123385		SRR2736276	109	39	170	111	148	153	65	1901	1	A-deletion	266	mosaic penA-34	100	WT	1	S91F, D95G	3	1	11	90	90	31
82231	Canada	2014	34	mosaic	Lineage_4	37868	SAMN04191905	Canada	North America	2014	8	0.125	0.063	PRJNA298332	SAMN04191905; SRS1123384		SRR2736277	109	39	170	111	148	153	65	1901	1	A-deletion	266	mosaic penA-34	2	C2611T	1	S91F, D95G	3	1	11	91	90	31
82233	Canada	2014	34	mosaic	Lineage_4	38130	SAMN04191907	Canada	North America	2014	16	0.125	0.063	PRJNA298332	SAMN04191907; SRS1123382		SRR2736279	109	39	170	111	148	153	65	1901	1	A-deletion	266	mosaic penA-34	2	C2611T	1	S91F, D95G	3	1	11	91	90	31
82274	USA	2013	34	mosaic	Lineage_4	GCGS0781	13CFX_C_014	USA	North America	2013	0.063	0.032	0.016	PRJEB7904	ERS758448; SAMEA3462869		ERR1067813	109	39	170	111	148	153	65	1901	1	A-deletion	266	mosaic penA-34	100	WT	1	S91F, D95G	3	1	11	90	90	31
82284	USA	2013	34	mosaic	Lineage_4	GCGS0854	13AZI_C_016	USA	North America	2013	1	0.125	0.03	PRJEB7904	ERS655086; SAMEA3233706		ERR956683	109	39	170	111	148	153	633	9365	1	A-deletion	266	mosaic penA-34	100	WT	1	S91F, D95G	3	1	11	90	90	31
82285	USA	2013	34	mosaic	Lineage_4	GCGS0869	13CFX_T_004	USA	North America	2013	1	0.25	0.03	PRJEB7904	ERS655090; SAMEA3233710		ERR956687	109	39	170	111	148	153	65	1901	1	A-deletion	266	mosaic penA-34	100	WT	1	S91F, D95G	3	1	11	90	90	31
82286	USA	2011	34	mosaic	Lineage_4	GCGS0886	11CFX_T_053	USA	North America	2011	0.5	0.25	0.125	PRJEB7904	ERS655063; SAMEA3233683		ERR971377	109	39	170	111	148	153	65	1901	1	A-deletion	266	mosaic penA-34	100	WT	1	S91F, D95G	3	1	11	90	90	31
82287	USA	2011	34	mosaic	Lineage_4	GCGS0896	11CFX_T_054	USA	North America	2011	0.25	0.25	0.06	PRJEB7904	ERS655064; SAMEA3233684		ERR971378	109	39	170	111	148	667	65	10312	1	A-deletion	266	mosaic penA-34	100	WT	1	S91F, D95G	3	1	11	90	90	31
82288	USA	2011	34	mosaic	Lineage_4	GCGS0899	11CFX_T_052	USA	North America	2011	0.5	0.25	0.06	PRJEB7904	ERS655062; SAMEA3233682		ERR971376	109	39	170	111	148	667	65	10312	1	A-deletion	266	mosaic penA-34	100	WT	1	S91F, D95G	3	1	11	90	90	31
82289	USA	2011	34	mosaic	Lineage_4	GCGS0900	11CFX_T_067	USA	North America	2011	0.25	0.25	0.06	PRJEB7904	ERS655077; SAMEA3233697		ERR971375	109	39	170	111	148	667	65	10312	1	A-deletion	266	mosaic penA-34	100	WT	1	S91F, D95G	3	1	11	90	90	31
82290	USA	2011	34	mosaic	Lineage_4	GCGS0902	11CFX_T_061	USA	North America	2011	0.25	0.25	0.06	PRJEB7904	ERS655071; SAMEA3233691		ERR956669	109	39	170	111	148	667	65	10312	1	A-deletion	266	mosaic penA-34	100	WT	1	S91F, D95G	3	1	11	90	90	31
82292	USA	2011	34	mosaic	Lineage_4	GCGS0909	11CFX_T_070	USA	North America	2011	0.25	0.25	0.06	PRJEB7904	ERS655081; SAMEA3233701		ERR956678	109	39	170	111	148	153	65	1901	1	A-deletion	266	mosaic penA-34	100	WT	1	S91F, D95G	3	1	11	90	90	31
82293	USA	2011	34	mosaic	Lineage_4	GCGS0913	11CFX_T_071	USA	North America	2011	1	0.25	0.125	PRJEB7904	ERS655082; SAMEA3233702		ERR956679	109	39	170	111	148	153	65	1901	1	A-deletion	266	mosaic penA-34	100	WT	1	S91F, D95G	3	1	11	90	90	31
82294	USA	2011	34	mosaic	Lineage_4	GCGS0949	11CFX_T_068	USA	North America	2011	0.25	0.25	0.06	PRJEB7904	ERS655078; SAMEA3233698		ERR956675	109	39	170	111	148	153	65	1901	1	A-deletion	266	mosaic penA-34	100	WT	1	S91F, D95G	3	1	11	90	90	31
82295	USA	2011	34	mosaic	Lineage_4	GCGS0950	11CFX_T_066	USA	North America	2011	0.25	0.25	0.125	PRJEB7904	ERS655076; SAMEA3233696		ERR956674	109	39	170	111	148	153	65	1901	1	A-deletion	266	mosaic penA-34	100	WT	1	S91F, D95G	3	1	11	90	90	31
82296	USA	2011	34	mosaic	Lineage_4	GCGS0951	11CFX_T_062	USA	North America	2011	0.25	0.25	0.06	PRJEB7904	ERS655072; SAMEA3233692		ERR956670	109	39	170	111	148	153	65	1901	1	A-deletion	266	mosaic penA-34	100	WT	1	S91F, D95G	3	1	11	90	90	31
82297	USA	2011	34	mosaic	Lineage_4	GCGS0957	11CFX_T_073	USA	North America	2011	0.25	0.25	0.06	PRJEB7904	ERS655084; SAMEA3233704		ERR956681	109	39	170	111	148	153	65	1901	1	A-deletion	266	mosaic penA-34	100	WT	1	S91F, D95G	3	1	11	90	90	31
82298	USA	2013	34	mosaic	Lineage_4	GCGS0963	13CFX_T_020	USA	North America	2013	0.5	0.25	0.06	PRJEB7904	ERS655080; SAMEA3233700		ERR956677	109	39	170	111	148	153	65	1901	1	A-deletion	266	mosaic penA-34	100	WT	1	S91F, D95G	3	1	11	90	90	31
82299	USA	2011	34	mosaic	Lineage_4	GCGS0965	11CFX_T_064	USA	North America	2011	0.5	0.25	0.06	PRJEB7904	ERS655074; SAMEA3233694		ERR956672	109	39	170	111	148	153	65	1901	1	A-deletion	266	mosaic penA-34	100	WT	1	S91F, D95G	3	1	11	90	90	31
82300	USA	2011	34	mosaic	Lineage_4	GCGS0974	11CFX_T_055	USA	North America	2011	1	0.25	0.06	PRJEB7904	ERS655065; SAMEA3233685		ERR971379	109	39	170	111	148	153	633	9365	1	A-deletion	266	mosaic penA-34	100	WT	1	S91F, D95G	3	1	11	90	90	31
82301	USA	2011	34	mosaic	Lineage_4	GCGS0975	11CFX_T_063	USA	North America	2011	0.5	0.25	0.06	PRJEB7904	ERS655073; SAMEA3233693		ERR956671	109	39	170	111	148	153	65	1901	1	A-deletion	266	mosaic penA-34	100	WT	1	S91F, D95G	3	1	11	90	90	31
82302	USA	2012	34	mosaic	Lineage_4	GCGS0978	12CFX_T_039	USA	North America	2012	0.5	0.25	0.06	PRJEB7904	ERS655092; SAMEA3233712		ERR956689	109	39	170	111	148	154	6	15616	1	A-deletion	266	mosaic penA-34	100	WT	1	S91F, D95G	3	1	11	90	90	31
82303	USA	2011	34	mosaic	Lineage_4	GCGS0992	11CFX_T_072	USA	North America	2011	0.5	0.25	0.06	PRJEB7904	ERS655083; SAMEA3233703		ERR956680	109	39	170	111	148	153	65	1901	1	A-deletion	266	mosaic penA-34	100	WT	1	S91F, D95G	3	1	11	90	90	31
82304	USA	2011	34	mosaic	Lineage_4	GCGS0994	11CFX_T_060	USA	North America	2011	0.25	0.25	0.06	PRJEB7904	ERS655070; SAMEA3233690		ERR956668	109	39	170	111	148	153	65	1901	1	A-deletion	266	mosaic penA-34	100	WT	1	S91F, D95G	3	1	11	90	90	31
82305	USA	2011	34	mosaic	Lineage_4	GCGS0995	11CFX_T_069	USA	North America	2011	0.25	0.25	0.125	PRJEB7904	ERS655079; SAMEA3233699		ERR956676	109	39	170	111	148	153	65	1901	9	A39T	266	mosaic penA-34	100	WT	1	S91F, D95G	3	1	11	196	90	31
82306	USA	2011	34	mosaic	Lineage_4	GCGS1002	11CFX_T_058	USA	North America	2011	0.25	0.25	0.06	PRJEB7904	ERS655068; SAMEA3233688		ERR971374	109	39	170	111	148	153	65	1901	1	A-deletion	266	mosaic penA-34	100	WT	1	S91F, D95G	3	1	11	90	90	31
82307	USA	2011	34	mosaic	Lineage_4	GCGS1003	11CFX_T_065	USA	North America	2011	0.25	0.25	0.06	PRJEB7904	ERS655075; SAMEA3233695		ERR956673	109	39	170	111	148	153	65	1901	1	A-deletion	266	mosaic penA-34	100	WT	1	S91F, D95G	3	1	11	90	90	31
82308	USA	2011	34	mosaic	Lineage_4	GCGS1004	11CFX_T_059	USA	North America	2011	0.25	0.25	0.125	PRJEB7904	ERS655069; SAMEA3233689		ERR971382	109	39	170	111	148	153	65	1901	1	A-deletion	266	mosaic penA-34	100	WT	1	S91F, D95G	3	1	11	90	90	31
82309	USA	2011	34	mosaic	Lineage_4	GCGS1012	11CFX_T_074	USA	North America	2011	1	0.25	0.06	PRJEB7904	ERS655085; SAMEA3233705		ERR956682	109	39	170	111	148	153	633	9365	1	A-deletion	266	mosaic penA-34	100	WT	1	S91F, D95G	3	1	11	90	90	31
82315	USA	2013	34	mosaic	Lineage_4	GCGS0919	13CFX_T_022	USA	North America	2013	0.5	0.25	0.06	PRJEB7904	ERS758458; SAMEA3462879		ERR1067823	109	39	170	111	148	153	65	1901	1	A-deletion	266	mosaic penA-34	100	WT	1	S91F, D95G	3	1	11	90	90	31
82364	Australia	2012	34	mosaic	Lineage_4	AUSMDU00005570		Australia	Oceania	2012	0.25		0.06	PRJEB17738	ERS1938225; SAMEA104313247		ERR2133942	109	39	170	111	148	153	65	1901	1	A-deletion	266	mosaic penA-34	100	WT	1	S91F, D95G	3	1	11	90	90	31
82365	Australia	2012	34	mosaic	Lineage_4	AUSMDU00005571		Australia	Oceania	2012	0.25		0.06	PRJEB17738	ERS1938226; SAMEA104313248		ERR2133943	109	39	170	111	148	153	65	1901	1	A-deletion	266	mosaic penA-34	100	WT	1	S91F, D95G	3	1	11	90	90	31
82382	Australia	2013	34	mosaic	Lineage_4	AUSMDU00005588		Australia	Oceania	2013	0.06		0.03	PRJEB17738	ERS1938243; SAMEA104313265		ERR2133960	109	39	170	111	148	153	65	1901	1	A-deletion	266	mosaic penA-34	100	WT	1	S91F, D95G	3	1	11	90	90	31
82383	Australia	2013	34	mosaic	Lineage_4	AUSMDU00005589		Australia	Oceania	2013	0.06		0.03	PRJEB17738	ERS1938244; SAMEA104313266		ERR2133961	109	39	170	111	148	153	65	1901	1	A-deletion	266	mosaic penA-34	100	WT	1	S91F, D95G	3	1	11	90	90	31
82384	Australia	2013	34	mosaic	Lineage_4	AUSMDU00005590		Australia	Oceania	2013	0.06		0.03	PRJEB17738	ERS1938245; SAMEA104313267		ERR2133962	109	39	170	111	148	153	65	1901	1	A-deletion	266	mosaic penA-34	100	WT	1	S91F, D95G	3	1	11	90	90	31
82385	Australia	2013	34	mosaic	Lineage_4	AUSMDU00005591		Australia	Oceania	2013	0.25		0.06	PRJEB17738	ERS1938246; SAMEA104313268		ERR2133963	109	39	170	111	148	153	65	1901	1	A-deletion	266	mosaic penA-34	100	WT	1	S91F, D95G	3	1	11	90	90	31
82386	Australia	2013	34	mosaic	Lineage_4	AUSMDU00005592		Australia	Oceania	2013	0.125		0.06	PRJEB17738	ERS1938247; SAMEA104313269		ERR2133964	109	39	170	111	148	153	65	1901	1	A-deletion	266	mosaic penA-34	100	WT	1	S91F, D95G	3	1	11	90	90	31
82408	Australia	2014	34	mosaic	Lineage_4	AUSMDU00005614		Australia	Oceania	2014	0.25		0.03	PRJEB17738	ERS1938269; SAMEA104313291		ERR2133986	109	39	170	78	148	153	65	7360	1	A-deletion	266	mosaic penA-34	100	WT	1	S91F, D95G	3	1	11	90	90	31
82409	Australia	2014	34	mosaic	Lineage_4	AUSMDU00005615		Australia	Oceania	2014	0.25		0.06	PRJEB17738	ERS1938270; SAMEA104313292		ERR2133987	109	39	170	78	148	153	65	7360	1	A-deletion	266	mosaic penA-34	100	WT	1	S91F, D95G	3	1	11	90	90	31
82558	Ireland	2016	34	mosaic	Lineage_4	NGRL_196712	196712	Ireland	Europe	2016	256	0.016	0.008	PRJNA473385	SAMN09273325; SRS3346966		SRR7226403	109	39	170	111	148	153	65	1901	1	A-deletion	266	mosaic penA-34	100	WT	1	S91F, D95G	3	1	11	90	90	31
82559	Ireland	2015	34	mosaic	Lineage_4	NGRL_178487	178487	Ireland	Europe	2015	256	0.023	0.006	PRJNA473385	SAMN09273312; SRS3346987		SRR7226381	109	39	170	111	148	153	65	1901	1	A-deletion	266	mosaic penA-34	100	WT	1	S91F, D95G	3	1	11	90	90	31
82560	Ireland	2016	34	mosaic	Lineage_4	NGRL_193852	193852	Ireland	Europe	2016	256	0.016	0.004	PRJNA473385	SAMN09273323; SRS3346973		SRR7226397	109	39	170	111	148	153	65	1901	1	A-deletion	266	mosaic penA-34	100	WT	1	S91F, D95G	3	1	11	90	90	31
82566	Ireland	2013	34	mosaic	Lineage_4	16	NGRL_UHW16	Ireland	Europe	2013	1	0.19	0.047	PRJNA473385	SAMN09273336; SRS3346976		SRR7226393	109	39	170	111	148	153	65	1901	1	A-deletion	266	mosaic penA-34	100	WT	1	S91F, D95G	3	1	11	90	90	31
82567	Ireland	2016	34	mosaic	Lineage_4	35	NGRL_UHW35	Ireland	Europe	2016	1	0.125	0.047	PRJNA473385	SAMN09273338; SRS3346989		SRR7226379	109	39	170	111	148	153	65	1901	1	A-deletion	266	mosaic penA-34	100	WT	1	S91F, D95G	3	1	11	90	90	31
82568	Ireland	2014	34	mosaic	Lineage_4	NGRL_286088	286088	Ireland	Europe	2014	0.38	0.094	0.023	PRJNA473385	SAMN09273328; SRS3346962		SRR7226407	109	39	170	111	148	153	65	1901	1	A-deletion	266	mosaic penA-34	100	WT	7	S91F, D95A	3	1	11	507	90	31
82572	Ireland	2012	34	mosaic	Lineage_4	24	NGRL_UHW24	Ireland	Europe	2012	0.38	0.25	0.094	PRJNA473385	SAMN09273337; SRS3346974		SRR7226395	109	39	170	111	148	153	65	1901	1	A-deletion	266	mosaic penA-34	100	WT	1	S91F, D95G	3	1	11	90	90	31
82573	Ireland	2013	34	mosaic	Lineage_4	9	NGRL_UHW9	Ireland	Europe	2013	0.75	0.125	0.064	PRJNA473385	SAMN09273342; SRS3346978		SRR7226390	109	39	170	111	148	153	65	1901	1	A-deletion	266	mosaic penA-34	100	WT	1	S91F, D95G	3	1	11	90	90	31
82575	Ireland	2016	34	mosaic	Lineage_4	NGRL_191262	191262	Ireland	Europe	2016	0.5	0.125	0.023	PRJNA473385	SAMN09273320; SRS3346969		SRR7226400	109	39	170	111	148	153	65	1901	1	A-deletion	266	mosaic penA-34	100	WT	1	S91F, D95G	3	1	11	90	90	31
82576	Ireland	2016	34	mosaic	Lineage_4	NGRL_422671	422671	Ireland	Europe	2016	0.5	0.125	0.064	PRJNA473385	SAMN09273332; SRS3346965		SRR7226405	109	39	170	111	148	153	65	1901	1	A-deletion	266	mosaic penA-34	8	WT	1	S91F, D95G	3	1	11			31
82577	Ireland	2015	34	mosaic	Lineage_4	NGRL_179501	179501	Ireland	Europe	2015	0.25	0.094	0.016	PRJNA473385	SAMN09273316; SRS3346984		SRR7226385	109	39	170	111	148	153	65	1901	1	A-deletion	266	mosaic penA-34	100	WT	1	S91F, D95G	3	1	11	90	90	31
82578	Ireland	2016	34	mosaic	Lineage_4	NGRL_422102	422102	Ireland	Europe	2016	1	0.125	0.032	PRJNA473385	SAMN09273330; SRS3346972		SRR7226396	109	39	170	111	148	153	65	1901	1	A-deletion	266	mosaic penA-34	100	WT	1	S91F, D95G	3	1	11	90	90	31
82579	Ireland	2015	34	mosaic	Lineage_4	NGRL_81513	81543	Ireland	Europe	2015	0.5	0.19	0.032	PRJNA473385	SAMN09273305; SRS3346950		SRR7226418	109	39	170	111	148	153	65	1901	1	A-deletion	266	mosaic penA-34	100	WT	1	S91F, D95G	3	1	11	90	90	31
82581	Ireland	2014	34	mosaic	Lineage_4	NGRL_68931	68931	Ireland	Europe	2014	0.5	0.125	0.032	PRJNA473385	SAMN09273302; SRS3346958		SRR7226411	109	39	170	111	148	153	65	1901	1	A-deletion	266	mosaic penA-34	100	WT	1	S91F, D95G	3	1	11	90	90	31
82582	Ireland	2016	34	mosaic	Lineage_4	NGRL_425204	425204	Ireland	Europe	2016	0.5	0.125	0.016	PRJNA473385	SAMN09273333; SRS3346961		SRR7226408	109	39	170	111	148	153	65	1901	1	A-deletion	266	mosaic penA-34	100	WT	1	S91F, D95G	3	1	11	90	90	31
82590	Ireland	2016	34	mosaic	Lineage_4	NGRL_166587	166587	Ireland	Europe	2016	8	0.016	0.008	PRJNA473385	SAMN09273308; SRS3346960		SRR7226409	109	39	170	111	148	153	65	1901	1	A-deletion	266	mosaic penA-34	100	WT	1	S91F, D95G	3	1	3	250	90	31
82610	Canada	2013	34	mosaic	Lineage_4	37456		Canada	North America	2013	8	0.125	0.063	PRJNA298332	SAMN04191891; SRS1123397		SRR2736263	109	39	170	111	148	153	65	1901	1	A-deletion	266	mosaic penA-34	2	C2611T	1	S91F, D95G	3	1	11	91	90	31
82611	Canada	2010	34	mosaic	Lineage_4	33387		Canada	North America	2010	2	0.125	0.125	PRJNA298332	SAMN04191795; SRS1123485		SRR4343301	109	39	170	111	148	153	65	1901	1	A-deletion	266	mosaic penA-34	100	WT	1	S91F, D95G	3	1	11	90	90	31
84053	Italy		34	mosaic	Lineage_4	2725		Italy	Europe									109	39	170	111	148	153	65	1901	1	A-deletion	266	mosaic penA-34	100	WT	1	S91F, D95G	3	1	11	90	90	31
86423	China	2012	34	mosaic	Lineage_4	NG014	SRR6765593	China	Asia	2012			0.5	PRJNA431691	SAMN08583183; SRS2993755		SRR6765593	109	39	170	111	148	153	65	1901	1	A-deletion	266	mosaic penA-34	100	WT	1	S91F, D95G	23	1	11	627	90	31
86541	New Zealand	2015	34	mosaic	Lineage_4	AUSMDU00007091	NZ2015-332	New Zealand	Oceania	2015	0.12	0.06	0.03	PRJNA394216	SAMN07351273; SRS2355530		SRR5827032	109	39	170	111	148	153	65	1901	1	A-deletion	266	mosaic penA-34	100	WT	1	S91F, D95G	3	1	11	90	90	31
86575	New Zealand	2015	34	mosaic	Lineage_4	AUSMDU00007085	NZ2015-326	New Zealand	Oceania	2015	0.25	0.12	0.03	PRJNA394216	SAMN07351267; SRS2355418		SRR5827141	109	39	170	111	148	153	65	1901	1	A-deletion	266	mosaic penA-34	100	WT	1	S91F, D95G	3	1	11	90	90	31
86782	New Zealand	2015	34	mosaic	Lineage_4	AUSMDU00007053	NZ2015-294	New Zealand	Oceania	2015	0.12	0.06	0.03	PRJNA394216	SAMN07351235; SRS2355637		SRR5827318	109	39	170	111	148	153	65	1901	1	A-deletion	266	mosaic penA-34	100	WT	1	S91F, D95G	3	1	11	90	90	31
86870	New Zealand	2015	34	mosaic	Lineage_4	AUSMDU00007069	NZ2015-310	New Zealand	Oceania	2015	0.03	0.004	0.004	PRJNA394216	SAMN07351251; SRS2355586		SRR5827373	109	39	170	111	148	153	65	1901	1	A-deletion	266	mosaic penA-34	100	WT	1	S91F, D95G	3	1	11	90	90	31
87086	Austria	2013	34	mosaic	Lineage_4	ECDC_AT13_493		Austria	Europe	2013		0.094	0.064	PRJEB9227	ERS715717; SAMEA3373508		ERR1469606	109	39	170	111	148	153	65	1901	1	A-deletion	266	mosaic penA-34	100	WT	7	S91F, D95A	3	1	11	507	90	31
87093	Austria	2013	34	mosaic	Lineage_4	ECDC_AT13_500		Austria	Europe	2013		0.125	0.064	PRJEB9227	ERS715724; SAMEA3373515		ERR1469612	109	39	170	111	148	153	65	1901	1	A-deletion	266	mosaic penA-34	100	WT	7	S91F, D95A	3	1	11	507	90	31
87099	Austria	2013	34	mosaic	Lineage_4	ECDC_AT13_506		Austria	Europe	2013		0.125	0.064	PRJEB9227	ERS715729; SAMEA3373520		ERR1471135	109	39	170	111	148	153	65	1901	1	A-deletion	266	mosaic penA-34	100	WT	1	S91F, D95G	3	1	16	922	90	31
87104	Austria	2013	34	mosaic	Lineage_4	ECDC_AT13_511		Austria	Europe	2013	0.75	0.125	0.064	PRJEB9227	ERS715733; SAMEA3373524		ERR1469617	109	39	170	111	148	153	65	1901	1	A-deletion	266	mosaic penA-34	100	WT	1	S91F, D95G	3	1	11	90	90	31
87106	Austria	2013	34	mosaic	Lineage_4	ECDC_AT13_513		Austria	Europe	2013		0.125	0.047	PRJEB9227	ERS715735; SAMEA3373526		ERR1471138	109	39	170	111	148	153	65	1901	1	A-deletion	266	mosaic penA-34	100	WT	7	S91F, D95A	3	1	11	507	90	31
87107	Austria	2013	34	mosaic	Lineage_4	ECDC_AT13_514		Austria	Europe	2013		0.125	0.064	PRJEB9227	ERS715736; SAMEA3373527		ERR1469619	109	39	170	111	148	153	133	10241	1	A-deletion	266	mosaic penA-34	100	WT	1	S91F, D95G	3	1	11	90	90	31
87124	Austria	2013	34	mosaic	Lineage_4	ECDC_AT13_531		Austria	Europe	2013	0.5	0.125	0.094	PRJEB9227	ERS726321; SAMEA3390218		ERR1469632	109	39	170	111	148	153	65	1901	1	A-deletion	266	mosaic penA-34	100	WT	1	S91F, D95G	3	1	11	90	90	31
87127	Belgium	2013	34	mosaic	Lineage_4	ECDC_BE13_444		Belgium	Europe	2013	0.25	0.125	0.06	PRJEB9227	ERS741234; SAMEA3431949		ERR1528231	109	39	170	111	148	153	65	1901	1	A-deletion	266	mosaic penA-34	100	WT	1	S91F, D95G	3	1	11	90	90	31
87128	Belgium	2013	34	mosaic	Lineage_4	ECDC_BE13_445		Belgium	Europe	2013	0.5	0.06	0.03	PRJEB9227	ERS741235; SAMEA3431950		ERR1528232	109	39	170	111	148	153	65	1901	1	A-deletion	266	mosaic penA-34	100	WT	1	S91F, D95G	3	1	11	90	90	31
87142	Belgium	2013	34	mosaic	Lineage_4	ECDC_BE13_459		Belgium	Europe	2013	0.5	0.125	0.06	PRJEB9227	ERS741251; SAMEA3431966		ERR1514759	109	39	170	111	148	153	65	1901	1	A-deletion	266	mosaic penA-34	100	WT	1	S91F, D95G	3	1	11	90	90	31
87150	Belgium	2013	34	mosaic	Lineage_4	ECDC_BE13_468		Belgium	Europe	2013	0.5	0.25	0.125	PRJEB9227	ERS741259; SAMEA3431974		ERR1514763	109	39	170	111	148	153	65	1901	1	A-deletion	266	mosaic penA-34	100	WT	1	S91F, D95G	3	1	11	90	90	31
87159	Belgium	2013	34	mosaic	Lineage_4	ECDC_BE13_477		Belgium	Europe	2013	0.25	0.125	0.06	PRJEB9227	ERS741280; SAMEA3431995		ERR1514773	109	39	170	111	148	153	65	1901	1	A-deletion	266	mosaic penA-34	100	WT	1	S91F, D95G	3	1	11	90	90	31
87160	Belgium	2013	34	mosaic	Lineage_4	ECDC_BE13_478		Belgium	Europe	2013	0.25	0.125	0.03	PRJEB9227	ERS741284; SAMEA3431999		ERR1514776	109	39	170	111	148	153	65	1901	1	A-deletion	266	mosaic penA-34	100	WT	1	S91F, D95G	3	1	11	90	90	31
87166	Belgium	2013	34	mosaic	Lineage_4	ECDC_BE13_484		Belgium	Europe	2013	0.25	0.125	0.03	PRJEB9227	ERS741692; SAMEA3432041		ERR1514784	109	39	170	111	148	153	65	1901	1	A-deletion	266	mosaic penA-34	100	WT	1	S91F, D95G	3	1	11	90	90	31
87167	Belgium	2013	34	mosaic	Lineage_4	ECDC_BE13_485		Belgium	Europe	2013	0.25	0.06	0.03	PRJEB9227	ERS741693; SAMEA3432114		ERR1514785	109	39	170	111	148	153	65	1901	1	A-deletion	266	mosaic penA-34	100	WT	1	S91F, D95G	3	1	11	90	90	31
87180	Belgium	2013	34	mosaic	Lineage_4	ECDC_BE13_498		Belgium	Europe	2013	0.5	0.125	0.03	PRJEB9227	ERS741703; SAMEA3432418		ERR1514795	109	39	170	111	148	153	65	1901	1	A-deletion	266	mosaic penA-34	100	WT	1	S91F, D95G	3	1	11	90	90	31
87182	Cyprus	2013	34	mosaic	Lineage_4	ECDC_CY13_002		Cyprus	Europe	2013	1	0.064	0.047	PRJEB9227	ERS763878; SAMEA3468281		ERR1555222	109	39	170	111	148	153	65	1901	1	A-deletion	266	mosaic penA-34	100	WT	1	S91F, D95G	3	1	11	90	90	31
87183	Cyprus	2013	34	mosaic	Lineage_4	ECDC_CY13_003		Cyprus	Europe	2013	0.75	0.125	0.094	PRJEB9227	ERS763879; SAMEA3468282		ERR1555223	109	39	170	111	148	153	65	1901	1	A-deletion	266	mosaic penA-34	100	WT	1	S91F, D95G	3	1	11	90	90	31
87184	Cyprus	2013	34	mosaic	Lineage_4	ECDC_CY13_004		Cyprus	Europe	2013		0.094	0.064	PRJEB9227	ERS763880; SAMEA3468283		ERR1555224	109	39	170	111	148	153	65	1901	1	A-deletion	266	mosaic penA-34	100	WT	1	S91F, D95G	3	1	11	90	90	31
87187	Cyprus	2013	34	mosaic	Lineage_4	ECDC_CY13_007		Cyprus	Europe	2013		0.064	0.032	PRJEB9227	ERS763883; SAMEA3468286		ERR1555227	109	39	170	111	148	153	65	1901	1	A-deletion	266	mosaic penA-34	100	WT	1	S91F, D95G	3	1	11	90	90	31
87188	Cyprus	2013	34	mosaic	Lineage_4	ECDC_CY13_009		Cyprus	Europe	2013		0.125	0.094	PRJEB9227	ERS763884; SAMEA3468287		ERR1555228	109	39	170	111	148	153	65	1901	1	A-deletion	266	mosaic penA-34	100	WT	1	S91F, D95G	3	1	11	90	90	31
87189	Cyprus	2013	34	mosaic	Lineage_4	ECDC_CY13_010		Cyprus	Europe	2013		0.094	0.047	PRJEB9227	ERS763885; SAMEA3468288		ERR1555229	109	39	170	111	148	153	65	1901	1	A-deletion	266	mosaic penA-34	100	WT	1	S91F, D95G	3	1	11	90	90	31
87193	Denmark	2013	34	mosaic	Lineage_4	ECDC_DK13_457		Denmark	Europe	2013	1	0.25	0.032	PRJEB9227	ERS741081; SAMEA3431796		ERR1528327	109	39	170	111	148	153	65	1901	1	A-deletion	266	mosaic penA-34	100	WT	1	S91F, D95G	3	1	11	90	90	31
87202	Denmark	2013	34	mosaic	Lineage_4	ECDC_DK13_466		Denmark	Europe	2013	8	0.25	0.016	PRJEB9227	ERS741265; SAMEA3431980		ERR1514837	109	39	170	111	148	153	65	1901	1	A-deletion	266	mosaic penA-34	2	C2611T	1	S91F, D95G	3	1	11	91	90	31
87206	Denmark	2013	34	mosaic	Lineage_4	ECDC_DK13_470		Denmark	Europe	2013	0.5	0.5	0.064	PRJEB9227	ERS741103; SAMEA3431818		ERR1528153	109	39	170	111	148	153	65	1901	1	A-deletion	266	mosaic penA-34	100	WT	1	S91F, D95G	3	1	11	90	90	31
87211	Denmark	2013	34	mosaic	Lineage_4	ECDC_DK13_476		Denmark	Europe	2013	0.38	0.5	0.094	PRJEB9227	ERS741114; SAMEA3431829		ERR1528158	109	39	170	111	148	153	65	1901	1	A-deletion	266	mosaic penA-34	100	WT	1	S91F, D95G	3	1	11	90	90	31
87213	Denmark	2013	34	mosaic	Lineage_4	ECDC_DK13_478		Denmark	Europe	2013	0.38	0.38	0.064	PRJEB9227	ERS741263; SAMEA3431978		ERR1514836	109	39	170	111	148	153	65	1901	1	A-deletion	266	mosaic penA-34	100	WT	1	S91F, D95G	3	1	11	90	90	31
87214	Denmark	2013	34	mosaic	Lineage_4	ECDC_DK13_479		Denmark	Europe	2013	12	0.19	0.023	PRJEB9227	ERS741261; SAMEA3431976		ERR1514835	109	39	170	111	148	153	65	1901	1	A-deletion	266	mosaic penA-34	2	C2611T	1	S91F, D95G	3	1	11	91	90	31
87216	Denmark	2013	34	mosaic	Lineage_4	ECDC_DK13_482		Denmark	Europe	2013	0.38	0.064	0.032	PRJEB9227	ERS741117; SAMEA3431832		ERR1528160	109	39	170	111	148	153	65	1901	1	A-deletion	266	mosaic penA-34	100	WT	1	S91F, D95G	3	1	11	90	90	31
87228	Denmark	2013	34	mosaic	Lineage_4	ECDC_DK13_494		Denmark	Europe	2013	0.5	0.064	0.016	PRJEB9227	ERS741140; SAMEA3431855		ERR1528171	109	39	170	111	148	153	65	1901	1	A-deletion	266	mosaic penA-34	100	WT	1	S91F, D95G	3	1	11	90	90	31
87229	Denmark	2013	34	mosaic	Lineage_4	ECDC_DK13_495		Denmark	Europe	2013	0.5	0.094	0.023	PRJEB9227	ERS741142; SAMEA3431857		ERR1528172	109	39	170	111	148	153	65	1901	1	A-deletion	266	mosaic penA-34	100	WT	1	S91F, D95G	3	1	11	90	90	31
87232	Denmark	2013	34	mosaic	Lineage_4	ECDC_DK13_498		Denmark	Europe	2013	8	0.032	0.016	PRJEB9227	ERS741148; SAMEA3431863		ERR1528175	109	39	170	111	148	153	65	1901	1	A-deletion	266	mosaic penA-34	2	C2611T	1	S91F, D95G	3	1	11	91	90	31
87236	Denmark	2013	34	mosaic	Lineage_4	ECDC_DK13_502		Denmark	Europe	2013	0.38	0.094	0.002	PRJEB9227	ERS741152; SAMEA3431867		ERR1528177	109	39	170	111	148	153	65	1901	1	A-deletion	266	mosaic penA-34	100	WT	1	S91F, D95G	3	1	11	90	90	31
87242	Denmark	2013	34	mosaic	Lineage_4	ECDC_DK13_508		Denmark	Europe	2013	0.5	0.064	0.016	PRJEB9227	ERS741164; SAMEA3431879		ERR1528183	109	39	170	111	148	153	65	1901	1	A-deletion	266	mosaic penA-34	100	WT	1	S91F, D95G	3	1	11	90	90	31
87249	Spain	2013	34	mosaic	Lineage_4	ECDC_ES005		Spain	Europe	2013	1	0.19	0.064	PRJEB9227	ERS715659; SAMEA3373450		ERR1469563	109	39	170	111	148	153	65	1901	1	A-deletion	266	mosaic penA-34	100	WT	1	S91F, D95G	3	1	11	90	90	31
87253	Spain	2013	34	mosaic	Lineage_4	ECDC_ES010		Spain	Europe	2013	0.5	0.12	0.06	PRJEB9227	ERS715664; SAMEA3373455		ERR1469565	109	39	170	111	148	153	633	9365	1	A-deletion	266	mosaic penA-34	100	WT	1	S91F, D95G	3	1	11	90	90	31
87258	Spain	2013	34	mosaic	Lineage_4	ECDC_ES015		Spain	Europe	2013	0.5	0.094	0.047	PRJEB9227	ERS715669; SAMEA3373460		ERR1471122	109	39	170	111	148	153	65	1901	1	A-deletion	266	mosaic penA-34	100	WT	1	S91F, D95G	3	1	11	90	90	31
87260	Spain	2013	34	mosaic	Lineage_4	ECDC_ES017		Spain	Europe	2013	0.5	0.25	0.06	PRJEB9227	ERS715671; SAMEA3373462		ERR1471123	109	39	170	111	148	153	65	1901	1	A-deletion	266	mosaic penA-34	100	WT	1	S91F, D95G	3	1	11	90	90	31
87262	Spain	2013	34	mosaic	Lineage_4	ECDC_ES019		Spain	Europe	2013	0.5	0.12	0.06	PRJEB9227	ERS715673; SAMEA3373464		ERR1469572	109	39	170	111	148	153	65	1901	1	A-deletion	266	mosaic penA-34	100	WT	1	S91F, D95G	3	1	11	90	90	31
87267	Spain	2013	34	mosaic	Lineage_4	ECDC_ES024		Spain	Europe	2013	0.25	0.25	0.12	PRJEB9227	ERS715678; SAMEA3373469		ERR1469576	109	39	170	111	148	153	65	1901	1	A-deletion	266	mosaic penA-34			1	S91F, D95G	3	1	11			31
87268	Spain	2013	34	mosaic	Lineage_4	ECDC_ES025		Spain	Europe	2013	0.25	0.25	0.12	PRJEB9227	ERS715679; SAMEA3373470		ERR1469577	109	39	170	111	148	153	65	1901	1	A-deletion	266	mosaic penA-34	100	WT	1	S91F, D95G	3	1	11	90	90	31
87285	Spain	2013	34	mosaic	Lineage_4	ECDC_ES043		Spain	Europe	2013	0.5	0.38	0.125	PRJEB9227	ERS715697; SAMEA3373488		ERR1469590	109	39	170	111	148	153	65	1901	1	A-deletion	1608	mosaic penA-34	100	WT	1	S91F, D95G	3	1	11	926	90	31
87286	Spain	2013	34	mosaic	Lineage_4	ECDC_ES044		Spain	Europe	2013	0.5	0.12	0.12	PRJEB9227	ERS715698; SAMEA3373489		ERR1469591	109	39	170	111	148	153	65	1901	1	A-deletion	266	mosaic penA-34	100	WT	1	S91F, D95G	3	1	11	90	90	31
87290	Spain	2013	34	mosaic	Lineage_4	ECDC_ES048		Spain	Europe	2013	1	0.12	0.06	PRJEB9227	ERS715702; SAMEA3373493		ERR1469595	109	39	170	111	148	153	633	9365	1	A-deletion	266	mosaic penA-34	100	WT	1	S91F, D95G	3	1	11	90	90	31
87294	Spain	2013	34	mosaic	Lineage_4	ECDC_ES052		Spain	Europe	2013	0.25	0.12	0.06	PRJEB9227	ERS793016; SAMEA3485733		ERR1560943	109	39	170	111	148	153	65	1901	338	C-substitution	266	mosaic penA-34	100	WT	1	S91F, D95G	3	1	11			31
87297	Spain	2013	34	mosaic	Lineage_4	ECDC_ES055		Spain	Europe	2013	0.5	0.25	0.06	PRJEB9227	ERS793019; SAMEA3485736		ERR1560946	109	39	170	111	148	153	65	1901	1	A-deletion	266	mosaic penA-34	100	WT	1	S91F, D95G	3	1	11	90	90	31
87298	Spain	2013	34	mosaic	Lineage_4	ECDC_ES056		Spain	Europe	2013	0.5	0.5	0.12	PRJEB9227	ERS793020; SAMEA3485737		ERR1560947	109	39	170	111	148	153	65	1901	1	A-deletion	266	mosaic penA-34	100	WT	1	S91F, D95G	3	1	11	90	90	31
87300	Spain	2013	34	mosaic	Lineage_4	ECDC_ES058		Spain	Europe	2013	0.25	0.12	0.06	PRJEB9227	ERS793022; SAMEA3485739		ERR1560949	109	39	170	111	148	153	133	10241	1	A-deletion	266	mosaic penA-34	100	WT	1	S91F, D95G	3	1	11	90	90	31
87301	Spain	2013	34	mosaic	Lineage_4	ECDC_ES059		Spain	Europe	2013	0.25	0.12	0.06	PRJEB9227	ERS793023; SAMEA3485740		ERR1560950	109	39	170	111	148	153	133	10241	1	A-deletion	266	mosaic penA-34	100	WT	1	S91F, D95G	3	1	11	90	90	31
87318	France	2013	34	mosaic	Lineage_4	ECDC_FR13_073		France	Europe	2013	0.38	0.125	0.064	PRJEB9227	ERS792665; SAMEA3485382		ERR1602756	109	39	170	111	148	153	65	1901	1	A-deletion	266	mosaic penA-34	100	WT	1	S91F, D95G	3	1	11	90	90	31
87329	France	2013	34	mosaic	Lineage_4	ECDC_FR13_084		France	Europe	2013	0.5	0.19	0.094	PRJEB9227	ERS792676; SAMEA3485393		ERR1602767	109	39	170	111	148	153	65	1901	1	A-deletion	266	mosaic penA-34	100	WT	1	S91F, D95G	3	1	11	90	90	31
87347	France	2013	34	mosaic	Lineage_4	ECDC_FR13_102		France	Europe	2013	0.25	0.023	0.016	PRJEB9227	ERS792694; SAMEA3485411		ERR1602785	109	39	170	111	148	153	65	1901	1	A-deletion	266	mosaic penA-34	100	WT	1	S91F, D95G	3	1	11	90	90	31
87354	France	2013	34	mosaic	Lineage_4	ECDC_FR13_109		France	Europe	2013	0.5	0.125	0.047	PRJEB9227	ERS792701; SAMEA3485418		ERR1602792	109	39	170	111	148	153	65	1901	1	A-deletion	266	mosaic penA-34	100	WT	1	S91F, D95G	3	1	11	90	90	31
87359	Norway	2013	34	mosaic	Lineage_4	ECDC_GC_058		Norway	Europe	2013		0.047	0.016	PRJEB9227	ERS716600; SAMEA3374679		ERR1469708	109	39	170	111	148	153	65	1901	1	A-deletion	266	mosaic penA-34	100	WT	1	S91F, D95G	3	1	11	90	90	31
87360	Norway	2013	34	mosaic	Lineage_4	ECDC_GC_059		Norway	Europe	2013	1	0.125	0.064	PRJEB9227	ERS716601; SAMEA3374680		ERR1469709	109	39	170	111	148	153	65	1901	1	A-deletion	266	mosaic penA-34	100	WT	1	S91F, D95G	3	1	11	90	90	31
87363	Norway	2013	34	mosaic	Lineage_4	ECDC_GC_062		Norway	Europe	2013	0.75	0.064	0.047	PRJEB9227	ERS716604; SAMEA3374683		ERR1469712	109	39	170	111	148	153	65	1901	1	A-deletion	266	mosaic penA-34	100	WT	1	S91F, D95G	3	1	11	90	90	31
87364	Norway	2013	34	mosaic	Lineage_4	ECDC_GC_063		Norway	Europe	2013	0.75	0.094	0.047	PRJEB9227	ERS716605; SAMEA3374684		ERR1469713	109	39	170	111	148	153	65	1901	1	A-deletion	266	mosaic penA-34	100	WT	1	S91F, D95G	3	1	11	90	90	31
87365	Norway	2013	34	mosaic	Lineage_4	ECDC_GC_064		Norway	Europe	2013	1	0.125	0.064	PRJEB9227	ERS716606; SAMEA3374685		ERR1469714	109	39	170	111	148	153	65	1901	1	A-deletion	266	mosaic penA-34	100	WT	1	S91F, D95G	3	1	11	90	90	31
87386	Norway	2013	34	mosaic	Lineage_4	ECDC_GC_085		Norway	Europe	2013		0.125	0.064	PRJEB9227	ERS716627; SAMEA3374706		ERR1469735	109	39	170	111	148	153	65	1901	1	A-deletion	266	mosaic penA-34	100	WT	1	S91F, D95G	3	1	11	90	90	31
87390	Norway	2013	34	mosaic	Lineage_4	ECDC_GC_089		Norway	Europe	2013		0.064	0.047	PRJEB9227	ERS716631; SAMEA3374710		ERR1469738	109	39	170	111	148	153	65	1901	1	A-deletion	266	mosaic penA-34	100	WT	1	S91F, D95G	3	1	11	90	90	31
87397	Norway	2013	34	mosaic	Lineage_4	ECDC_GC_096		Norway	Europe	2013		0.047	0.032	PRJEB9227	ERS716638; SAMEA3374717		ERR1469745	109	39	170	111	148	153	65	1901	1	A-deletion	266	mosaic penA-34	100	WT	1	S91F, D95G	3	1	11	90	90	31
87401	Norway	2013	34	mosaic	Lineage_4	ECDC_GC_100		Norway	Europe	2013	0.38	0.094	0.047	PRJEB9227	ERS716642; SAMEA3374721		ERR1469749	109	39	170	111	148	153	65	1901	165	C-substitution	266	mosaic penA-34	100	WT	1	S91F, D95G	3	1	11	923	90	31
87412	Norway	2013	34	mosaic	Lineage_4	ECDC_GC_111		Norway	Europe	2013		0.094	0.047	PRJEB9227	ERS716653; SAMEA3374732		ERR1469760	109	39	170	111	148	153	65	1901	1	A-deletion	266	mosaic penA-34	100	WT	1	S91F, D95G	3	1	11	90	90	31
87413	Norway	2013	34	mosaic	Lineage_4	ECDC_GC_112		Norway	Europe	2013	0.75	0.125	0.047	PRJEB9227	ERS716654; SAMEA3374733		ERR1469761	109	39	170	111	148	153	65	1901	1	A-deletion	266	mosaic penA-34	100	WT	1	S91F, D95G	3	1	11	90	90	31
87415	Germany	2013	34	mosaic	Lineage_4	ECDC_GE13_057		Germany	Europe	2013		0.016	0.006	PRJEB9227	ERS763683; SAMEA3468086		ERR1680314	109	39	170	111	148	153	65	1901	1	A-deletion	266	mosaic penA-34			1	S91F, D95G	3	1	11			31
87416	Germany	2013	34	mosaic	Lineage_4	ECDC_GE13_058		Germany	Europe	2013		0.016	0.016	PRJEB9227	ERS763684; SAMEA3468087		ERR1549678	109	39	170	111	148	153	65	1901	1	A-deletion	266	mosaic penA-34	100	WT	1	S91F, D95G	3	1	11	90	90	31
87417	Germany	2013	34	mosaic	Lineage_4	ECDC_GE13_059		Germany	Europe	2013		0.016	0.002	PRJEB9227	ERS763685; SAMEA3468088		ERR1680315	109	39	170	111	148	153	65	1901	1	A-deletion	266	mosaic penA-34	100	WT	1	S91F, D95G	3	1	11	90	90	31
87418	Germany	2013	34	mosaic	Lineage_4	ECDC_GE13_062		Germany	Europe	2013	0.75	0.125	0.064	PRJEB9227	ERS763686; SAMEA3468089		ERR1549679	109	39	170	111	148	153	65	1901	1	A-deletion	266	mosaic penA-34	100	WT	1	S91F, D95G	3	1	11	90	90	31
87420	Germany	2013	34	mosaic	Lineage_4	ECDC_GE13_064		Germany	Europe	2013		0.094	0.047	PRJEB9227	ERS763688; SAMEA3468091		ERR1549681	109	39	170	111	148	153	65	1901	1	A-deletion	266	mosaic penA-34	100	WT	1	S91F, D95G	3	1	11	90	90	31
87422	Germany	2013	34	mosaic	Lineage_4	ECDC_GE13_066		Germany	Europe	2013		0.064	0.047	PRJEB9227	ERS763690; SAMEA3468093		ERR1549683	109	39	170	111	148	153	65	1901	1	A-deletion	266	mosaic penA-34	100	WT	1	S91F, D95G	3	1	11	90	90	31
87423	Germany	2013	34	mosaic	Lineage_4	ECDC_GE13_067		Germany	Europe	2013		0.125	0.094	PRJEB9227	ERS763691; SAMEA3468094		ERR1549684	109	39	170	111	148	153	65	1901	1	A-deletion	266	mosaic penA-34	100	WT	1	S91F, D95G	3	1	11	90	90	31
87427	Germany	2013	34	mosaic	Lineage_4	ECDC_GE13_073		Germany	Europe	2013		0.064	0.032	PRJEB9227	ERS763695; SAMEA3468098		ERR1549687	109	39	170	111	148	153	65	1901	1	A-deletion	1932	mosaic penA-34	100	WT	1	S91F, D95G	3	1	11	985	90	31
87429	Germany	2013	34	mosaic	Lineage_4	ECDC_GE13_075		Germany	Europe	2013		0.047	0.023	PRJEB9227	ERS763697; SAMEA3468100		ERR1549689	109	39	170	111	148	153	65	1901	1	A-deletion	266	mosaic penA-34	100	WT	1	S91F, D95G	3	1	11	90	90	31
87439	Germany	2013	34	mosaic	Lineage_4	ECDC_GE13_085		Germany	Europe	2013		0.19	0.064	PRJEB9227	ERS763707; SAMEA3468110		ERR1549697	109	39	170	111	148	153	65	1901	1	A-deletion	266	mosaic penA-34	100	WT	1	S91F, D95G	3	1	11	90	90	31
87462	Greece	2013	34	mosaic	Lineage_4	ECDC_GR13027		Greece	Europe	2013	0.25	0.19	0.032	PRJEB9227	ERS741706; SAMEA3432421		ERR1514798	109	39	170	111	148	153	65	1901	69	WT	266	mosaic penA-34	100	WT	1	S91F, D95G	3	1	100	924	90	31
87463	Greece	2013	34	mosaic	Lineage_4	ECDC_GR13028		Greece	Europe	2013	0.75	0.25	0.125	PRJEB9227	ERS741707; SAMEA3432422		ERR1514799	109	39	170	111	148	153	65	1901	1	A-deletion	266	mosaic penA-34	100	WT	1	S91F, D95G	3	1	11	90	90	31
87467	Greece	2013	34	mosaic	Lineage_4	ECDC_GR13032		Greece	Europe	2013	0.5	0.047	0.047	PRJEB9227	ERS741711; SAMEA3432426		ERR1514803	109	39	170	111	148	153	65	1901	1	A-deletion	266	mosaic penA-34	100	WT	1	S91F, D95G	3	1	11	90	90	31
87468	Greece	2013	34	mosaic	Lineage_4	ECDC_GR13033		Greece	Europe	2013	0.5	0.25	0.094	PRJEB9227	ERS741712; SAMEA3432427		ERR1514804	109	39	170	111	148	153	65	1901	1	A-deletion	266	mosaic penA-34	100	WT	1	S91F, D95G	3	1	11	90	90	31
87470	Greece	2013	34	mosaic	Lineage_4	ECDC_GR13035		Greece	Europe	2013	0.5	0.125	0.064	PRJEB9227	ERS741714; SAMEA3432429		ERR1514806	109	39	170	111	148	153	65	1901	1	A-deletion	266	mosaic penA-34	100	WT	1	S91F, D95G	3	1	11	90	90	31
87476	Greece	2013	34	mosaic	Lineage_4	ECDC_GR13041		Greece	Europe	2013	1	0.19	0.064	PRJEB9227	ERS741720; SAMEA3432435		ERR1514812	109	39	170	111	148	153	65	1901	1	A-deletion	266	mosaic penA-34	100	WT	1	S91F, D95G	3	1	11	90	90	31
87477	Greece	2013	34	mosaic	Lineage_4	ECDC_GR13043		Greece	Europe	2013	0.75	0.38	0.094	PRJEB9227	ERS741721; SAMEA3432436		ERR1514813	109	39	170	111	148	153	65	1901	1	A-deletion	266	mosaic penA-34	100	WT	1	S91F, D95G	3	1	11	90	90	31
87478	Greece	2013	34	mosaic	Lineage_4	ECDC_GR13044		Greece	Europe	2013	0.5	0.19	0.064	PRJEB9227	ERS741722; SAMEA3432437		ERR1514814	109	39	170	111	148	153	65	1901	1	A-deletion	266	mosaic penA-34	100	WT	1	S91F, D95G	3	1	11	90	90	31
87479	Greece	2013	34	mosaic	Lineage_4	ECDC_GR13045		Greece	Europe	2013	0.032	0.064	0.012	PRJEB9227	ERS741723; SAMEA3432438		ERR1514815	109	39	170	111	148	153	65	1901	1	A-deletion	266	mosaic penA-34	100	WT	1	S91F, D95G	3	1	11	90	90	31
87480	Greece	2013	34	mosaic	Lineage_4	ECDC_GR13046		Greece	Europe	2013	0.5	0.25	0.064	PRJEB9227	ERS741724; SAMEA3432439		ERR1514816	109	39	170	111	148	153	65	1901	1	A-deletion	266	mosaic penA-34	100	WT	1	S91F, D95G	3	1	11	90	90	31
87482	Greece	2013	34	mosaic	Lineage_4	ECDC_GR13048		Greece	Europe	2013	0.75	0.19	0.064	PRJEB9227	ERS741726; SAMEA3432441		ERR1514818	109	39	170	111	148	153	65	1901	1	A-deletion	266	mosaic penA-34	100	WT	1	S91F, D95G	3	1	11	90	90	31
87485	Greece	2013	34	mosaic	Lineage_4	ECDC_GR13051		Greece	Europe	2013	0.5	0.125	0.047	PRJEB9227	ERS741729; SAMEA3432444		ERR1514821	109	39	170	111	148	153	65	1901	1	A-deletion	266	mosaic penA-34	100	WT	1	S91F, D95G	3	1	11	90	90	31
87487	Greece	2013	34	mosaic	Lineage_4	ECDC_GR13053		Greece	Europe	2013	0.75	0.25	0.094	PRJEB9227	ERS741731; SAMEA3432446		ERR1514823	109	39	170	111	148	153	65	1901	1	A-deletion	266	mosaic penA-34	100	WT	1	S91F, D95G	3	1	11	90	90	31
87505	Greece	2013	34	mosaic	Lineage_4	ECDC_GR13072		Greece	Europe	2013	1	0.25	0.094	PRJEB9227	ERS741066; SAMEA3431781		ERR1528320	109	39	170	111	148	153	65	1901	1	A-deletion	266	mosaic penA-34	100	WT	1	S91F, D95G	3	1	11	90	90	31
87509	Hungary	2013	34	mosaic	Lineage_4	ECDC_HU13_044		Hungary	Europe	2013		0.047	0.023	PRJEB9227	ERS741220; SAMEA3431935		ERR1528217	109	39	170	111	148	153	65	1901	1	A-deletion	266	mosaic penA-34	100	WT	1	S91F, D95G	3	1	100	303	90	31
87512	Hungary	2013	34	mosaic	Lineage_4	ECDC_HU13_049		Hungary	Europe	2013		0.19	0.094	PRJEB9227	ERS741018; SAMEA3431733		ERR1514715	109	39	170	111	148	153	65	1901	1	A-deletion	266	mosaic penA-34	100	WT	1	S91F, D95G	3	1	11	90	90	31
87516	Hungary	2013	34	mosaic	Lineage_4	ECDC_HU13_054		Hungary	Europe	2013		0.125	0.094	PRJEB9227	ERS741015; SAMEA3431730		ERR1514712	109	39	170	111	148	153	65	1901	1	A-deletion	266	mosaic penA-34	100	WT	1	S91F, D95G	3	1	11	90	90	31
87517	Hungary	2013	34	mosaic	Lineage_4	ECDC_HU13_055		Hungary	Europe	2013		0.064	0.047	PRJEB9227	ERS741016; SAMEA3431731		ERR1514713	109	39	170	111	148	153	65	1901	1	A-deletion	266	mosaic penA-34	100	WT	1	S91F, D95G	3	1	11	90	90	31
87519	Hungary	2013	34	mosaic	Lineage_4	ECDC_HU13_057		Hungary	Europe	2013		0.047	0.016	PRJEB9227	ERS741011; SAMEA3431726		ERR1514708	109	39	170	111	148	153	65	1901	1	A-deletion	266	mosaic penA-34	100	WT	1	S91F, D95G	3	1	11	90	90	31
87520	Hungary	2013	34	mosaic	Lineage_4	ECDC_HU13_058		Hungary	Europe	2013	0.5	0.125	0.064	PRJEB9227	ERS741012; SAMEA3431727		ERR1514709	109	39	170	111	148	153	65	1901	1	A-deletion	266	mosaic penA-34	100	WT	1	S91F, D95G	3	1	11	90	90	31
87522	Hungary	2013	34	mosaic	Lineage_4	ECDC_HU13_060		Hungary	Europe	2013		0.064	0.032	PRJEB9227	ERS741010; SAMEA3431725		ERR1514707	109	39	170	111	148	153	65	1901	1	A-deletion	266	mosaic penA-34	100	WT	1	S91F, D95G	3	1	11	90	90	31
87525	Hungary	2013	34	mosaic	Lineage_4	ECDC_HU13_063		Hungary	Europe	2013		0.094	0.047	PRJEB9227	ERS741008; SAMEA3431723		ERR1514705	109	39	170	111	148	153	65	1901	1	A-deletion	266	mosaic penA-34	100	WT	1	S91F, D95G	3	1	11	90	90	31
87527	Hungary	2013	34	mosaic	Lineage_4	ECDC_HU13_065		Hungary	Europe	2013		0.094	0.094	PRJEB9227	ERS741006; SAMEA3431721		ERR1680309	109	39	170	111	148	153	65	1901	1	A-deletion	266	mosaic penA-34	100	WT	1	S91F, D95G	3	1	11	90	90	31
87529	Hungary	2013	34	mosaic	Lineage_4	ECDC_HU13_067		Hungary	Europe	2013		0.125	0.094	PRJEB9227	ERS741005; SAMEA3431720		ERR1514703	109	39	170	111	148	153	65	1901	1	A-deletion	266	mosaic penA-34	100	WT	1	S91F, D95G	3	1	11	90	90	31
87531	Hungary	2013	34	mosaic	Lineage_4	ECDC_HU13_069		Hungary	Europe	2013		0.094	0.064	PRJEB9227	ERS741003; SAMEA3431718		ERR1514701	109	39	170	111	148	153	133	10241	1	A-deletion	266	mosaic penA-34	100	WT	1	S91F, D95G	3	1	11	90	90	31
87535	Hungary	2013	34	mosaic	Lineage_4	ECDC_HU13_073		Hungary	Europe	2013		0.094	0.064	PRJEB9227	ERS740999; SAMEA3431714		ERR1514697	109	39	170	111	148	153	65	1901	1	A-deletion	266	mosaic penA-34	100	WT	1	S91F, D95G	3	1	60			31
87542	Hungary	2013	34	mosaic	Lineage_4	ECDC_HU13_083		Hungary	Europe	2013		0.064	0.064	PRJEB9227	ERS740992; SAMEA3431707		ERR1514692	109	39	170	111	148	153	133	10241	1	A-deletion	266	mosaic penA-34	100	WT	1	S91F, D95G	3	1	11	90	90	31
87543	Hungary	2013	34	mosaic	Lineage_4	ECDC_HU13_084		Hungary	Europe	2013	0.094	0.016	0.002	PRJEB9227	ERS740991; SAMEA3431706		ERR1514691	109	39	170	111	148	153	133	10241	1	A-deletion	266	mosaic penA-34	100	WT	1	S91F, D95G	3	1	11	90	90	31
87544	Hungary	2013	34	mosaic	Lineage_4	ECDC_HU13_086		Hungary	Europe	2013		0.064	0.064	PRJEB9227	ERS740990; SAMEA3431705		ERR1680306	109	39	170	111	148	153	133	10241	1	A-deletion	266	mosaic penA-34	100	WT	1	S91F, D95G	3	1	11	90	90	31
87547	Hungary	2013	34	mosaic	Lineage_4	ECDC_HU13_089		Hungary	Europe	2013		0.125	0.125	PRJEB9227	ERS740989; SAMEA3431704		ERR1680305	109	39	170	111	148	153	65	1901	1	A-deletion	266	mosaic penA-34	100	WT	1	S91F, D95G	3	1	11	90	90	31
87548	Hungary	2013	34	mosaic	Lineage_4	ECDC_HU13_090		Hungary	Europe	2013		0.047	0.032	PRJEB9227	ERS740985; SAMEA3431700		ERR1514687	109	39	170	111	148	153	65	1901	1	A-deletion	266	mosaic penA-34	100	WT	1	S91F, D95G	3	1	11	90	90	31
87549	Hungary	2013	34	mosaic	Lineage_4	ECDC_HU13_091		Hungary	Europe	2013		0.064	0.047	PRJEB9227	ERS740986; SAMEA3431701		ERR1514688	109	39	170	111	148	153	65	1901	1	A-deletion	266	mosaic penA-34	100	WT	1	S91F, D95G	3	1	11	90	90	31
87550	Hungary	2013	34	mosaic	Lineage_4	ECDC_HU13_092		Hungary	Europe	2013		0.047	0.023	PRJEB9227	ERS740984; SAMEA3431699		ERR1514686	109	39	170	111	148	153	65	1901	1	A-deletion	266	mosaic penA-34	100	WT	1	S91F, D95G	3	1	11	90	90	31
87554	Hungary	2013	34	mosaic	Lineage_4	ECDC_HU13_096		Hungary	Europe	2013	0.5	0.19	0.094	PRJEB9227	ERS740980; SAMEA3431695		ERR1514684	109	39	170	111	148	153	65	1901	1	A-deletion	266	mosaic penA-34	100	WT	1	S91F, D95G	3	1	11	90	90	31
87556	Hungary	2013	34	mosaic	Lineage_4	ECDC_HU13_098		Hungary	Europe	2013		0.125	0.064	PRJEB9227	ERS740979; SAMEA3431694		ERR1514683	109	39	170	111	148	153	65	1901	1	A-deletion	266	mosaic penA-34	100	WT	1	S91F, D95G	3	1	11	90	90	31
87569	Italy	2013	34	mosaic	Lineage_4	ECDC_IT2952		Italy	Europe	2013	0.016	0.094	0.047	PRJEB9227	ERS726351; SAMEA3390248		ERR1680297	109	39	170	111	148	153	65	1901	1	A-deletion	266	mosaic penA-34	100	WT	1	S91F, D95G	3	1	11	90	90	31
87574	Italy	2013	34	mosaic	Lineage_4	ECDC_IT2967		Italy	Europe	2013	0.064	0.047	0.023	PRJEB9227	ERS740943; SAMEA3431658		ERR1528126	109	39	170	111	148	153	133	10241	1	A-deletion	266	mosaic penA-34	100	WT	1	S91F, D95G	3	1	11	90	90	31
87577	Italy	2013	34	mosaic	Lineage_4	ECDC_IT2970		Italy	Europe	2013	0.016	0.094	0.032	PRJEB9227	ERS726366; SAMEA3390263		ERR1469665	109	39	170	111	148	153	133	10241	1	A-deletion	266	mosaic penA-34	100	WT	1	S91F, D95G	3	1	11	90	90	31
87594	Latvia	2013	34	mosaic	Lineage_4	ECDC_LV13_013		Latvia	Europe	2013		0.125	0.064	PRJEB9227	ERS763770; SAMEA3468173		ERR1549728	109	39	170	111	148	153	65	1901	1	A-deletion	266	mosaic penA-34	100	WT	1	S91F, D95G	3	1	11	90	90	31
87595	Latvia	2013	34	mosaic	Lineage_4	ECDC_LV13_014		Latvia	Europe	2013		0.125	0.064	PRJEB9227	ERS763772; SAMEA3468175		ERR1549729	109	39	170	111	148	153	65	1901	1	A-deletion	266	mosaic penA-34	100	WT	1	S91F, D95G	3	1	11	90	90	31
87598	Latvia	2013	34	mosaic	Lineage_4	ECDC_LV13_017		Latvia	Europe	2013		0.125	0.064	PRJEB9227	ERS763778; SAMEA3468181		ERR1549732	109	39	170	111	148	153	65	1901	1	A-deletion	266	mosaic penA-34	100	WT	1	S91F, D95G	3	1	11	90	90	31
87600	Latvia	2013	34	mosaic	Lineage_4	ECDC_LV13_019		Latvia	Europe	2013		0.19	0.064	PRJEB9227	ERS763782; SAMEA3468185		ERR1549734	109	39	67	111	148	153	65	1579	1	A-deletion	266	mosaic penA-34	100	WT	1	S91F, D95G	3	1	11	90	90	31
87611	Latvia	2013	34	mosaic	Lineage_4	ECDC_LV13_030		Latvia	Europe	2013		0.016	0.004	PRJEB9227	ERS763806; SAMEA3468209		ERR1549745	109	39	170	111	148	153	65	1901	1	A-deletion	266	mosaic penA-34	100	WT	1	S91F, D95G	3	1	11	90	90	31
87631	Malta	2013	34	mosaic	Lineage_4	ECDC_MT13_017		Malta	Europe	2013	0.125	0.19	0.016	PRJEB9227	ERS763895; SAMEA3468298		ERR1555239	109	39	67	111	148	153	133	7367	1	A-deletion	266	mosaic penA-34	100	WT	100	WT	3	1	11	925	90	31
87632	Malta	2013	34	mosaic	Lineage_4	ECDC_MT13_019		Malta	Europe	2013	0.016	0.016	0.016	PRJEB9227	ERS763896; SAMEA3468299		ERR1555240	109	39	170	111	148	153	65	1901	1	A-deletion	266	mosaic penA-34	100	WT	1	S91F, D95G	3	1	11	90	90	31
87633	Malta	2013	34	mosaic	Lineage_4	ECDC_MT13_020		Malta	Europe	2013	0.125	0.064	0.047	PRJEB9227	ERS763897; SAMEA3468300		ERR1555241	109	39	170	111	148	153	65	1901	1	A-deletion	266	mosaic penA-34	100	WT	1	S91F, D95G	3	1	11	90	90	31
87647	The Netherlands	2013	34	mosaic	Lineage_4	ECDC_NL17		The Netherlands	Europe	2013	0.19	0.047	0.064	PRJEB9227	ERS741077; SAMEA3431792		ERR1528247	109	39	170	111	148	153	65	1901	1	A-deletion	266	mosaic penA-34	100	WT	1	S91F, D95G	3	1	11	90	90	31
87650	The Netherlands	2013	34	mosaic	Lineage_4	ECDC_NL20		The Netherlands	Europe	2013	0.25	0.064	0.064	PRJEB9227	ERS741080; SAMEA3431795		ERR1528249	109	39	170	111	148	153	65	1901	1	A-deletion	266	mosaic penA-34	100	WT	1	S91F, D95G	3	1	11	90	90	31
87685	The Netherlands	2013	34	mosaic	Lineage_4	ECDC_NL62		The Netherlands	Europe	2013	0.25	0.094	0.094	PRJEB9227	ERS741141; SAMEA3431856		ERR1528280	109	39	170	111	148	153	65	1901	1	A-deletion	266	mosaic penA-34	100	WT	1	S91F, D95G	3	1	11	90	90	31
87686	The Netherlands	2013	34	mosaic	Lineage_4	ECDC_NL63		The Netherlands	Europe	2013	0.25	0.047	0.047	PRJEB9227	ERS741143; SAMEA3431858		ERR1528281	109	39	170	111	148	153	65	1901	1	A-deletion	266	mosaic penA-34	100	WT	1	S91F, D95G	3	1	11	90	90	31
87712	Portugal	2013	34	mosaic	Lineage_4	ECDC_PT13_007		Portugal	Europe	2013	0.75	0.047	0.023	PRJEB9227	ERS792852; SAMEA3485569		ERR1560780	109	39	170	111	148	153	65	1901	1	A-deletion	266	mosaic penA-34	100	WT	1	S91F, D95G	3	1	11	90	90	31
87716	Portugal	2013	34	mosaic	Lineage_4	ECDC_PT13_012		Portugal	Europe	2013	0.047	0.016	0.004	PRJEB9227	ERS792856; SAMEA3485573		ERR1560784	109	39	170	111	148	153	65	1901	1	A-deletion	266	mosaic penA-34	100	WT	1	S91F, D95G	3	1	11	90	90	31
87728	Portugal	2013	34	mosaic	Lineage_4	ECDC_PT13_024		Portugal	Europe	2013	0.38	0.047	0.023	PRJEB9227	ERS792868; SAMEA3485585		ERR1560796	109	39	170	111	148	153	65	1901	1	A-deletion	266	mosaic penA-34	100	WT	1	S91F, D95G	3	1	11	90	90	31
87748	Portugal	2013	34	mosaic	Lineage_4	ECDC_PT13_045		Portugal	Europe	2013	0.25	0.047	0.032	PRJEB9227	ERS792888; SAMEA3485605		ERR1560816	109	39	170	78	148	153	65	7360	1	A-deletion	266	mosaic penA-34	100	WT	1	S91F, D95G	3	1	11	90	90	31
87750	Portugal	2013	34	mosaic	Lineage_4	ECDC_PT13_047		Portugal	Europe	2013	0.5	0.047	0.016	PRJEB9227	ERS792890; SAMEA3485607		ERR1560818	109	39	170	111	148	153	65	1901	1	A-deletion	266	mosaic penA-34	100	WT	1	S91F, D95G	3	1	11	90	90	31
87753	Portugal	2013	34	mosaic	Lineage_4	ECDC_PT13_050		Portugal	Europe	2013	0.047	0.016	0.047	PRJEB9227	ERS792893; SAMEA3485610		ERR1560821	109	39	170	111	147	153	65	8110	1	A-deletion	266	mosaic penA-34	100	WT	1	S91F, D95G	3	1	11	90	90	31
87754	Portugal	2013	34	mosaic	Lineage_4	ECDC_PT13_052		Portugal	Europe	2013	1	0.016	0.012	PRJEB9227	ERS792894; SAMEA3485611		ERR1560822	109	39	170	111	148	153	65	1901	1	A-deletion	266	mosaic penA-34	100	WT	1	S91F, D95G	3	1	11	90	90	31
87756	Portugal	2013	34	mosaic	Lineage_4	ECDC_PT13_054		Portugal	Europe	2013	0.5	0.047	0.032	PRJEB9227	ERS792896; SAMEA3485613		ERR1560824	109	39	170	111	148	153	65	1901	1	A-deletion	266	mosaic penA-34	100	WT	1	S91F, D95G	3	1	11	90	90	31
87757	Portugal	2013	34	mosaic	Lineage_4	ECDC_PT13_055		Portugal	Europe	2013	0.125	0.064	0.032	PRJEB9227	ERS792897; SAMEA3485614		ERR1560825	109	39	170	78	148	153	65	7360	1	A-deletion	266	mosaic penA-34	100	WT	1	S91F, D95G	3	1	11	90	90	31
87758	Portugal	2013	34	mosaic	Lineage_4	ECDC_PT13_056		Portugal	Europe	2013	0.094	0.047	0.032	PRJEB9227	ERS792898; SAMEA3485615		ERR1560826	109	39	170	111	148	153	65	1901	1	A-deletion	266	mosaic penA-34	100	WT	1	S91F, D95G	3	1	11	90	90	31
87764	Portugal	2013	34	mosaic	Lineage_4	ECDC_PT13_063		Portugal	Europe	2013	0.094	0.032	0.016	PRJEB9227	ERS792904; SAMEA3485621		ERR1560832	109	39	170	111	148	153	65	1901	1	A-deletion	266	mosaic penA-34	100	WT	1	S91F, D95G	3	1	11	90	90	31
87769	Portugal	2013	34	mosaic	Lineage_4	ECDC_PT13_068		Portugal	Europe	2013	0.19	0.047	0.023	PRJEB9227	ERS792909; SAMEA3485626		ERR1560837	109	39	170	78	148	153	65	7360	1	A-deletion	266	mosaic penA-34	100	WT	1	S91F, D95G	3	1	11	90	90	31
87773	Portugal	2013	34	mosaic	Lineage_4	ECDC_PT13_072		Portugal	Europe	2013	0.38	0.016	0.003	PRJEB9227	ERS792913; SAMEA3485630		ERR1560841	109	39	170	111	148	153	65	1901	1	A-deletion	266	mosaic penA-34	100	WT	1	S91F, D95G	3	1	11	90	90	31
87783	Portugal	2013	34	mosaic	Lineage_4	ECDC_PT13_083		Portugal	Europe	2013	0.047	0.016	0.002	PRJEB9227	ERS792923; SAMEA3485640		ERR1560851	109	39	170	111	148	153	65	1901	1	A-deletion	266	mosaic penA-34	100	WT	1	S91F, D95G	3	1	11	90	90	31
87784	Portugal	2013	34	mosaic	Lineage_4	ECDC_PT13_084		Portugal	Europe	2013	0.38	0.047	0.032	PRJEB9227	ERS792924; SAMEA3485641		ERR1560852	109	39	170	111	148	153	65	1901	1	A-deletion	266	mosaic penA-34	100	WT	1	S91F, D95G	3	1	11	90	90	31
87785	Portugal	2013	34	mosaic	Lineage_4	ECDC_PT13_085		Portugal	Europe	2013	0.064	0.023	0.008	PRJEB9227	ERS792925; SAMEA3485642		ERR1560853	109	39	170	111	148	153	65	1901	1	A-deletion	266	mosaic penA-34	100	WT	1	S91F, D95G	3	1	11	90	90	31
87787	Portugal	2013	34	mosaic	Lineage_4	ECDC_PT13_087		Portugal	Europe	2013	0.5	0.032	0.012	PRJEB9227	ERS792927; SAMEA3485644		ERR1560855	109	39	170	111	148	153	65	1901	1	A-deletion	266	mosaic penA-34	100	WT	1	S91F, D95G	3	1	11	90	90	31
87790	Portugal	2013	34	mosaic	Lineage_4	ECDC_PT13_090		Portugal	Europe	2013	0.5	0.032	0.023	PRJEB9227	ERS792930; SAMEA3485647		ERR1560858	109	39	170	111	148	153	65	1901	1	A-deletion	266	mosaic penA-34	100	WT	1	S91F, D95G	3	1	11	90	90	31
87792	Portugal	2013	34	mosaic	Lineage_4	ECDC_PT13_092		Portugal	Europe	2013	0.5	0.047	0.032	PRJEB9227	ERS792932; SAMEA3485649		ERR1560860	109	39	170	78	148	153	65	7360	1	A-deletion	266	mosaic penA-34	100	WT	1	S91F, D95G	3	1	11	90	90	31
87793	Portugal	2013	34	mosaic	Lineage_4	ECDC_PT13_093		Portugal	Europe	2013	0.5	0.032	0.023	PRJEB9227	ERS792933; SAMEA3485650		ERR1560861	109	39	170	111	148	153	65	1901	1	A-deletion	266	mosaic penA-34	100	WT	1	S91F, D95G	3	1	11	90	90	31
87845	UK	2013	34	mosaic	Lineage_4	ECDC_RB13001661		UK	Europe	2013	0.5	0.5	0.03	PRJEB9227	ERS763771; SAMEA3468174		ERR1549784	109	39	170	78	148	153	65	7360	1	A-deletion	266	mosaic penA-34	100	WT	1	S91F, D95G	3	1	11	90	90	31
87846	UK	2013	34	mosaic	Lineage_4	ECDC_RB13001669		UK	Europe	2013	0.5	0.094	0.015	PRJEB9227	ERS763773; SAMEA3468176		ERR1549785	109	39	170	111	148	153	65	1901	1	A-deletion	266	mosaic penA-34	100	WT	1	S91F, D95G	3	1	11	90	90	31
87901	UK	2013	34	mosaic	Lineage_4	ECDC_RB13002130		UK	Europe	2013	0.25	0.19	0.015	PRJEB9227	ERS763857; SAMEA3468260		ERR1555201	109	39	170	111	148	153	65	1901	1	A-deletion	266	mosaic penA-34	100	WT	1	S91F, D95G	3	1	11	90	90	31
87902	UK	2013	34	mosaic	Lineage_4	ECDC_RB13002142		UK	Europe	2013	0.25	0.094	0.015	PRJEB9227	ERS763858; SAMEA3468261		ERR1555202	109	39	170	78	148	153	65	7360	1	A-deletion	266	mosaic penA-34	100	WT	1	S91F, D95G	3	1	11	90	90	31
87920	UK	2013	34	mosaic	Lineage_4	ECDC_RB13002399		UK	Europe	2013	0.25	0.094	0.03	PRJEB9227	ERS763877; SAMEA3468280		ERR1555221	109	39	170	78	148	153	65	7360	1	A-deletion	266	mosaic penA-34	100	WT	1	S91F, D95G	3	1	11	90	90	31
87921	Sweden	2013	34	mosaic	Lineage_4	ECDC_SE13_051		Sweden	Europe	2013	0.75	0.125	0.064	PRJEB9227	ERS741168; SAMEA3431883		ERR1528185	109	39	170	111	148	153	65	1901	1	A-deletion	266	mosaic penA-34	100	WT	1	S91F, D95G	3	1	11	90	90	31
87923	Sweden	2013	34	mosaic	Lineage_4	ECDC_SE13_053		Sweden	Europe	2013	0.047	0.047	0.006	PRJEB9227	ERS741172; SAMEA3431887		ERR1528187	109	39	170	111	148	153	65	1901	1	A-deletion	266	mosaic penA-34	100	WT	1	S91F, D95G	3	1	8	194	90	31
87924	Sweden	2013	34	mosaic	Lineage_4	ECDC_SE13_054		Sweden	Europe	2013	0.047	0.023	0.006	PRJEB9227	ERS741174; SAMEA3431889		ERR1528188	109	39	170	111	148	153	65	1901	1	A-deletion	266	mosaic penA-34	100	WT	1	S91F, D95G	3	1	8	194	90	31
87933	Sweden	2013	34	mosaic	Lineage_4	ECDC_SE13_063		Sweden	Europe	2013	0.75	0.125	0.047	PRJEB9227	ERS741191; SAMEA3431906		ERR1528197	109	39	170	111	148	153	65	1901	1	A-deletion	266	mosaic penA-34	100	WT	1	S91F, D95G	3	1	11	90	90	31
87939	Sweden	2013	34	mosaic	Lineage_4	ECDC_SE13_069		Sweden	Europe	2013	0.5	0.125	0.094	PRJEB9227	ERS741203; SAMEA3431918		ERR1528203	109	39	170	111	148	153	65	1901	1	A-deletion	266	mosaic penA-34	100	WT	1	S91F, D95G	3	1	11	90	90	31
87943	Sweden	2013	34	mosaic	Lineage_4	ECDC_SE13_073		Sweden	Europe	2013	0.064	0.023	0.008	PRJEB9227	ERS741210; SAMEA3431925		ERR1528207	109	39	170	111	148	153	65	1901	1	A-deletion	266	mosaic penA-34	100	WT	1	S91F, D95G	3	1	11	90	90	31
87945	Sweden	2013	34	mosaic	Lineage_4	ECDC_SE13_075		Sweden	Europe	2013	0.38	0.064	0.047	PRJEB9227	ERS741212; SAMEA3431927		ERR1528209	109	39	170	111	148	153	65	1901	1	A-deletion	266	mosaic penA-34	100	WT	1	S91F, D95G	3	1	11	90	90	31
87954	Sweden	2013	34	mosaic	Lineage_4	ECDC_SE13_084		Sweden	Europe	2013	0.047	0.047	0.012	PRJEB9227	ERS741223; SAMEA3431938		ERR1528220	109	39	170	111	148	153	65	1901	1	A-deletion	266	mosaic penA-34	100	WT	1	S91F, D95G	3	1	11	90	90	31
87955	Sweden	2013	34	mosaic	Lineage_4	ECDC_SE13_085		Sweden	Europe	2013	0.047	0.032	0.008	PRJEB9227	ERS741222; SAMEA3431937		ERR1528219	109	39	170	111	148	153	65	1901	1	A-deletion	266	mosaic penA-34	100	WT	1	S91F, D95G	3	1	11	90	90	31
87958	Sweden	2013	34	mosaic	Lineage_4	ECDC_SE13_088		Sweden	Europe	2013	0.5	0.125	0.094	PRJEB9227	ERS741183; SAMEA3431898		ERR1528301	109	39	170	111	148	153	65	1901	1	A-deletion	266	mosaic penA-34	100	WT	1	S91F, D95G	3	1	11	90	90	31
87977	Slovenia	2013	34	mosaic	Lineage_4	ECDC_SI13_026		Slovenia	Europe	2013		0.094	0.032	PRJEB9227	ERS741227; SAMEA3431942		ERR1528224	109	39	170	111	148	153	65	1901	1	A-deletion	266	mosaic penA-34	100	WT	1	S91F, D95G	3	1	3	250	90	31
87998	Slovenia	2013	34	mosaic	Lineage_4	ECDC_SI13_049		Slovenia	Europe	2013		0.094	0.047	PRJEB9227	ERS740950; SAMEA3431665		ERR1528133	109	39	170	78	148	153	65	7360	1	A-deletion	266	mosaic penA-34	100	WT	1	S91F, D95G	3	1	11	90	90	31
88007	Slovenia	2013	34	mosaic	Lineage_4	ECDC_SI13_063		Slovenia	Europe	2013		0.047	0.008	PRJEB9227	ERS740959; SAMEA3431674		ERR1528142	109	39	170	111	148	153	65	1901	1	A-deletion	266	mosaic penA-34	100	WT	1	S91F, D95G	3	1	11	90	90	31
88008	Slovenia	2013	34	mosaic	Lineage_4	ECDC_SI13_064		Slovenia	Europe	2013		0.047	0.032	PRJEB9227	ERS740960; SAMEA3431675		ERR1528143	109	39	170	111	148	153	65	1901	1	A-deletion	266	mosaic penA-34			1	S91F, D95G	3	1	11			31
88012	Slovenia	2013	34	mosaic	Lineage_4	ECDC_SI13_068		Slovenia	Europe	2013		0.032	0.008	PRJEB9227	ERS740963; SAMEA3431678		ERR1528146	109	39	170	111	148	153	65	1901	1	A-deletion	266	mosaic penA-34	100	WT	1	S91F, D95G	3	1	11	90	90	31
88018	Slovenia	2013	34	mosaic	Lineage_4	ECDC_SI13_074		Slovenia	Europe	2013		0.064	0.032	PRJEB9227	ERS740970; SAMEA3431685		ERR1514675	109	142	170	111	148	153	65	11602	1	A-deletion	266	mosaic penA-34	100	WT	1	S91F, D95G	3	1	11	90	90	31
88030	Slovakia	2013	34	mosaic	Lineage_4	ECDC_SK13_062		Slovakia	Europe	2013		0.094	0.032	PRJEB9227	ERS726385; SAMEA3390282		ERR1469676	109	39	170	111	148	153	65	1901	1	A-deletion	266	mosaic penA-34	100	WT	1	S91F, D95G	3	1	3	250	90	31
88031	Slovakia	2013	34	mosaic	Lineage_4	ECDC_SK13_063		Slovakia	Europe	2013		0.094	0.047	PRJEB9227	ERS726386; SAMEA3390283		ERR1680299	109	39	170	111	148	153	65	1901	1	A-deletion	266	mosaic penA-34	100	WT	1	S91F, D95G	3	1	11	90	90	31
88033	Slovakia	2013	34	mosaic	Lineage_4	ECDC_SK13_065		Slovakia	Europe	2013	0.5	0.094	0.047	PRJEB9227	ERS726388; SAMEA3390285		ERR1680300	109	39	170	111	148	153	65	1901	1	A-deletion	266	mosaic penA-34	100	WT	1	S91F, D95G	3	1	11	90	90	31
88035	Slovakia	2013	34	mosaic	Lineage_4	ECDC_SK13_067		Slovakia	Europe	2013		0.064	0.023	PRJEB9227	ERS726390; SAMEA3390287		ERR1469679	109	39	170	111	148	153	65	1901	1	A-deletion	266	mosaic penA-34	100	WT	1	S91F, D95G	3	1	11	90	90	31
88036	Slovakia	2013	34	mosaic	Lineage_4	ECDC_SK13_068		Slovakia	Europe	2013	0.5	0.047	0.032	PRJEB9227	ERS726391; SAMEA3390288		ERR1469680	109	39	170	111	148	153	65	1901	1	A-deletion	266	mosaic penA-34	100	WT	1	S91F, D95G	3	1	11	90	90	31
88037	Slovakia	2013	34	mosaic	Lineage_4	ECDC_SK13_069		Slovakia	Europe	2013	0.5	0.064	0.064	PRJEB9227	ERS726392; SAMEA3390289		ERR1469681	109	39	170	111	148	153	65	1901	1	A-deletion	266	mosaic penA-34	100	WT	1	S91F, D95G	3	1	11	90	90	31
88043	Slovakia	2013	34	mosaic	Lineage_4	ECDC_SK13_084		Slovakia	Europe	2013		0.094	0.047	PRJEB9227	ERS726406; SAMEA3390303		ERR1469695	109	39	170	111	148	153	65	1901	1	A-deletion	266	mosaic penA-34	100	WT	1	S91F, D95G	3	1	11	90	90	31
88049	Slovakia	2013	34	mosaic	Lineage_4	ECDC_SK13_098		Slovakia	Europe	2013		0.064	0.032	PRJEB9227	ERS740972; SAMEA3431687		ERR1514677	109	39	170	111	148	153	65	1901	1	A-deletion	266	mosaic penA-34	100	WT	1	S91F, D95G	3	1	11	90	90	31
88050	Slovakia	2013	34	mosaic	Lineage_4	ECDC_SK13_100		Slovakia	Europe	2013		0.064	0.032	PRJEB9227	ERS741021; SAMEA3431736		ERR1514718	109	39	170	111	148	153	65	1901	1	A-deletion	266	mosaic penA-34	100	WT	1	S91F, D95G	3	1	11	90	90	31
88053	Slovakia	2013	34	mosaic	Lineage_4	ECDC_SK13_103		Slovakia	Europe	2013	0.25	0.094	0.047	PRJEB9227	ERS741024; SAMEA3431739		ERR1514721	109	39	170	111	148	153	65	1901	1	A-deletion	266	mosaic penA-34	100	WT	1	S91F, D95G	3	1	11	90	90	31
88062	Slovakia	2013	34	mosaic	Lineage_4	ECDC_SK13_112		Slovakia	Europe	2013		0.023	0.012	PRJEB9227	ERS741029; SAMEA3431744		ERR1680310	109	39	170	111	148	153	65	1901	1	A-deletion	266	mosaic penA-34	100	WT	1	S91F, D95G	3	1	100	303	90	31
88064	Spain	2013	34	mosaic	Lineage_4	ECDC_T2_ES002		Spain	Europe	2013	0.5	0.25	0.06	PRJEB9227	ERS792956; SAMEA3485673		ERR1560884	109	39	170	111	148	153	65	1901	1	A-deletion	266	mosaic penA-34	100	WT	1	S91F, D95G	3	1	11	90	90	31
88073	Spain	2013	34	mosaic	Lineage_4	ECDC_T2_ES011		Spain	Europe	2013	0.5	0.125	0.064	PRJEB9227	ERS792965; SAMEA3485682		ERR1560893	109	39	170	111	148	153	65	1901	1	A-deletion	266	mosaic penA-34	100	WT	1	S91F, D95G	3	1	11	90	90	31
88077	Spain	2013	34	mosaic	Lineage_4	ECDC_T2_ES015		Spain	Europe	2013	0.5	0.25	0.06	PRJEB9227	ERS792969; SAMEA3485686		ERR1560897	109	39	170	111	148	153	633	9365	1	A-deletion	266	mosaic penA-34	100	WT	1	S91F, D95G	3	1	11	90	90	31
88081	Spain	2013	34	mosaic	Lineage_4	ECDC_T2_ES019		Spain	Europe	2013	8	0.12	0.03	PRJEB9227	ERS792973; SAMEA3485690		ERR1560901	109	39	170	111		153	65		1	A-deletion	266	mosaic penA-34	2	C2611T	1	S91F, D95G	3	1	11	91	90	31
88082	Spain	2013	34	mosaic	Lineage_4	ECDC_T2_ES020		Spain	Europe	2013	8	0.25	0.03	PRJEB9227	ERS792974; SAMEA3485691		ERR1560902	109	39	170	111	148	153	65	1901	1	A-deletion	266	mosaic penA-34	2	C2611T	1	S91F, D95G	3	1	11	91	90	31
88083	Spain	2013	34	mosaic	Lineage_4	ECDC_T2_ES021		Spain	Europe	2013	0.5	0.25	0.06	PRJEB9227	ERS792975; SAMEA3485692		ERR1560903	109	39	170	111	148	153	65	1901	1	A-deletion	266	mosaic penA-34	100	WT	1	S91F, D95G	3	1	11	90	90	31
88093	Spain	2013	34	mosaic	Lineage_4	ECDC_T2_ES031		Spain	Europe	2013	8	0.06	0.03	PRJEB9227	ERS792985; SAMEA3485702		ERR1560913	109	39	170	111	148	153	65	1901	1	A-deletion	266	mosaic penA-34	2	C2611T	1	S91F, D95G	3	1	11	91	90	31
88098	Spain	2013	34	mosaic	Lineage_4	ECDC_T2_ES037		Spain	Europe	2013	0.5	0.12	0.03	PRJEB9227	ERS792991; SAMEA3485708		ERR1560918	109	39	170	111	148	153	65	1901	1	A-deletion	266	mosaic penA-34	100	WT	1	S91F, D95G	3	1	11	90	90	31
88117	Spain	2013	34	mosaic	Lineage_4	ECDC_T2_ES056		Spain	Europe	2013	0.5	0.064	0.032	PRJEB9227	ERS793010; SAMEA3485727		ERR1560937	109	39	170	111	148	153	633	9365	1	A-deletion	266	mosaic penA-34	100	WT	1	S91F, D95G	3	1	11	90	90	31
88255	Canada	2007	34	mosaic	Lineage_4	30374	SAMN04191762	Canada	North America	2007	0.5	0.125	0.063	PRJNA298332	SAMN04191762; SRS1123511		SRR2736150	109	39	170	111	148	153	65	1901	1	A-deletion	266	mosaic penA-34	100	WT	1	S91F, D95G	3	1	11	90	90	31
88262	Canada	2009	34	mosaic	Lineage_4	31804	SAMN04191774	Canada	North America	2009	16	0.125	0.063	PRJNA298332	SAMN04191774; SRS1123501		SRR2736160	109	39	170	111	148	153	65	1901	1	A-deletion	266	mosaic penA-34	2	C2611T	1	S91F, D95G	3	1	11	91	90	31
88263	Canada	2009	34	mosaic	Lineage_4	31812	SAMN04191775	Canada	North America	2009	16	0.125	0.063	PRJNA298332	SAMN04191775; SRS1123500		SRR2736161	109	39	170	111	148	153	65	1901	1	A-deletion	266	mosaic penA-34	2	C2611T	1	S91F, D95G	3	1	11	91	90	31
88264	Canada	2009	34	mosaic	Lineage_4	31821	SAMN04191776	Canada	North America	2009	16	0.125	0.063	PRJNA298332	SAMN04191776; SRS1123499		SRR2736162	109	39	170	111	148	153	65	1901	1	A-deletion	266	mosaic penA-34	2	C2611T	1	S91F, D95G	3	1	11	91	90	31
88265	Canada	2009	34	mosaic	Lineage_4	31822	SAMN04191777	Canada	North America	2009	16	0.125	0.063	PRJNA298332	SAMN04191777; SRS1123498		SRR2736163	109	39	170	111	148	153	65	1901	1	A-deletion	266	mosaic penA-34	2	C2611T	1	S91F, D95G	3	1	11	91	90	31
88307	Canada	2011	34	mosaic	Lineage_4	34639	SAMN04191835	Canada	North America	2011	16	0.032	0.032	PRJNA298332	SAMN04191835; SRS1123451		SRR2736209	109	39	170	111	148	153	65	1901	1	A-deletion	266	mosaic penA-34	5	WT	1	S91F, D95G	3	1	11	92	90	31
88318	Canada	2012	34	mosaic	Lineage_4	35570	SAMN04191848	Canada	North America	2012	16	0.125	0.063	PRJNA298332	SAMN04191848; SRS1123441		SRR2736220	109	39	170	111	148	153	65	1901	1	A-deletion	266	mosaic penA-34	2	C2611T	1	S91F, D95G	3	1	11	91	90	31
88320	Canada	2012	34	mosaic	Lineage_4	35809	SAMN04191850	Canada	North America	2012	8	0.125	0.125	PRJNA298332	SAMN04191850; SRS1123439		SRR2736222	109	39	170	111	148	153	65	1901	1	A-deletion	266	mosaic penA-34	2	C2611T	1	S91F, D95G	3	1	11	91	90	31
88321	Canada	2012	34	mosaic	Lineage_4	35835	SAMN04191851	Canada	North America	2012	16	0.125	0.125	PRJNA298332	SAMN04191851; SRS1123438		SRR2736223	109	39	170	111	148	153	65	1901	1	A-deletion	266	mosaic penA-34	2	C2611T	1	S91F, D95G	3	1	11	91	90	31
88322	Canada	2012	34	mosaic	Lineage_4	35846	SAMN04191852	Canada	North America	2012	8	0.125	0.125	PRJNA298332	SAMN04191852; SRS1123436		SRR2736224	109	39	170	111	148	153	65	1901	1	A-deletion	266	mosaic penA-34	2	C2611T	1	S91F, D95G	3	1	11	91	90	31
88326	Canada	2013	34	mosaic	Lineage_4	36021	SAMN04191856	Canada	North America	2013	8	0.25	0.125	PRJNA298332	SAMN04191856; SRS1123433		SRR2736228	109	39	170	111	148	153	65	1901	339	A-deletion	266	mosaic penA-34	2	C2611T	1	S91F, D95G	3	1	11			31
88328	Canada	2013	34	mosaic	Lineage_4	36037	SAMN04191858	Canada	North America	2013	8	0.125	0.125	PRJNA298332	SAMN04191858; SRS1123432		SRR2736230	109	39	170	111	148	153	65	1901	1	A-deletion	266	mosaic penA-34	2	C2611T	1	S91F, D95G	3	1	11	91	90	31
88330	Canada	2013	34	mosaic	Lineage_4	36058	SAMN04191860	Canada	North America	2013	8	0.125	0.125	PRJNA298332	SAMN04191860; SRS1123429		SRR2736232	109	39	170	111	148	153	65	1901	1	A-deletion	266	mosaic penA-34	2	C2611T	1	S91F, D95G	3	1	11	91	90	31
88339	Canada	2013	34	mosaic	Lineage_4	36350	SAMN04191869	Canada	North America	2013	8	0.125	0.032	PRJNA298332	SAMN04191869; SRS1123420		SRR2736241	109	39	170	111	148	153	65	1901	1	A-deletion	266	mosaic penA-34	2	C2611T	1	S91F, D95G	3	1	11	91	90	31
88342	Canada	2013	34	mosaic	Lineage_4	36441	SAMN04191872	Canada	North America	2013	8	0.063	0.032	PRJNA298332	SAMN04191872; SRS1123418		SRR2736244	109	39	170	111	148	153	65	1901	1	A-deletion	266	mosaic penA-34	2	C2611T	1	S91F, D95G	3	1	11	91	90	31
88343	Canada	2013	34	mosaic	Lineage_4	36442	SAMN04191873	Canada	North America	2013	8	0.125	0.063	PRJNA298332	SAMN04191873; SRS1123415		SRR2736245	109	39	170	111	148	153	65	1901	1	A-deletion	266	mosaic penA-34	2	C2611T	1	S91F, D95G	3	1	11	91	90	31
88344	Canada	2013	34	mosaic	Lineage_4	36443	SAMN04191874	Canada	North America	2013	8	0.125	0.063	PRJNA298332	SAMN04191874; SRS1123416		SRR2736246	109	39	170	111	148	153	65	1901	1	A-deletion	266	mosaic penA-34	2	C2611T	1	S91F, D95G	3	1	11	91	90	31
88345	Canada	2013	34	mosaic	Lineage_4	36650	SAMN04191875	Canada	North America	2013	8	0.25	0.063	PRJNA298332	SAMN04191875; SRS1123414		SRR2736247	109	39	170	111	148	153	65	1901	1	A-deletion	266	mosaic penA-34	2	C2611T	1	S91F, D95G	3	1	11	91	90	31
88351	Canada	2013	34	mosaic	Lineage_4	37021	SAMN04191882	Canada	North America	2013	16	0.25	0.25	PRJNA298332	SAMN04191882; SRS1123407		SRR2736254	109	39	170	111	148	153	65	1901	1	A-deletion	266	mosaic penA-34	2	C2611T	1	S91F, D95G	3	1	11	91	90	31
88355	Canada	2013	34	mosaic	Lineage_4	37308	SAMN04191886	Canada	North America	2013	16	0.063	0.063	PRJNA298332	SAMN04191886; SRS1123404		SRR2736258	109	39	170	111	148	153	65	1901	1	A-deletion	266	mosaic penA-34	2	C2611T	1	S91F, D95G	3	1	11	91	90	31
88356	Canada	2013	34	mosaic	Lineage_4	37320	SAMN04191887	Canada	North America	2013	16	0.125	0.063	PRJNA298332	SAMN04191887; SRS1123402		SRR2736259	109	39	170	111	148	153	65	1901	1	A-deletion	266	mosaic penA-34	2	C2611T	1	S91F, D95G	3	1	11	91	90	31
88357	Canada	2013	34	mosaic	Lineage_4	37327	SAMN04191888	Canada	North America	2013	2	0.5	0.125	PRJNA298332	SAMN04191888; SRS1123401		SRR2736260	109	39	170	111	148	153	65	1901	1	A-deletion	266	mosaic penA-34	2	C2611T	1	S91F, D95G	3	1	11	91	90	31
88360	Canada	2013	34	mosaic	Lineage_4	37510	SAMN04191892	Canada	North America	2013	16	0.125	0.063	PRJNA298332	SAMN04191892; SRS1123396		SRR2736264	109	39	170	111	148	153	65	1901	1	A-deletion	266	mosaic penA-34	2	C2611T	1	S91F, D95G	3	1	11	91	90	31
88361	Canada	2014	34	mosaic	Lineage_4	37535	SAMN04191893	Canada	North America	2014	8	0.125	0.063	PRJNA298332	SAMN04191893; SRS1123394		SRR2736265	109	39	170	111	148	153	65	1901	1	A-deletion	266	mosaic penA-34	2	C2611T	1	S91F, D95G	3	1	11	91	90	31
88362	Canada	2014	34	mosaic	Lineage_4	37540	SAMN04191894	Canada	North America	2014	4	0.063	0.032	PRJNA298332	SAMN04191894; SRS1123395		SRR2736266	109	39	170	111	148	153	65	1901	1	A-deletion	266	mosaic penA-34			1	S91F, D95G	3	1	11			31
95779	Ghana	2015	34	mosaic	Lineage_4	GHA-ADB-230	GHA-ADB-230/2015	Ghana	Africa	2015								109	851	170	78	148	153	65	15637	377	A39T	266	mosaic penA-34	100	WT	1	S91F, D95G	3	1	11	3372	90	31
100037	The Netherlands	2018	34	mosaic	Lineage_4	NG_AMS0435		The Netherlands	Europe	2018	0.38		0.064					109	39	170	111	148	153	65	1901	1	A-deletion	266	mosaic penA-34			1	S91F, D95G	3	1	11			31
100038	The Netherlands	2018	34	mosaic	Lineage_4	NG_AMS0165_2		The Netherlands	Europe	2018	0.38		0.094					109	39	170	111	148	153	65	1901	1	A-deletion	266	mosaic penA-34			1	S91F, D95G	3	1	11			31
100039	The Netherlands	2018	34	mosaic	Lineage_4	NG_AMS0166_2		The Netherlands	Europe	2018	0.38		0.094					109	39	170	111	148	153	65	1901	1	A-deletion	266	mosaic penA-34			1	S91F, D95G	3	1	11			31
102075	USA	2014	34	mosaic	Lineage_4	GCWGS-0858		USA	North America	2014	0.5	0.25		PRJNA317462	SAMN07427756; SRS3945632		SRR8071201	109	39	170	111	148	153	65	1901	1	A-deletion	266	mosaic penA-34	100	WT	1	S91F, D95G	3	1	11	90	90	31
102108	USA	2015	34	mosaic	Lineage_4	GCWGS-0891		USA	North America	2015	0.25	0.125		PRJNA317462	SAMN07428673; SRS3945656		SRR8071270	109	39	170	111	148	153	65	1901	1	A-deletion	266	mosaic penA-34	100	WT	1	S91F, D95G	3	1	11	90	90	31
102129	USA	2014	34	mosaic	Lineage_4	GCWGS-0912		USA	North America	2014	0.25	0.25		PRJNA317462	SAMN07503580; SRS3945901		SRR8071373	109	142	170	158	148	153	65	13535			266	mosaic penA-34	100	WT	1	S91F, D95G	3	1	11			31
102130	USA	2014	34	mosaic	Lineage_4	GCWGS-0913		USA	North America	2014	0.25	0.5		PRJNA317462	SAMN07503581; SRS3945896		SRR8071374	109	39	170	111	148	153	65	1901	1	A-deletion	266	mosaic penA-34	100	WT	1	S91F, D95G	3	1	11	90	90	31
102233	USA	2014	34	mosaic	Lineage_4	GCWGS-1043		USA	North America	2014	0.25	0.25		PRJNA317462	SAMN07947839; SRS3945923		SRR8071346	109	39	170	111	148	153	65	1901	1	A-deletion	266	mosaic penA-34	100	WT	1	S91F, D95G	3	1	11	90	90	31
102244	USA	2014	34	mosaic	Lineage_4	GCWGS-1060		USA	North America	2014	0.25	0.25		PRJNA317462	SAMN08025343; SRS3945767		SRR8071065	109	39	170	111	148	153	65	1901	1	A-deletion	266	mosaic penA-34	100	WT	1	S91F, D95G	3	1	11	90	90	31
102252	USA	2015	34	mosaic	Lineage_4	GCWGS-1365		USA	North America	2015	0.5	0.25		PRJNA317462	SAMN08472579; SRS3945708		SRR8071124	109	39	170	111	148	153	633	9365	1	A-deletion	266	mosaic penA-34	100	WT	1	S91F, D95G	3	1	11	90	90	31
102254	USA	2014	34	mosaic	Lineage_4	GCWGS-1370		USA	North America	2014	0.5	0.25		PRJNA317462	SAMN08472584; SRS3945517		SRR8071315	109	39	170	111	148	153	65	1901	1	A-deletion	266	mosaic penA-34	100	WT	1	S91F, D95G	3	1	11	90	90	31
102259	USA	2014	34	mosaic	Lineage_4	GCWGS-1583		USA	North America	2014	0.5	0.25		PRJNA317462	SAMN08522611; SRS3945812		SRR8071019	109	39	170	111	148	153	65	1901	1	A-deletion	266	mosaic penA-34	100	WT	1	S91F, D95G	3	1	11	90	90	31
102260	USA	2014	34	mosaic	Lineage_4	GCWGS-1586		USA	North America	2014	0.5	0.25		PRJNA317462	SAMN08522614; SRS3945822		SRR8071012	109	39	170	111	148	153	65	1901	1	A-deletion	266	mosaic penA-34	100	WT	1	S91F, D95G	3	1	11	90	90	31
102262	USA	2015	34	mosaic	Lineage_4	GCWGS-1610		USA	North America	2015	0.5	0.25		PRJNA317462	SAMN08522638; SRS3945759		SRR8071073	109	39	170	111	148	153	65	1901	1	A-deletion	266	mosaic penA-34	100	WT	1	S91F, D95G	3	1	11	90	90	31
102263	USA	2015	34	mosaic	Lineage_4	GCWGS-1611		USA	North America	2015	0.5	0.25		PRJNA317462	SAMN08522639; SRS3945757		SRR8071074	109	39	170	111	148	153	65	1901	1	A-deletion	266	mosaic penA-34	100	WT	1	S91F, D95G	3	1	11	90	90	31
102264	USA	2015	34	mosaic	Lineage_4	GCWGS-1613		USA	North America	2015	0.25	0.25		PRJNA317462	SAMN08522641; SRS3945847		SRR8071424	109	39	170	111	148	153	65	1901	1	A-deletion	266	mosaic penA-34	100	WT	1	S91F, D95G	3	1	11	90	90	31
102265	USA	2015	34	mosaic	Lineage_4	GCWGS-1614		USA	North America	2015	0.5	0.25		PRJNA317462	SAMN08522642; SRS3945624		SRR8071206	109	39	170	111	148	153	65	1901	1	A-deletion	266	mosaic penA-34	100	WT	1	S91F, D95G	3	1	11	90	90	31
102266	USA	2016	34	mosaic	Lineage_4	GCWGS-1615		USA	North America	2016	0.5	0.25		PRJNA317462	SAMN08522643; SRS3945623		SRR8071205	109	39	170	111	148	153	65	1901	1	A-deletion	266	mosaic penA-34	100	WT	1	S91F, D95G	3	1	11	90	90	31
102267	USA	2016	34	mosaic	Lineage_4	GCWGS-1616		USA	North America	2016	0.5	0.25		PRJNA317462	SAMN08522644; SRS3945622		SRR8071204	109	39	170	111	148	153	65	1901	1	A-deletion	266	mosaic penA-34	100	WT	1	S91F, D95G	3	1	11	90	90	31
102268	USA	2016	34	mosaic	Lineage_4	GCWGS-1617		USA	North America	2016	0.5	0.25		PRJNA317462	SAMN08522645; SRS3945631		SRR8071200	109	39	170	111	147	153	65	8110	1	A-deletion	266	mosaic penA-34	100	WT	1	S91F, D95G	3	1	11	90	90	31
102269	USA	2016	34	mosaic	Lineage_4	GCWGS-1618		USA	North America	2016	0.5	0.25		PRJNA317462	SAMN08522646; SRS3945635		SRR8071195	109	39	170	111	148	153	65	1901	1	A-deletion	266	mosaic penA-34	100	WT	1	S91F, D95G	3	1	11	90	90	31
102270	USA	2016	34	mosaic	Lineage_4	GCWGS-1619		USA	North America	2016	0.5	0.25		PRJNA317462	SAMN08522647; SRS3945639		SRR8071192	109	39	170	111	148	153	65	1901	1	A-deletion	266	mosaic penA-34	100	WT	1	S91F, D95G	3	1	11	90	90	31
102271	USA	2016	34	mosaic	Lineage_4	GCWGS-1624		USA	North America	2016	0.5	0.25		PRJNA317462	SAMN08522652; SRS3945638		SRR8071191	109	39	170	111	148	153	65	1901	1	A-deletion	266	mosaic penA-34	100	WT	1	S91F, D95G	3	1	11	90	90	31
102272	USA	2015	34	mosaic	Lineage_4	GCWGS-1626		USA	North America	2015	0.5	0.25		PRJNA317462	SAMN08522654; SRS3945544		SRR8071284	109	39	170	111	148	153	633	9365	1	A-deletion	266	mosaic penA-34	100	WT	1	S91F, D95G	3	1	11	90	90	31
102274	USA	2016	34	mosaic	Lineage_4	GCWGS-1723		USA	North America	2016	0.5	0.25		PRJNA317462	SAMN08687251; SRS4135138		SRR8307331	109	39	170	111	148	153	65	1901	1	A-deletion	266	mosaic penA-34	100	WT	1	S91F, D95G	3	1	11	90	90	31
102278	USA	2017	34	mosaic	Lineage_4	GCWGS-1806		USA	North America	2017	0.25	0.25		PRJNA317462	SAMN08567937; SRS5278700		SRR9985737	109	39	170	111	148	153	65	1901	1	A-deletion	266	mosaic penA-34	100	WT	1	S91F, D95G	3	1	11	90	90	31
102279	USA	2014	34	mosaic	Lineage_4	GCWGS-1915		USA	North America	2014	1	0.25		PRJNA317462	SAMN08687355; SRS7542022		SRR12850316	109	39	170	111	148	153	633	9365	1	A-deletion	266	mosaic penA-34	100	WT	1	S91F, D95G	3	1	11	90	90	31
102280	USA	2014	34	mosaic	Lineage_4	GCWGS-1927		USA	North America	2014	1	0.25		PRJNA317462	SAMN08687367; SRS7542023		SRR12850315	109	39	170	111	148	153	65	1901	1	A-deletion	266	mosaic penA-34	100	WT	1	S91F, D95G	3	1	11	90	90	31
102281	USA	2016	34	mosaic	Lineage_4	GCWGS-1951		USA	North America	2016	0.25	0.25		PRJNA317462	SAMN08687391; SRS7542024		SRR12850314	109	39	170	111	148	153	65	1901	1	A-deletion	266	mosaic penA-34	100	WT	1	S91F, D95G	3	1	11	90	90	31
102283	USA	2017	34	mosaic	Lineage_4	GCWGS-3254		USA	North America	2017	0.25	0.25		PRJNA317462	SAMN10167163; SRS5278718		SRR9985719	109	39	170	111	148	153	65	1901	1	A-deletion	266	mosaic penA-34	100	WT	1	S91F, D95G	3	1	11	90	90	31
102284	USA	2017	34	mosaic	Lineage_4	GCWGS-3257		USA	North America	2017	0.5	0.25		PRJNA317462	SAMN10167166; SRS5278717		SRR9985720	109	39	170	111	148	153	65	1901	1	A-deletion	266	mosaic penA-34	100	WT	1	S91F, D95G	3	1	11	90	90	31
102285	USA	2017	34	mosaic	Lineage_4	GCWGS-3268		USA	North America	2017	0.5	0.25		PRJNA317462	SAMN10167177; SRS5278431		SRR9985622	109	39	170	111	148	153	65	1901	1	A-deletion	266	mosaic penA-34	100	WT	1	S91F, D95G	3	1	11	90	90	31
102286	USA	2017	34	mosaic	Lineage_4	GCWGS-3272		USA	North America	2017	0.5	0.25		PRJNA317462	SAMN10968334; SRS7542025		SRR12850313	109	142	170	111	148	153	65	11602	1	A-deletion	266	mosaic penA-34	100	WT	1	S91F, D95G	3	1	11	90	90	31
102287	USA	2017	34	mosaic	Lineage_4	GCWGS-3306		USA	North America	2017	0.25	0.25		PRJNA317462	SAMN10167214; SRS5278578		SRR9985859	109	39	170	111	148	153	633	9365	1	A-deletion	266	mosaic penA-34	100	WT	1	S91F, D95G	3	1	11	90	90	31
102290	USA	2017	34	mosaic	Lineage_4	GCWGS-3611		USA	North America	2017	0.5	0.25		PRJNA317462	SAMN10354570; SRS5278495		SRR9985947	109	39	170	111	148	153	633	9365	1	A-deletion	266	mosaic penA-34	100	WT	1	S91F, D95G	3	1	11	90	90	31
102293	USA	2017	34	mosaic	Lineage_3	GCWGS-4258		USA	North America	2017	0.25	0.25		PRJNA317462	SAMN10968303; SRS5278727		SRR9985710	109	39	170	111	147	153	65	8110	58	WT	266	mosaic penA-34	100	WT	1	S91F, D95G	3	1	100	3139	90	31
102294	USA	2017	34	mosaic	Lineage_4	GCWGS-4498		USA	North America	2017	0.5	0.25		PRJNA317462	SAMN10620625; SRS5278715		SRR9985722	109	39	170	111	148	153	65	1901	1	A-deletion	266	mosaic penA-34	61	WT	1	S91F, D95G	3	1	11			31
102327	UK	2015	34	mosaic	Lineage_4	NCTC13798		UK	Europe	2015	0.047	0.064	0.008	PRJEB6403	ERS1247851; SAMEA4076741		ERR1766265	109	39	170	111	148	153	65	1901	1	A-deletion	266	mosaic penA-34	100	WT	1	S91F, D95G	3	1	1	89	90	31
102329	UK	2015	34	mosaic	Lineage_4	NCTC13800		UK	Europe	2015				PRJEB6403	ERS1247878; SAMEA4076768		ERR1766267	109	39	170	111	148	153	65	1901	1	A-deletion	266	mosaic penA-34	100	WT	1	S91F, D95G	3	1	11	90	90	31
106682	UK	2015	34	mosaic	Lineage_4	ERR3577331		UK	Europe	2015	1	0.06	0.03	PRJEB19989	ERS3797879; SAMEA5995069		ERR3577331	109	39	170	111	148	153	65	1901	1	A-deletion	266	mosaic penA-34	100	WT	1	S91F, D95G	3	1	3	250	90	31
106684	UK	2013	34	mosaic	Lineage_4	ERR3577333		UK	Europe	2013	0.5	0.125	0.03	PRJEB19989	ERS3797881; SAMEA5995071		ERR3577333	109	39	170	111	148	153	65	1901	1	A-deletion	266	mosaic penA-34	100	WT	1	S91F, D95G	3	1	11	90	90	31
106718	UK	2015	34	mosaic	Lineage_4	ERR3577369		UK	Europe	2015	0.125	0.015	0.03	PRJEB19989	ERS3797920; SAMEA5995110		ERR3577369	109	39	170	111	148	153	65	1901	1	A-deletion	266	mosaic penA-34	100	WT	1	S91F, D95G	3	1	3	250	90	31
106755	UK	2014	34	mosaic	Lineage_4	ERR3577409		UK	Europe	2014	0.5	0.06	0.015	PRJEB19989	ERS3796923; SAMEA5994112		ERR3577409	109	39	170	78	148	153	65	7360	1	A-deletion	266	mosaic penA-34	100	WT	1	S91F, D95G	3	1	11	90	90	31
106783	UK	2014	34	mosaic	Lineage_4	ERR3577440		UK	Europe	2014	1	0.06	0.03	PRJEB19989	ERS3796961; SAMEA5994150		ERR3577440	109	39	170	111	148	153	65	1901	1	A-deletion	266	mosaic penA-34	100	WT	1	S91F, D95G	3	1	11	90	90	31
106798	UK	2014	34	mosaic	Lineage_4	ERR3577457		UK	Europe	2014	0.5	0.125	0.03	PRJEB19989	ERS3796983; SAMEA5994172		ERR3577457	109	39	170	111	148	153	65	1901	1	A-deletion	266	mosaic penA-34	100	WT	1	S91F, D95G	3	1	11	90	90	31
106807	UK	2015	34	mosaic	Lineage_4	ERR3577466		UK	Europe	2015	0.5	0.06	0.03	PRJEB19989	ERS3796993; SAMEA5994182		ERR3577466	109	39	170	111	148	153	65	1901	1	A-deletion	266	mosaic penA-34	100	WT	1	S91F, D95G	66	1	11	2663	90	31
106843	UK	2015	34	mosaic	Lineage_4	ERR3577504		UK	Europe	2015	0.5	0.125	0.06	PRJEB19989	ERS3797032; SAMEA5994221		ERR3577504	109	39	170	111	147	153	65	8110	1	A-deletion	266	mosaic penA-34	100	WT	1	S91F, D95G	3	1	11	90	90	31
106853	UK	2015	34	mosaic	Lineage_4	ERR3577515		UK	Europe	2015	0.5	0.06	0.015	PRJEB19989	ERS3797043; SAMEA5994232		ERR3577515	109	39	170	111	148	153	65	1901	1	A-deletion	266	mosaic penA-34	100	WT	1	S91F, D95G	3	1	11	90	90	31
106855	UK	2015	34	mosaic	Lineage_4	ERR3577517		UK	Europe	2015	0.5	0.06	0.03	PRJEB19989	ERS3797045; SAMEA5994234		ERR3577517	109	39	170	111	148	153	65	1901	1	A-deletion	266	mosaic penA-34	100	WT	1	S91F, D95G	3	1	11	90	90	31
106898	UK	2015	34	mosaic	Lineage_4	ERR3577562		UK	Europe	2015	1	0.06	0.03	PRJEB19989	ERS3797080; SAMEA5994269		ERR3577562	109	39	170	111	148	153	65	1901	1	A-deletion	266	mosaic penA-34	100	WT	1	S91F, D95G	3	1	11	90	90	31
106906	UK	2014	34	mosaic	Lineage_4	ERR3577572		UK	Europe	2014	0.25	0.06	0.03	PRJEB19989	ERS3797172; SAMEA5994361		ERR3577572	109	39	170	111	148	153	65	1901	1	A-deletion	266	mosaic penA-34	100	WT	1	S91F, D95G	3	1	11	90	90	31
107031	UK	2013	34	mosaic	Lineage_4	ERR3577703		UK	Europe	2013	0.25	0.125	0.03	PRJEB19989	ERS3797346; SAMEA5994536		ERR3577703	109	39	170	111	148	153	65	1901	1	A-deletion	266	mosaic penA-34	100	WT	1	S91F, D95G	3	1	11	90	90	31
107079	UK	2013	34	mosaic	Lineage_4	ERR3577756		UK	Europe	2013	0.25	0.06	0.03	PRJEB19989	ERS3797327; SAMEA5994517		ERR3577756	109	39	170	78	148	153	65	7360	1	A-deletion	266	mosaic penA-34	100	WT	1	S91F, D95G	3	1	11	90	90	31
107118	UK	2013	34	mosaic	Lineage_4	ERR3577798		UK	Europe	2013	0.125	0.125	0.015	PRJEB19989	ERS3797407; SAMEA5994597		ERR3577798	109	39	170	111	148	153	65	1901	1	A-deletion	266	mosaic penA-34	100	WT	1	S91F, D95G	3	1	1	89	90	31
107129	UK	2013	34	mosaic	Lineage_4	ERR3577810		UK	Europe	2013	0.25	0.125	0.03	PRJEB19989	ERS3797419; SAMEA5994609		ERR3577810	109	39	170	111	148	153	65	1901	1	A-deletion	266	mosaic penA-34	100	WT	1	S91F, D95G	3	1	11	90	90	31
107137	UK	2013	34	mosaic	Lineage_4	ERR3577818		UK	Europe	2013	0.25	0.125	0.03	PRJEB19989	ERS3797427; SAMEA5994617		ERR3577818	109	39	170	111	148	153	65	1901	1	A-deletion	266	mosaic penA-34	100	WT	1	S91F, D95G	3	1	11	90	90	31
107139	UK	2013	34	mosaic	Lineage_4	ERR3577821		UK	Europe	2013	0.5	0.125	0.03	PRJEB19989	ERS3797430; SAMEA5994620		ERR3577821	109	39	170	111	148	153	65	1901	1	A-deletion	266	mosaic penA-34	100	WT	1	S91F, D95G	3	1	11	90	90	31
107157	UK	2013	34	mosaic	Lineage_4	ERR3577842		UK	Europe	2013	0.25	0.125	0.03	PRJEB19989	ERS3797644; SAMEA5994834		ERR3577842	109	39	170	111	148	153	65	1901	1	A-deletion	266	mosaic penA-34	100	WT	1	S91F, D95G	3	1	11	90	90	31
107173	UK	2013	34	mosaic	Lineage_4	ERR3577858		UK	Europe	2013	0.25	0.125	0.03	PRJEB19989	ERS3797661; SAMEA5994851		ERR3577858	109	39	170	111	148	153	65	1901	1	A-deletion	266	mosaic penA-34	100	WT	1	S91F, D95G	3	1	11	90	90	31
107196	UK	2013	34	mosaic	Lineage_4	ERR3577882		UK	Europe	2013	0.25	0.125	0.03	PRJEB19989	ERS3797685; SAMEA5994875		ERR3577882	109	39	170	78	148	153	65	7360	1	A-deletion	266	mosaic penA-34	100	WT	1	S91F, D95G	3	1	11	90	90	31
107197	UK	2013	34	mosaic	Lineage_4	ERR3577883		UK	Europe	2013	0.25	0.125	0.015	PRJEB19989	ERS3797686; SAMEA5994876		ERR3577883	109	39	170	78	148	153	65	7360	1	A-deletion	266	mosaic penA-34	100	WT	1	S91F, D95G	3	1	11	90	90	31
107207	UK	2013	34	mosaic	Lineage_4	ERR3577895		UK	Europe	2013	0.25	0.25	0.03	PRJEB19989	ERS3797697; SAMEA5994887		ERR3577895	109	39	170	111	148	153	65	1901	1	A-deletion	266	mosaic penA-34	100	WT	1	S91F, D95G	3	1	11	90	90	31
107214	UK	2013	34	mosaic	Lineage_4	ERR3577905		UK	Europe	2013	0.5	0.125	0.03	PRJEB19989	ERS3797708; SAMEA5994898		ERR3577905	109	39	170	111	148	153	65	1901	1	A-deletion	266	mosaic penA-34	100	WT	1	S91F, D95G	3	1	11	90	90	31
107215	UK	2013	34	mosaic	Lineage_4	ERR3577906		UK	Europe	2013	0.5	0.25	0.03	PRJEB19989	ERS3797709; SAMEA5994899		ERR3577906	109	39	170	111	148	154	65	8129	1	A-deletion	266	mosaic penA-34	100	WT	1	S91F, D95G	3	1	11	90	90	31
107216	UK	2013	34	mosaic	Lineage_4	ERR3577907		UK	Europe	2013	0.5	0.25	0.03	PRJEB19989	ERS3797712; SAMEA5994902		ERR3577907	109	39	170	111	148	153	65	1901	1	A-deletion	266	mosaic penA-34	100	WT	1	S91F, D95G	3	1	11	90	90	31
107218	UK	2013	34	mosaic	Lineage_4	ERR3577909		UK	Europe	2013	0.25	0.125	0.03	PRJEB19989	ERS3797711; SAMEA5994901		ERR3577909	109	39	170	111	148	154	65	8129	1	A-deletion	266	mosaic penA-34	100	WT	1	S91F, D95G	3	1	11	90	90	31
107221	UK	2013	34	mosaic	Lineage_4	ERR3577912		UK	Europe	2013	0.125	0.06	0.03	PRJEB19989	ERS3797715; SAMEA5994905		ERR3577912	109	39	170	111	148	153	65	1901	1	A-deletion	266	mosaic penA-34	100	WT	1	S91F, D95G	3	1	11	90	90	31
107223	UK	2013	34	mosaic	Lineage_4	ERR3577914		UK	Europe	2013	0.25	0.06	0.015	PRJEB19989	ERS3797719; SAMEA5994909		ERR3577914	109	39	170	111	148	153	65	1901	1	A-deletion	266	mosaic penA-34	100	WT	1	S91F, D95G	3	1	11	90	90	31
107226	UK	2014	34	mosaic	Lineage_4	ERR3577917		UK	Europe	2014	0.5	0.06	0.03	PRJEB19989	ERS3797720; SAMEA5994910		ERR3577917	109	39	170	111	148	153	65	1901	1	A-deletion	266	mosaic penA-34	100	WT	1	S91F, D95G	3	1	11	90	90	31
107227	UK	2014	34	mosaic	Lineage_4	ERR3577918		UK	Europe	2014	0.5	0.125	0.015	PRJEB19989	ERS3797721; SAMEA5994911		ERR3577918	109	39	170	111	148	153	65	1901	1	A-deletion	266	mosaic penA-34	100	WT	1	S91F, D95G	3	1	11	90	90	31
107245	UK	2013	34	mosaic	Lineage_4	ERR3577937		UK	Europe	2013	0.125	0.06	0.03	PRJEB19989	ERS1806573; SAMEA104147555		ERR3577937	109	39	170	111	148	153	65	1901	1	A-deletion	266	mosaic penA-34	100	WT	1	S91F, D95G	3	1	11	90	90	31
107257	UK	2016	34	mosaic	Lineage_4	ERR3577960		UK	Europe	2016	0.5	0.125	0.03	PRJEB19989	ERS1806300; SAMEA104147282		ERR3577960	109	39	170	78	148	153	65	7360	1	A-deletion	266	mosaic penA-34	100	WT	1	S91F, D95G	3	1	8	194	90	31
107266	UK	2016	34	mosaic	Lineage_4	ERR3577969		UK	Europe	2016	1	0.125	0.03	PRJEB19989	ERS1806309; SAMEA104147291		ERR3577969	109	39	170	111	148	153	65	1901	1	A-deletion	266	mosaic penA-34	100	WT	1	S91F, D95G	3	1	11	90	90	31
107286	UK	2016	34	mosaic	Lineage_4	ERR3577989		UK	Europe	2016	0.5	0.125	0.06	PRJEB19989	ERS1806329; SAMEA104147311		ERR3577989	109	39	170	111	148	153	65	1901	1	A-deletion	266	mosaic penA-34	100	WT	1	S91F, D95G	3	1	11	90	90	31
107288	UK	2016	34	mosaic	Lineage_4	ERR3577991		UK	Europe	2016	0.125	0.06	0.002	PRJEB19989	ERS1806331; SAMEA104147313		ERR3577991	109	39	170	111	148	153	65	1901	1	A-deletion	266	mosaic penA-34	100	WT	1	S91F, D95G	3	1	11	90	90	31
107289	UK	2016	34	mosaic	Lineage_4	ERR3577992		UK	Europe	2016	0.5	0.125	0.03	PRJEB19989	ERS1806332; SAMEA104147314		ERR3577992	109	39	170	111	148	153	65	1901	1	A-deletion	266	mosaic penA-34	100	WT	1	S91F, D95G	3	1	11	90	90	31
107296	UK	2016	34	mosaic	Lineage_4	ERR3578001		UK	Europe	2016	0.5	0.25	0.03	PRJEB19989	ERS1806339; SAMEA104147321		ERR3578001	109	39	170	111	148	153	65	1901	1	A-deletion	266	mosaic penA-34	100	WT	1	S91F, D95G	3	1	11	90	90	31
107438	UK	2016	34	mosaic	Lineage_4	ERR3578157		UK	Europe	2016	0.25	0.125	0.03	PRJEB19989	ERS1806507; SAMEA104147489		ERR3578157	109	39	170	111	148	153	65	1901	1	A-deletion	266	mosaic penA-34	100	WT	1	S91F, D95G	3	1	11	90	90	31
107565	UK	2013	34	mosaic	Lineage_4	ERR3578850		UK	Europe	2013	0.25	0.125	0.03	PRJEB19989	ERS3797453; SAMEA5994643		ERR3578850	109	39	170	111	148	153	65	1901	1	A-deletion	266	mosaic penA-34	100	WT	1	S91F, D95G	3	1	11	90	90	31
107593	UK	2013	34	mosaic	Lineage_4	ERR3578878		UK	Europe	2013	0.5	0.125	0.03	PRJEB19989	ERS3797481; SAMEA5994671		ERR3578878	109	39	170	111	148	153	65	1901	1	A-deletion	266	mosaic penA-34	100	WT	1	S91F, D95G	3	1	11	90	90	31
107602	UK	2013	34	mosaic	Lineage_4	ERR3578887		UK	Europe	2013	0.125	0.06	0.03	PRJEB19989	ERS3797489; SAMEA5994679		ERR3578887	109	142	170	111	148	153	65	11602	1	A-deletion	266	mosaic penA-34	100	WT	1	S91F, D95G	3	1	11	90	90	31
107628	UK	2013	34	mosaic	Lineage_4	ERR3578919		UK	Europe	2013	0.5	0.125	0.015	PRJEB19989	ERS3797522; SAMEA5994712		ERR3578919	109	39	170	111	148	153	65	1901	1	A-deletion	266	mosaic penA-34	100	WT	1	S91F, D95G	3	1	11	90	90	31
107662	UK	2014	34	mosaic	Lineage_4	ERR3578957		UK	Europe	2014	0.25	0.06	0.015	PRJEB19989	ERS3797577; SAMEA5994767		ERR3578957	109	39	170	111	148	153	65	1901	1	A-deletion	266	mosaic penA-34	100	WT	1	S91F, D95G	3	1	11	90	90	31
107667	UK	2014	34	mosaic	Lineage_4	ERR3578962		UK	Europe	2014	0.25	0.125	0.03	PRJEB19989	ERS3797583; SAMEA5994773		ERR3578962	109	39	170	111	148	153	65	1901	1	A-deletion	266	mosaic penA-34	100	WT	1	S91F, D95G	3	1	11	90	90	31
107735	UK	2013	34	mosaic	Lineage_4	ERR3579034		UK	Europe	2013	0.5	0.25	0.03	PRJEB19989	ERS3797640; SAMEA5994830		ERR3579034	109	39	170	111	148	153	65	1901	1	A-deletion	266	mosaic penA-34	100	WT	1	S91F, D95G	3	1	11	90	90	31
107736	UK	2013	34	mosaic	Lineage_4	ERR3579035		UK	Europe	2013	0.5	0.06	0.03	PRJEB19989	ERS3797641; SAMEA5994831		ERR3579035	109	39	170	111	148	153	65	1901	1	A-deletion	266	mosaic penA-34	100	WT	1	S91F, D95G	3	1	11	90	90	31
107742	UK	2014	34	mosaic	Lineage_4	ERR3579043		UK	Europe	2014	0.5	0.125	0.03	PRJEB19989	ERS3797745; SAMEA5994935		ERR3579043	109	39	170		148	153	65		1	A-deletion	266	mosaic penA-34	100	WT	1	S91F, D95G	3	1	11	90	90	31
107750	UK	2014	34	mosaic	Lineage_4	ERR3579054		UK	Europe	2014	0.5	0.06	0.015	PRJEB19989	ERS3797758; SAMEA5994948		ERR3579054	109	39	170	111	148	153	65	1901	1	A-deletion	266	mosaic penA-34	100	WT	1	S91F, D95G	74	1	3			31
107752	UK	2014	34	mosaic	Lineage_4	ERR3579056		UK	Europe	2014	0.03	0.03	0.008	PRJEB19989	ERS3797759; SAMEA5994949		ERR3579056	109	39	170	111	148	153	65	1901	1	A-deletion	266	mosaic penA-34	100	WT	1	S91F, D95G	3	1	11	90	90	31
107755	UK	2014	34	mosaic	Lineage_4	ERR3579059		UK	Europe	2014	0.25	0.06	0.015	PRJEB19989	ERS3797763; SAMEA5994953		ERR3579059	109	39	170	111	148	153	65	1901	1	A-deletion	266	mosaic penA-34	100	WT	1	S91F, D95G	3	1	11	90	90	31
107760	UK	2014	34	mosaic	Lineage_4	ERR3579064		UK	Europe	2014	0.25	0.06	0.015	PRJEB19989	ERS3797768; SAMEA5994958		ERR3579064	109	39	170	111	148	153	65	1901	1	A-deletion	266	mosaic penA-34	100	WT	1	S91F, D95G	3	1	11	90	90	31
107772	UK	2014	34	mosaic	Lineage_4	ERR3579077		UK	Europe	2014	0.125	0.06	0.03	PRJEB19989	ERS3797783; SAMEA5994973		ERR3579077	109	39	170	111	148	153	65	1901	1	A-deletion	266	mosaic penA-34	100	WT	1	S91F, D95G	3	1	11	90	90	31
107785	UK	2015	34	mosaic	Lineage_4	ERR3579091		UK	Europe	2015	1	0.03	0.03	PRJEB19989	ERS3797797; SAMEA5994987		ERR3579091	109	39	170	111	734	153	65	12517	1	A-deletion	266	mosaic penA-34	100	WT	1	S91F, D95G	3	100	3			31
107826	UK	2015	34	mosaic	Lineage_4	ERR3579140		UK	Europe	2015	0.125	0.03	0.015	PRJEB19989	ERS3797850; SAMEA5995040		ERR3579140	109	39	170	111	148	153	65	1901	1	A-deletion	266	mosaic penA-34	100	WT	1	S91F, D95G	3	1	3	250	90	31
107831	UK	2015	34	mosaic	Lineage_4	ERR3579145		UK	Europe	2015	1	0.125	0.03	PRJEB19989	ERS3797852; SAMEA5995042		ERR3579145	109	39	170	111	148	153	65	1901	1	A-deletion	266	mosaic penA-34	100	WT	1	S91F, D95G	3	1	11	90	90	31
107838	Germany	2018	34	mosaic	Lineage_4	324_2018	CAJNGF01	Germany	Europe	2018	0.75	0.094	0.032					109	39	170	111	148	153	65	1901	1	A-deletion	266	mosaic penA-34	100	WT	1	S91F, D95G	3	1	11	90	90	31
107839	Germany	2018	34	mosaic	Lineage_4	335_2018	CAJNGL01	Germany	Europe	2018	0.75	0.125	0.094					109	39	170	111	148	153	65	1901	1	A-deletion	266	mosaic penA-34	100	WT	1	S91F, D95G	3	1	11	90	90	31
107840	Germany	2018	34	mosaic	Lineage_4	378_2018	CAJNHI01	Germany	Europe	2018	0.75	0.38	0.094					109	39	170	111	148	153	65	1901	1	A-deletion	2608	mosaic penA-34	100	WT	1	S91F, D95G	3	1	11	3690	90	31
107841	Germany	2018	34	mosaic	Lineage_4	433_2018	CAJNII01	Germany	Europe	2018	0.75	0.094	0.047					109	39	170	111	148	153	65	1901	1	A-deletion	266	mosaic penA-34	100	WT	1	S91F, D95G	3	1	11	90	90	31
107853	USA	2013	34	mosaic	Lineage_4	ERR2631754		USA	North America	2013	1.5	0.25	0.125	PRJEB10016	ERS2529599; SAMEA4709441		ERR2631754	109	39	170	111	148	153	65	1901	1	A-deletion	266	mosaic penA-34	100	WT	1	S91F, D95G	3	1	11	90	90	31
107857	Brazil	2015	34	mosaic	Lineage_4	ERR3959382	BH09	Brazil	South America	2015	1	0.125	0.06	PRJEB36607	ERS4359816; SAMEA6595535		ERR3959382	109	39	170	111	148	153	65	1901	1	A-deletion	266	mosaic penA-34	100	WT	1	S91F, D95G	3	1	11	90	90	31
107858	Brazil	2015	34	mosaic	Lineage_4	ERR3959407	BH23	Brazil	South America	2015	16	0.125	0.06	PRJEB36607	ERS4359838; SAMEA6595557		ERR3959407	109	39	170	111	148	153	65	1901	1	A-deletion	266	mosaic penA-34	2	C2611T	1	S91F, D95G	3	1	11	91	90	31
107859	Brazil	2015	34	mosaic	Lineage_4	ERR3959585	BR06	Brazil	South America	2015	1	0.06	0.06	PRJEB36607	ERS4360026; SAMEA6595745		ERR3959585	109	39	170	111	148	153	65	1901	1	A-deletion	266	mosaic penA-34	100	WT	1	S91F, D95G	3	1	11	90	90	31
107860	Brazil	2015	34	mosaic	Lineage_4	ERR3959621	BR46	Brazil	South America	2015	2	0.125	0.016	PRJEB36607	ERS4360062; SAMEA6595781		ERR3959621	109	39	170	111	148	153	65	1901	1	A-deletion	266	mosaic penA-34	100	WT	1	S91F, D95G	3	1	13	2077	90	31
107861	Brazil	2015	34	mosaic	Lineage_4	ERR3959643	BR68	Brazil	South America	2015	2	0.125	0.06	PRJEB36607	ERS4360207; SAMEA6595927		ERR3959643	109	39	170	111	148	153	65	1901	1	A-deletion	266	mosaic penA-34	100	WT	1	S91F, D95G	3	1	13	2077	90	31
107863	Argentina	2012	34	mosaic	Lineage_4	ERR4160246	Arg-6117	Argentina	South America	2012	1	0.125	0.06	PRJEB36608	ERS4573824; SAMEA6846224		ERR4160246	109	39	170	111	148	153	633	9365	1	A-deletion	266	mosaic penA-34	100	WT	1	S91F, D95G	3	1	11	90	90	31
107864	Argentina	2013	34	mosaic	Lineage_4	ERR4160255	Arg-6154	Argentina	South America	2013	1	0.125	0.06	PRJEB36608	ERS4573825; SAMEA6846225		ERR4160255	109	39	170	111	148	153	65	1901	1	A-deletion	266	mosaic penA-34	100	WT	1	S91F, D95G	3	1	11	90	90	31
107865	Argentina	2013	34	mosaic	Lineage_4	ERR4160263	Arg-6292	Argentina	South America	2013	1	0.125	0.125	PRJEB36608	ERS4573828; SAMEA6846228		ERR4160263	109	39	170	111	148	153	633	9365	1	A-deletion	266	mosaic penA-34	100	WT	1	S91F, D95G	3	1	11	90	90	31
107866	Argentina	2013	34	mosaic	Lineage_4	ERR4160264	Arg-6316	Argentina	South America	2013	1	0.125	0.06	PRJEB36608	ERS4573829; SAMEA6846229		ERR4160264	109	39	170	111	148	153	65	1901	1	A-deletion	266	mosaic penA-34	100	WT	1	S91F, D95G	3	1	11	90	90	31
107867	Argentina	2013	34	mosaic	Lineage_4	ERR4160265	Arg-6317	Argentina	South America	2013	1	0.125	0.06	PRJEB36608	ERS4573830; SAMEA6846230		ERR4160265	109	39	170	111	148	153	65	1901	1	A-deletion	266	mosaic penA-34	100	WT	1	S91F, D95G	3	1	11	90	90	31
107868	Argentina	2013	34	mosaic	Lineage_4	ERR4160266	Arg-6323	Argentina	South America	2013	1	0.125	0.06	PRJEB36608	ERS4573831; SAMEA6846231		ERR4160266	109	39	170	111	148	153	65	1901	1	A-deletion	266	mosaic penA-34	100	WT	1	S91F, D95G	3	1	11	90	90	31
107869	Argentina	2013	34	mosaic	Lineage_4	ERR4160267	Arg-6351	Argentina	South America	2013	1	0.125	0.06	PRJEB36608	ERS4573832; SAMEA6846232		ERR4160267	109	39	170	111	148	153	65	1901	1	A-deletion	266	mosaic penA-34	100	WT	1	S91F, D95G	3	1	11	90	90	31
107870	Argentina	2013	34	mosaic	Lineage_4	ERR4160268	Arg-6381	Argentina	South America	2013	1	0.25	0.06	PRJEB36608	ERS4573833; SAMEA6846233		ERR4160268	109	39	170	111	148	153	65	1901	1	A-deletion	266	mosaic penA-34	100	WT	1	S91F, D95G	3	1	11	90	90	31
107871	Argentina	2013	34	mosaic	Lineage_4	ERR4160668	Arg-6556	Argentina	South America	2013	1	0.125	0.06	PRJEB36608	ERS4573842; SAMEA6846242		ERR4160668	109	39	170	111	148	153	65	1901	1	A-deletion	266	mosaic penA-34	100	WT	1	S91F, D95G	3	1	11	90	90	31
107872	Argentina	2013	34	mosaic	Lineage_4	ERR4160670	Arg-6594	Argentina	South America	2013	1	0.125	0.06	PRJEB36608	ERS4573844; SAMEA6846244		ERR4160670	109	39	170	111	148	153	65	1901	1	A-deletion	266	mosaic penA-34	100	WT	1	S91F, D95G	3	1	11	90	90	31
107873	Argentina	2014	34	mosaic	Lineage_4	ERR4160677	Arg-6829	Argentina	South America	2014	1	0.125	0.06	PRJEB36608	ERS4573851; SAMEA6846251		ERR4160677	109	39	170	111	148	153	65	1901	1	A-deletion	266	mosaic penA-34	100	WT	1	S91F, D95G	3	1	11	90	90	31
107874	Argentina	2014	34	mosaic	Lineage_4	ERR4160678	Arg-6846	Argentina	South America	2014	1	0.125	0.06	PRJEB36608	ERS4573852; SAMEA6846252		ERR4160678	109	39	170	111	148	153	65	1901	1	A-deletion	266	mosaic penA-34	100	WT	1	S91F, D95G	3	1	11	90	90	31
107875	Argentina	2014	34	mosaic	Lineage_4	ERR4160690	Arg-7130	Argentina	South America	2014	1	0.125	0.06	PRJEB36608	ERS4573865; SAMEA6846265		ERR4160690	109	39	170	111	148	153	65	1901	1	A-deletion	266	mosaic penA-34	100	WT	1	S91F, D95G	3	1	11	90	90	31
107876	Argentina	2014	34	mosaic	Lineage_4	ERR4160695	Arg-7234	Argentina	South America	2014	1	0.25	0.06	PRJEB36608	ERS4573869; SAMEA6846269		ERR4160695	109	39	170	111	148	153	65	1901	1	A-deletion	266	mosaic penA-34	100	WT	1	S91F, D95G	3	1	11	90	90	31
107877	Argentina	2014	34	mosaic	Lineage_4	ERR4160702	Arg-7374	Argentina	South America	2014	1	0.25	0.06	PRJEB36608	ERS4573876; SAMEA6846276		ERR4160702	109	39	170	111	148	153	65	1901	1	A-deletion	266	mosaic penA-34	100	WT	1	S91F, D95G	3	1	11	90	90	31
107878	Argentina	2014	34	mosaic	Lineage_4	ERR4160703	Arg-7380	Argentina	South America	2014	1	0.25	0.06	PRJEB36608	ERS4573877; SAMEA6846277		ERR4160703	109	39	170	111	148	153	65	1901	1	A-deletion	266	mosaic penA-34	100	WT	1	S91F, D95G	3	1	11	90	90	31
107879	Argentina	2014	34	mosaic	Lineage_4	ERR4160704	Arg-7392	Argentina	South America	2014	1	0.25	0.06	PRJEB36608	ERS4573878; SAMEA6846278		ERR4160704	109	39	170	111	148	153	633	9365	1	A-deletion	266	mosaic penA-34	100	WT	1	S91F, D95G	3	1	11	90	90	31
107880	Argentina	2014	34	mosaic	Lineage_4	ERR4160705	Arg-7393	Argentina	South America	2014	1	0.25	0.06	PRJEB36608	ERS4573879; SAMEA6846279		ERR4160705	109	39	170	111	148	153	65	1901	1	A-deletion	266	mosaic penA-34	100	WT	1	S91F, D95G	3	1	11	90	90	31
107881	Argentina	2014	34	mosaic	Lineage_4	ERR4160707	Arg-7400	Argentina	South America	2014	1	0.25	0.06	PRJEB36608	ERS4573881; SAMEA6846281		ERR4160707	109	647	170	111	148	153	65	13592	1	A-deletion	266	mosaic penA-34	100	WT	1	S91F, D95G	3	1	11	90	90	31
107882	Argentina	2015	34	mosaic	Lineage_4	ERR4161229	Arg-8136	Argentina	South America	2015	1	0.125	0.06	PRJEB36608	ERS4574406; SAMEA6846807		ERR4161229	109	39	170	111	148	153	65	1901	1	A-deletion	266	mosaic penA-34	100	WT	1	S91F, D95G	3	1	11	90	90	31
107883	Argentina	2016	34	mosaic	Lineage_4	ERR4161233	Arg-8224	Argentina	South America	2016	1	0.25	0.06	PRJEB36608	ERS4574410; SAMEA6846811		ERR4161233	109	39	170	111	148	153	65	1901	1	A-deletion	266	mosaic penA-34	100	WT	23	S91F, D95G	3	1	11	1012	90	31
107884	Argentina	2016	34	mosaic	Lineage_4	ERR4161234	Arg-8277	Argentina	South America	2016	1	0.25	0.06	PRJEB36608	ERS4574411; SAMEA6846812		ERR4161234	109	39	170	111	148	153	65	1901	1	A-deletion	266	mosaic penA-34	100	WT	1	S91F, D95G	3	1	11	90	90	31
107887	Argentina	2016	34	mosaic	Lineage_4	ERR4161251	Arg-8998	Argentina	South America	2016	1	0.125	0.06	PRJEB36608	ERS4574428; SAMEA6846829		ERR4161251	109	39	170	111	148	153	65	1901	1	A-deletion	266	mosaic penA-34	100	WT	1	S91F, D95G	3	1	11	90	90	31
107888	Argentina	2016	34	mosaic	Lineage_4	ERR4161252	Arg-9001	Argentina	South America	2016	1	0.125	0.06	PRJEB36608	ERS4574429; SAMEA6846830		ERR4161252	109	39	170	111	148	153	65	1901	1	A-deletion	266	mosaic penA-34	100	WT	1	S91F, D95G	3	1	11	90	90	31
107889	Argentina	2016	34	mosaic	Lineage_4	ERR4161253	Arg-9073	Argentina	South America	2016	1	0.25	0.06	PRJEB36608	ERS4574430; SAMEA6846831		ERR4161253	109	647	170	111	148	153	65	13592	1	A-deletion	266	mosaic penA-34	100	WT	1	S91F, D95G	3	1	11	90	90	31
107890	Argentina	2016	34	mosaic	Lineage_4	ERR4161254	Arg-9090	Argentina	South America	2016	1	0.25	0.06	PRJEB36608	ERS4574431; SAMEA6846832		ERR4161254	109	647	170	111	148	153	65	13592	1	A-deletion	266	mosaic penA-34	100	WT	1	S91F, D95G	3	1	11	90	90	31
107891	Argentina	2016	34	mosaic	Lineage_4	ERR4161258	Arg-9151	Argentina	South America	2016	1	0.25	0.06	PRJEB36608	ERS4574435; SAMEA6846836		ERR4161258	109	39	170	111	148	153	65	1901	1	A-deletion	266	mosaic penA-34	100	WT	1	S91F, D95G	3	1	11	90	90	31
107892	Argentina	2012	34	mosaic	Lineage_4	ERR4161270	Arg-6029	Argentina	South America	2012	1	0.125	0.06	PRJEB36608	ERS4574449; SAMEA6846850		ERR4161270	109	39	170	111	148	153	65	1901	1	A-deletion	266	mosaic penA-34	100	WT	1	S91F, D95G	3	1	11	90	90	31
107893	Argentina	2013	34	mosaic	Lineage_4	ERR4161393	Arg-6153	Argentina	South America	2013	1	0.125	0.06	PRJEB36608	ERS4574572; SAMEA6846973		ERR4161393	109	39	170	111	148	153	65	1901	1	A-deletion	266	mosaic penA-34	100	WT	1	S91F, D95G	3	1	11	90	90	31
107894	Argentina	2013	34	mosaic	Lineage_4	ERR4161395	Arg-6730	Argentina	South America	2013	1	0.25	0.06	PRJEB36608	ERS4574574; SAMEA6846975		ERR4161395	109	39	170	111	148	153	633	9365	1	A-deletion	266	mosaic penA-34	100	WT	1	S91F, D95G	3	1	11	90	90	31
107918	USA	2015	34	mosaic	Lineage_4	GCWGS-0801		USA	North America	2015	1	0.125	0.015	PRJNA317462	SAMN07342054; SRS3945864		SRR8071408	109	39	170	111	148	153	65	1901	165	C-substitution	266	mosaic penA-34	100	WT	1	S91F, D95G	3	1	11	923	90	31
107921	USA	2014	34	mosaic	Lineage_4	GCWGS-0805		USA	North America	2014	1	0.125	0.06	PRJNA317462	SAMN07342058; SRS3945866		SRR8071404	109	39	170	111	148	153	633	9365	1	A-deletion	266	mosaic penA-34	100	WT	1	S91F, D95G	3	1	3	250	90	31
107922	USA	2015	34	mosaic	Lineage_4	GCWGS-0807		USA	North America	2015	1	0.125	0.06	PRJNA317462	SAMN07342060; SRS3945871		SRR8071402	109	39	170	111	148	153	65	1901	1	A-deletion	266	mosaic penA-34	100	WT	1	S91F, D95G	3	1	11	90	90	31
107928	USA	2016	34	mosaic	Lineage_4	GCWGS-0924		USA	North America	2016	1	0.06	0.06	PRJNA317462	SAMN07503592; SRS3945790		SRR8071041	109	39	170	111	148	153	65	1901	1	A-deletion	266	mosaic penA-34	100	WT	1	S91F, D95G	3	1	11	90	90	31
107930	USA	2014	34	mosaic	Lineage_4	GCWGS-0930		USA	North America	2014	8	0.125	0.015	PRJNA317462	SAMN07503598; SRS3945789		SRR8071044	109	39	170	111	148	153	65	1901	1	A-deletion	266	mosaic penA-34	100	WT	1	S91F, D95G	3	1	11	90	90	31
107932	USA	2015	34	mosaic	Lineage_4	GCWGS-0935		USA	North America	2015	1	0.25	0.125	PRJNA317462	SAMN07503603; SRS3945677		SRR8071155	109	39	170	111	148	153	65	1901	1	A-deletion	266	mosaic penA-34	100	WT	1	S91F, D95G	3	1	11	90	90	31
107933	USA	2015	34	mosaic	Lineage_4	GCWGS-0947		USA	North America	2015	1	0.25	0.25	PRJNA317462	SAMN07503725; SRS3945537		SRR8071292	109	39	170	111	148	153	65	1901	1	A-deletion	266	mosaic penA-34	100	WT	1	S91F, D95G	3	1	11	90	90	31
107952	USA	2016	34	mosaic	Lineage_4	GCWGS-1576		USA	North America	2016	1	0.125	0.03	PRJNA317462	SAMN08522604; SRS3945516		SRR8071314	109	39	170	111	148	153	633	9365	1	A-deletion	266	mosaic penA-34	100	WT	1	S91F, D95G	3	1	11	90	90	31
107958	USA	2017	34	mosaic	Lineage_4	GCWGS-1790		USA	North America	2017	16	0.06	0.06					109	39	170	111	148	153	65	1901	1	A-deletion	266	mosaic penA-34	100	WT	1	S91F, D95G	3	1	11	90	90	31
107960	USA	2017	34	mosaic	Lineage_4	GCWGS-1897		USA	North America	2017	16	0.06	0.06					109	39	170	111	148	153	65	1901			266	mosaic penA-34	100	WT	1	S91F, D95G	74	1	4			31
107973	USA	2017	34	mosaic	Lineage_4	GCWGS-3633		USA	North America	2017	4	0.06	0.06	PRJNA317462	SAMN10354592; SRS5278782		SRR9985655	109	39	170	111	148	153	65	1901	1	A-deletion	266	mosaic penA-34	100	WT	1	S91F, D95G	3	1	11	90	90	31
108008	USA	2014	34	mosaic	Lineage_4	SRR8071130		USA	North America	2014	8	0.125	0.03	PRJNA317462	SAMN08472573; SRS3945702		SRR8071130	109	39	170	78	148	153	65	7360	1	A-deletion	266	mosaic penA-34	2	C2611T	1	S91F, D95G	3	1	11	91	90	31
108018	Australia	2017	34	mosaic	Lineage_4	SRR8560169		Australia	Oceania	2017	1		0.125	PRJNA520805	SAMN10914598; SRS4352277		SRR8560169	109	39	170	111	148	153	65	1901	1	A-deletion	266	mosaic penA-34	100	WT	1	S91F, D95G	3	1	11	90	90	31
108440	Brazil		34	mosaic	Lineage_4	FL1		Brazil	South America		0.25	0.125	0.06	PRJEB36607	ERS4360261; SAMEA6595981		ERR3959648	109	39	170	111	148	153	65	1901	1	A-deletion	266	mosaic penA-34	100	WT	1	S91F, D95G	3	1	11	90	90	31
108442	Brazil		34	mosaic	Lineage_4	FL3		Brazil	South America		0.25	0.125	0.03	PRJEB36607	ERS4360283; SAMEA6596003		ERR3959670	109	39	170	111	148	153	65	1901	1	A-deletion	266	mosaic penA-34	100	WT	1	S91F, D95G	3	1	11	90	90	31
108465	Brazil		34	mosaic	Lineage_4	FL31		Brazil	South America		0.25	0.016	0.06	PRJEB36607	ERS4360285; SAMEA6596005		ERR3959672	109	39	170	111	148	153	65	1901	1	A-deletion	266	mosaic penA-34	100	WT	1	S91F, D95G	3	1	11	90	90	31
108473	Brazil		34	mosaic	Lineage_4	FL39		Brazil	South America		1	0.06	0.016	PRJEB36607	ERS4360293; SAMEA6596013		ERR3959680	109	39	170	111	148	153	633	9365	291	C-substitution	266	mosaic penA-34	100	WT	1	S91F, D95G	3	1	11	2141	90	31
108476	Brazil		34	mosaic	Lineage_4	FL42		Brazil	South America		0.25	0.125	0.03	PRJEB36607	ERS4360297; SAMEA6596017		ERR3959684	109	39	170	111	148	153	65	1901	1	A-deletion	266	mosaic penA-34	100	WT	1	S91F, D95G	3	1	11	90	90	31
108490	Argentina	2012	34	mosaic	Lineage_4	Arg-5745		Argentina	South America	2012	0.5	0.25	0.125	PRJEB36608	ERS4573819; SAMEA6846219		ERR4160194	109	39	170	111	148	153	65	1901	1	A-deletion	266	mosaic penA-34	100	WT	1	S91F, D95G	3	1	11	90	90	31
108491	Argentina	2012	34	mosaic	Lineage_4	Arg-5774		Argentina	South America	2012	0.5	0.25	0.06	PRJEB36608	ERS4574448; SAMEA6846849		ERR4161269	109	39	170	111	148	153	65	1901	1	A-deletion	266	mosaic penA-34	100	WT	1	S91F, D95G	3	1	11	90	90	31
108493	Argentina	2012	34	mosaic	Lineage_4	Arg-5882		Argentina	South America	2012	0.5	0.125	0.06	PRJEB36608	ERS4573821; SAMEA6846221		ERR4160213	109	39	170	111	148	153	65	1901	1	A-deletion	266	mosaic penA-34	100	WT	1	S91F, D95G	3	1	11	90	90	31
108494	Argentina	2012	34	mosaic	Lineage_4	Arg-5972		Argentina	South America	2012	0.5	0.125	0.06	PRJEB36608	ERS4573822; SAMEA6846222		ERR4160220	109	39	170	111	148	153	65	1901	1	A-deletion	266	mosaic penA-34	100	WT	1	S91F, D95G	3	1	11	90	90	31
108495	Argentina	2012	34	mosaic	Lineage_4	Arg-5973		Argentina	South America	2012	0.5	0.125	0.06	PRJEB36608	ERS4573823; SAMEA6846223		ERR4160226	109	39	170	111	148	153	65	1901	1	A-deletion	266	mosaic penA-34	100	WT	1	S91F, D95G	3	1	11	90	90	31
108496	Argentina	2013	34	mosaic	Lineage_4	Arg-6245		Argentina	South America	2013	0.5	0.125	0.06	PRJEB36608	ERS4573826; SAMEA6846226		ERR4160256	109	39	170	111	148	153	633	9365	1	A-deletion	266	mosaic penA-34	100	WT	1	S91F, D95G	3	1	11	90	90	31
108497	Argentina	2013	34	mosaic	Lineage_4	Arg-6251		Argentina	South America	2013	0.5	0.125	0.06	PRJEB36608	ERS4573827; SAMEA6846227		ERR4160258	109	39	170	111	148	153	65	1901	1	A-deletion	266	mosaic penA-34	100	WT	1	S91F, D95G	3	1	11	90	90	31
108498	Argentina	2013	34	mosaic	Lineage_4	Arg-6389		Argentina	South America	2013	0.5	0.125	0.06	PRJEB36608	ERS4573834; SAMEA6846234		ERR4160660	109	39	170	111	148	153	633	9365	1	A-deletion	266	mosaic penA-34	100	WT	1	S91F, D95G	3	1	11	90	90	31
108499	Argentina	2013	34	mosaic	Lineage_4	Arg-6410		Argentina	South America	2013	0.5	0.25	0.06	PRJEB36608	ERS4574573; SAMEA6846974		ERR4161394	109	39	170	111	148	153	65	1901	1	A-deletion	266	mosaic penA-34	100	WT	1	S91F, D95G	3	1	11	90	90	31
108500	Argentina	2013	34	mosaic	Lineage_4	Arg-6419		Argentina	South America	2013	0.5	0.25	0.06	PRJEB36608	ERS4573835; SAMEA6846235		ERR4160661	109	39	170	111	148	153	633	9365	1	A-deletion	266	mosaic penA-34	100	WT	1	S91F, D95G	3	1	11	90	90	31
108501	Argentina	2013	34	mosaic	Lineage_4	Arg-6447		Argentina	South America	2013	0.5	0.25	0.06	PRJEB36608	ERS4573836; SAMEA6846236		ERR4160662	109	39	170	111	148	153	633	9365	1	A-deletion	266	mosaic penA-34	100	WT	1	S91F, D95G	3	1	11	90	90	31
108502	Argentina	2013	34	mosaic	Lineage_4	Arg-6449		Argentina	South America	2013	0.5	0.25	0.06	PRJEB36608	ERS4573837; SAMEA6846237		ERR4160663	109	39	170	111	148	153	633	9365	1	A-deletion	266	mosaic penA-34	100	WT	1	S91F, D95G	3	1	11	90	90	31
108503	Argentina	2013	34	mosaic	Lineage_4	Arg-6452		Argentina	South America	2013	0.5	0.25	0.06	PRJEB36608	ERS4573838; SAMEA6846238		ERR4160664	109	39	170	111	148	153	633	9365	1	A-deletion	266	mosaic penA-34	100	WT	1	S91F, D95G	3	1	11	90	90	31
108504	Argentina	2013	34	mosaic	Lineage_4	Arg-6456		Argentina	South America	2013	0.5	0.25	0.06	PRJEB36608	ERS4573839; SAMEA6846239		ERR4160665	109	39	170	111	148	153	633	9365	1	A-deletion	266	mosaic penA-34	100	WT	1	S91F, D95G	3	1	11	90	90	31
108505	Argentina	2013	34	mosaic	Lineage_4	Arg-6519		Argentina	South America	2013	0.5	0.125	0.06	PRJEB36608	ERS4573840; SAMEA6846240		ERR4160666	109	39	170	111	148	153	65	1901	1	A-deletion	266	mosaic penA-34	100	WT	1	S91F, D95G	3	1	11	90	90	31
108507	Argentina	2013	34	mosaic	Lineage_4	Arg-6559		Argentina	South America	2013	0.5	0.125	0.06	PRJEB36608	ERS4573843; SAMEA6846243		ERR4160669	109	39	170	111	148	153	633	9365	1	A-deletion	266	mosaic penA-34	100	WT	1	S91F, D95G	3	1	11	90	90	31
108508	Argentina	2013	34	mosaic	Lineage_4	Arg-6635		Argentina	South America	2013	0.5	0.125	0.06	PRJEB36608	ERS4573845; SAMEA6846245		ERR4160671	109	39	170	111	148	153	65	1901	1	A-deletion	266	mosaic penA-34	100	WT	1	S91F, D95G	3	1	11	90	90	31
108509	Argentina	2013	34	mosaic	Lineage_4	Arg-6682		Argentina	South America	2013	0.5	0.25	0.06	PRJEB36608	ERS4573846; SAMEA6846246		ERR4160672	109	39	170	111	148	153	633	9365	1	A-deletion	266	mosaic penA-34	100	WT	1	S91F, D95G	3	1	11	90	90	31
108510	Argentina	2013	34	mosaic	Lineage_4	Arg-6699		Argentina	South America	2013	0.5	0.25	0.06	PRJEB36608	ERS4573847; SAMEA6846247		ERR4160673	109	39	170	111	148	153	65	1901	1	A-deletion	266	mosaic penA-34	100	WT	1	S91F, D95G	3	1	11	90	90	31
108512	Argentina	2014	34	mosaic	Lineage_4	Arg-6774		Argentina	South America	2014	0.5	0.125	0.06	PRJEB36608	ERS4573848; SAMEA6846248		ERR4160674	109	39	170	111	148	153	65	1901	1	A-deletion	266	mosaic penA-34	100	WT	1	S91F, D95G	3	1	11	90	90	31
108513	Argentina	2014	34	mosaic	Lineage_4	Arg-6816		Argentina	South America	2014	0.5	0.25	0.06	PRJEB36608	ERS4573849; SAMEA6846249		ERR4160675	109	39	170	111	148	153	65	1901	1	A-deletion	266	mosaic penA-34	100	WT	1	S91F, D95G	3	1	11	90	90	31
108514	Argentina	2014	34	mosaic	Lineage_4	Arg-6820		Argentina	South America	2014	0.5	0.125	0.06	PRJEB36608	ERS4573850; SAMEA6846250		ERR4160676	109	39	170	111	148	153	65	1901	1	A-deletion	266	mosaic penA-34	100	WT	1	S91F, D95G	3	1	11	90	90	31
108516	Argentina	2014	34	mosaic	Lineage_4	Arg-6904		Argentina	South America	2014	0.5	0.25	0.125	PRJEB36608	ERS4573854; SAMEA6846254		ERR4160680	109	39	170	111	148	153	65	1901	1	A-deletion	266	mosaic penA-34	100	WT	1	S91F, D95G	3	1	11	90	90	31
108517	Argentina	2014	34	mosaic	Lineage_4	Arg-6908		Argentina	South America	2014	0.5	0.25	0.06	PRJEB36608	ERS4573855; SAMEA6846255		ERR4160681	109	39	170	111	148	153	65	1901	1	A-deletion	266	mosaic penA-34	100	WT	1	S91F, D95G	3	1	11	90	90	31
108518	Argentina	2014	34	mosaic	Lineage_4	Arg-6951		Argentina	South America	2014	0.5	0.5	0.06	PRJEB36608	ERS4573857; SAMEA6846257		ERR4160682	109	39	170	111	148	153	65	1901	1	A-deletion	266	mosaic penA-34	100	WT	1	S91F, D95G	3	1	11	90	90	31
108519	Argentina	2014	34	mosaic	Lineage_4	Arg-7013		Argentina	South America	2014	0.5	0.125	0.06	PRJEB36608	ERS4573858; SAMEA6846258		ERR4160683	109	39	170	111	148	153	65	1901	1	A-deletion	266	mosaic penA-34	100	WT	1	S91F, D95G	3	1	11	90	90	31
108522	Argentina	2014	34	mosaic	Lineage_4	Arg-7158		Argentina	South America	2014	0.5	0.125	0.06	PRJEB36608	ERS4573866; SAMEA6846266		ERR4160691	109	39	170	111	148	153	65	1901	1	A-deletion	266	mosaic penA-34	100	WT	1	S91F, D95G	3	1	11	90	90	31
108523	Argentina	2014	34	mosaic	Lineage_4	Arg-7209		Argentina	South America	2014	0.5	0.125	0.06	PRJEB36608	ERS4573867; SAMEA6846267		ERR4160692	109	39	170	111	148	153	65	1901	1	A-deletion	266	mosaic penA-34	100	WT	1	S91F, D95G	3	1	11	90	90	31
108524	Argentina	2014	34	mosaic	Lineage_4	Arg-7211		Argentina	South America	2014	0.5	0.125	0.06	PRJEB36608	ERS4573868; SAMEA6846268		ERR4160693	109	39	170	111	148	153	65	1901	1	A-deletion	266	mosaic penA-34	100	WT	1	S91F, D95G	3	1	11	90	90	31
108526	Argentina	2014	34	mosaic	Lineage_4	Arg-7268		Argentina	South America	2014	0.5	0.25	0.06	PRJEB36608	ERS4573871; SAMEA6846271		ERR4160697	109	39	170	111	148	153	65	1901	1	A-deletion	266	mosaic penA-34	100	WT	1	S91F, D95G	3	1	11	90	90	31
108527	Argentina	2014	34	mosaic	Lineage_4	Arg-7269		Argentina	South America	2014	0.5	0.125	0.06	PRJEB36608	ERS4573872; SAMEA6846272		ERR4160698	109	39	170	111	148	153	65	1901	1	A-deletion	266	mosaic penA-34	100	WT	1	S91F, D95G	3	1	11	90	90	31
108528	Argentina	2014	34	mosaic	Lineage_4	Arg-7274		Argentina	South America	2014	0.5	0.125	0.06	PRJEB36608	ERS4573873; SAMEA6846273		ERR4160699	109	39	170	111	148	153	633	9365	1	A-deletion	266	mosaic penA-34	100	WT	1	S91F, D95G	3	1	11	90	90	31
108529	Argentina	2014	34	mosaic	Lineage_4	Arg-7341		Argentina	South America	2014	0.5	0.25	0.06	PRJEB36608	ERS4573874; SAMEA6846274		ERR4160700	109	39	170	111	148	153	65	1901	1	A-deletion	266	mosaic penA-34	100	WT	1	S91F, D95G	3	1	11	90	90	31
108531	Argentina	2014	34	mosaic	Lineage_4	Arg-7399		Argentina	South America	2014	0.5	0.25	0.06	PRJEB36608	ERS4573880; SAMEA6846280		ERR4160706	109	647	170	111	148	153	65	13592	1	A-deletion	266	mosaic penA-34	100	WT	1	S91F, D95G	3	1	11	90	90	31
108532	Argentina	2014	34	mosaic	Lineage_4	Arg-7417		Argentina	South America	2014	0.5	0.5	0.06	PRJEB36608	ERS4573882; SAMEA6846282		ERR4160708	109	39	170	111	148	153	65	1901	1	A-deletion	266	mosaic penA-34			1	S91F, D95G	3	1	100			31
108533	Argentina	2014	34	mosaic	Lineage_4	Arg-7420		Argentina	South America	2014	0.25	0.25	0.06	PRJEB36608	ERS4573883; SAMEA6846283		ERR4160709	109	39	170	111	148	153	633	9365	1	A-deletion	266	mosaic penA-34	100	WT	1	S91F, D95G	3	1	11	90	90	31
108536	Argentina	2015	34	mosaic	Lineage_4	Arg-7470		Argentina	South America	2015	0.5	0.25	0.06	PRJEB36608	ERS4573887; SAMEA6846287		ERR4160712	109	39	170	111	148	153	65	1901	1	A-deletion	266	mosaic penA-34	100	WT	1	S91F, D95G	3	1	11	90	90	31
108542	Argentina	2015	34	mosaic	Lineage_4	Arg-7489		Argentina	South America	2015	0.5	0.25	0.06	PRJEB36608	ERS4573893; SAMEA6846293		ERR4160718	109	39	170	111	148	153	65	1901	1	A-deletion	266	mosaic penA-34	100	WT	1	S91F, D95G	3	1	11	90	90	31
108544	Argentina	2015	34	mosaic	Lineage_4	Arg-7604		Argentina	South America	2015	1	0.25	0.06	PRJEB36608	ERS4573896; SAMEA6846296		ERR4160730	109	39	170	111	148	153	65	1901	1	A-deletion	266	mosaic penA-34	100	WT	1	S91F, D95G	3	1	11	90	90	31
108546	Argentina	2015	34	mosaic	Lineage_4	Arg-7627		Argentina	South America	2015	1	0.125	0.06	PRJEB36608	ERS4573898; SAMEA6846298		ERR4160734	109	39	170	111	148	153	65	1901	1	A-deletion	266	mosaic penA-34	100	WT	1	S91F, D95G	3	1	11	90	90	31
108548	Argentina	2015	34	mosaic	Lineage_4	Arg-7639		Argentina	South America	2015	1	0.125	0.06	PRJEB36608	ERS4573901; SAMEA6846301		ERR4160749	109	39	170	111	148	153	65	1901	1	A-deletion	266	mosaic penA-34	100	WT	1	S91F, D95G	3	1	11	90	90	31
108556	Argentina	2015	34	mosaic	Lineage_4	Arg-7721		Argentina	South America	2015	1	0.125	0.06	PRJEB36608	ERS4573909; SAMEA6846309		ERR4160757	109	39	170	111	148	153	65	1901	1	A-deletion	266	mosaic penA-34	100	WT	1	S91F, D95G	3	1	11	90	90	31
108566	Argentina	2015	34	mosaic	Lineage_4	Arg-7813		Argentina	South America	2015	0.5	0.125	0.06	PRJEB36608	ERS4573919; SAMEA6846319		ERR4160767	109	39	170	111	148	153	633	9365	1	A-deletion	266	mosaic penA-34	100	WT	1	S91F, D95G	3	1	11	90	90	31
108569	Argentina	2015	34	mosaic	Lineage_4	Arg-7836		Argentina	South America	2015	0.5	0.25	0.06	PRJEB36608	ERS4573923; SAMEA6846323		ERR4160770	109	39	170	111	148	153	633	9365	1	A-deletion	266	mosaic penA-34	100	WT	1	S91F, D95G	3	1	11	90	90	31
108572	Argentina	2015	34	mosaic	Lineage_4	Arg-7907		Argentina	South America	2015	1	0.125	0.06	PRJEB36608	ERS4573926; SAMEA6846326		ERR4160773	109	39	170	111	148	153	633	9365	1	A-deletion	266	mosaic penA-34	100	WT	1	S91F, D95G	3	1	11	90	90	31
108573	Argentina	2015	34	mosaic	Lineage_4	Arg-7920		Argentina	South America	2015	1	0.25	0.06	PRJEB36608	ERS4573927; SAMEA6846327		ERR4160774	109	647	170	111	148	153	65	13592	1	A-deletion	266	mosaic penA-34	100	WT	1	S91F, D95G	3	1	11	90	90	31
108574	Argentina	2015	34	mosaic	Lineage_4	Arg-7939		Argentina	South America	2015	1	0.25	0.06	PRJEB36608	ERS4573928; SAMEA6846328		ERR4160775	109	39	170	111	148	153	633	9365	1	A-deletion	266	mosaic penA-34	100	WT	1	S91F, D95G	3	1	11	90	90	31
108575	Argentina	2015	34	mosaic	Lineage_4	Arg-7949		Argentina	South America	2015	1	0.25	0.25	PRJEB36608	ERS4573929; SAMEA6846329		ERR4160776	109	39	170	111	148	153	65	1901	1	A-deletion	266	mosaic penA-34	100	WT	1	S91F, D95G	3	1	11	90	90	31
108576	Argentina	2015	34	mosaic	Lineage_4	Arg-7950		Argentina	South America	2015	0.5	0.25	0.06	PRJEB36608	ERS4573930; SAMEA6846330		ERR4160777	109	39	170	111	148	153	65	1901	1	A-deletion	266	mosaic penA-34	100	WT	1	S91F, D95G	3	1	11	90	90	31
108577	Argentina	2015	34	mosaic	Lineage_4	Arg-7991		Argentina	South America	2015	1	0.125	0.06	PRJEB36608	ERS4574322; SAMEA6846723		ERR4161169	109	39	170	111	148	153	65	1901	1	A-deletion	266	mosaic penA-34	100	WT	1	S91F, D95G	3	1	11	90	90	31
108579	Argentina	2015	34	mosaic	Lineage_4	Arg-7999		Argentina	South America	2015	1	0.25	0.06	PRJEB36608	ERS4574324; SAMEA6846725		ERR4161171	109	39	170	111	148	153	65	1901	1	A-deletion	266	mosaic penA-34	100	WT	1	S91F, D95G	3	1	11	90	90	31
108580	Argentina	2015	34	mosaic	Lineage_4	Arg-8001		Argentina	South America	2015	0.5	0.125	0.06	PRJEB36608	ERS4574325; SAMEA6846726		ERR4161172	109	39	170	111	148	153	65	1901	1	A-deletion	266	mosaic penA-34	100	WT	1	S91F, D95G	3	1	11	90	90	31
108581	Argentina	2015	34	mosaic	Lineage_4	Arg-8016		Argentina	South America	2015	0.5	0.25	0.06	PRJEB36608	ERS4574326; SAMEA6846727		ERR4161173	109	39	170	111	148	153	65	1901	1	A-deletion	266	mosaic penA-34	100	WT	1	S91F, D95G	3	1	11	90	90	31
108582	Argentina	2015	34	mosaic	Lineage_4	Arg-8017		Argentina	South America	2015	1	0.25	0.06	PRJEB36608	ERS4574351; SAMEA6846752		ERR4161174	109	39	170	111	148	153	65	1901	1	A-deletion	266	mosaic penA-34	100	WT	1	S91F, D95G	3	1	11	90	90	31
108585	Argentina	2015	34	mosaic	Lineage_4	Arg-8063		Argentina	South America	2015	0.5	0.25	0.06	PRJEB36608	ERS4574402; SAMEA6846803		ERR4161225	109	39	170	111	148	153	65	1901	1	A-deletion	266	mosaic penA-34	100	WT	1	S91F, D95G	3	1	11	90	90	31
108586	Argentina	2015	34	mosaic	Lineage_4	Arg-8065		Argentina	South America	2015	1	0.125	0.06	PRJEB36608	ERS4574403; SAMEA6846804		ERR4161226	109	39	170	111	148	153	633	9365	1	A-deletion	266	mosaic penA-34	100	WT	1	S91F, D95G	3	1	11	90	90	31
108587	Argentina	2015	34	mosaic	Lineage_4	Arg-8069		Argentina	South America	2015	1	0.125	0.06	PRJEB36608	ERS4574404; SAMEA6846805		ERR4161227	109	39	170	111	148	153	65	1901	1	A-deletion	266	mosaic penA-34	100	WT	1	S91F, D95G	3	1	11	90	90	31
108588	Argentina	2015	34	mosaic	Lineage_4	Arg-8071		Argentina	South America	2015	0.25	0.125	0.06	PRJEB36608	ERS4574405; SAMEA6846806		ERR4161228	109	39	170	111	899	153	633	13616	1	A-deletion	266	mosaic penA-34	100	WT	1	S91F, D95G	3	1	11	90	90	31
108592	Argentina	2016	34	mosaic	Lineage_4	Arg-8288		Argentina	South America	2016	0.5	0.125	0.06	PRJEB36608	ERS4574413; SAMEA6846814		ERR4161236	109	39	170	111	148	153	65	1901	1	A-deletion	266	mosaic penA-34	100	WT	1	S91F, D95G	3	1	11	90	90	31
108593	Argentina	2016	34	mosaic	Lineage_4	Arg-8378		Argentina	South America	2016	0.5	0.125	0.06	PRJEB36608	ERS4574414; SAMEA6846815		ERR4161237	109	39	170	111	148	153	633	9365	1	A-deletion	266	mosaic penA-34	100	WT	1	S91F, D95G	3	1	11	90	90	31
108595	Argentina	2016	34	mosaic	Lineage_4	Arg-8411		Argentina	South America	2016	0.5	0.125	0.06	PRJEB36608	ERS4574416; SAMEA6846817		ERR4161239	59	39	170	111	148	153	633	13593	1	A-deletion	266	mosaic penA-34	100	WT	1	S91F, D95G	3	1	11	90	90	31
108596	Argentina	2016	34	mosaic	Lineage_4	Arg-8413		Argentina	South America	2016	0.5	0.125	0.06	PRJEB36608	ERS4574417; SAMEA6846818		ERR4161240	109	39	170	111	148	153	65	1901	1	A-deletion	266	mosaic penA-34	100	WT	1	S91F, D95G	3	1	11	90	90	31
108597	Argentina	2016	34	mosaic	Lineage_4	Arg-8544		Argentina	South America	2016	0.5	0.125	0.125	PRJEB36608	ERS4574418; SAMEA6846819		ERR4161241	59	39	170	111	148	153	633	13593	1	A-deletion	266	mosaic penA-34	100	WT	1	S91F, D95G	3	1	11	90	90	31
108598	Argentina	2016	34	mosaic	Lineage_4	Arg-8551		Argentina	South America	2016	0.5	0.125	0.06	PRJEB36608	ERS4574420; SAMEA6846821		ERR4161243	109	39	170	111	148	153	65	1901	1	A-deletion	266	mosaic penA-34	100	WT	1	S91F, D95G	3	1	11	90	90	31
108599	Argentina	2016	34	mosaic	Lineage_4	Arg-8671		Argentina	South America	2016	0.5	0.125	0.06	PRJEB36608	ERS4574421; SAMEA6846822		ERR4161244	109	39	170	111	148	153	65	1901	1	A-deletion	266	mosaic penA-34	100	WT	1	S91F, D95G	3	1	11	90	90	31
108600	Argentina	2016	34	mosaic	Lineage_4	Arg-8673		Argentina	South America	2016	0.5	0.125	0.06	PRJEB36608	ERS4574422; SAMEA6846823		ERR4161245	109	39	170	111	148	153	65	1901	1	A-deletion	266	mosaic penA-34	100	WT	1	S91F, D95G	3	1	11	90	90	31
108601	Argentina	2016	34	mosaic	Lineage_4	Arg-8679		Argentina	South America	2016	0.5	0.125	0.06	PRJEB36608	ERS4574423; SAMEA6846824		ERR4161246	109	39	170	111	148	153	65	1901	1	A-deletion	266	mosaic penA-34	100	WT	1	S91F, D95G	3	1	11	90	90	31
108602	Argentina	2016	34	mosaic	Lineage_4	Arg-8821		Argentina	South America	2016	0.5	0.125	0.06	PRJEB36608	ERS4574424; SAMEA6846825		ERR4161247	109	39	170	111	148	153	65	1901	1	A-deletion	266	mosaic penA-34	100	WT	1	S91F, D95G	3	1	11	90	90	31
108603	Argentina	2016	34	mosaic	Lineage_4	Arg-8954		Argentina	South America	2016	0.5	0.125	0.06	PRJEB36608	ERS4574426; SAMEA6846827		ERR4161249	109	39	170	111	148	153	633	9365	1	A-deletion	266	mosaic penA-34	100	WT	1	S91F, D95G	3	1	11	90	90	31
108606	Argentina	2016	34	mosaic	Lineage_4	Arg-9102		Argentina	South America	2016	0.5	0.125	0.06	PRJEB36608	ERS4574433; SAMEA6846834		ERR4161256	109	39	170	111	148	153	65	1901	1	A-deletion	266	mosaic penA-34	100	WT	1	S91F, D95G	3	1	11	90	90	31
108701	Portugal	2007	34	mosaic	Lineage_4	NGPT07024		Portugal	Europe	2007			0.032	PRJEB36482	ERS4270905; SAMEA6506471		ERR3851882	109	39	170	111	148	153	65	1901	1	A-deletion	266	mosaic penA-34	2	C2611T	1	S91F, D95G	3	1	11	91	90	31
108718	Portugal	2007	34	mosaic	Lineage_4	NGPT07069		Portugal	Europe	2007			0.016	PRJEB36482	ERS4270922; SAMEA6506488		ERR3851451	109	39	170	111	148	153	65	1901	1	A-deletion	266	mosaic penA-34	100	WT	1	S91F, D95G	3	1	11	90	90	31
108747	Portugal	2008	34	mosaic	Lineage_4	NGPT08050		Portugal	Europe	2008			0.023	PRJEB36482	ERS4270951; SAMEA6506517		ERR3851846	109	39	170	111	148	153	65	1901	1	A-deletion	266	mosaic penA-34	100	WT	1	S91F, D95G	3	1	11	90	90	31
108749	Portugal	2008	34	mosaic	Lineage_4	NGPT08054		Portugal	Europe	2008			0.023	PRJEB36482	ERS4270953; SAMEA6506519		ERR3851689	109	39	170	111	148	153	65	1901	1	A-deletion	266	mosaic penA-34	100	WT	1	S91F, D95G	3	1	11	90	90	31
108771	Portugal	2009	34	mosaic	Lineage_4	NGPT09063		Portugal	Europe	2009		0.047	0.032	PRJEB36482	ERS4270975; SAMEA6506541		ERR3851641	109	39	170	111	148	153	65	1901	1	A-deletion	266	mosaic penA-34	100	WT	1	S91F, D95G	3	1	11	90	90	31
108773	Portugal	2009	34	mosaic	Lineage_4	NGPT09066		Portugal	Europe	2009		0.047	0.023	PRJEB36482	ERS4270977; SAMEA6506543		ERR3851446	109	39	170	111	148	153	65	1901	1	A-deletion	266	mosaic penA-34	100	WT	1	S91F, D95G	3	1	11	90	90	31
108790	Portugal	2010	34	mosaic	Lineage_4	NGPT10020		Portugal	Europe	2010	0.19	0.064	0.094	PRJEB36482	ERS4270994; SAMEA6506560		ERR3851847	109	39	170	111	148	153	65	1901	1	A-deletion	266	mosaic penA-34	100	WT	1	S91F, D95G	3	1	11	90	90	31
108802	Portugal	2010	34	mosaic	Lineage_4	NGPT10051		Portugal	Europe	2010	0.5	0.125	0.032	PRJEB36482	ERS4271006; SAMEA6506572		ERR3851536	109	39	170	111	148	153	65	1901	1	A-deletion	266	mosaic penA-34	100	WT	1	S91F, D95G	3	1	11	90	90	31
108804	Portugal	2010	34	mosaic	Lineage_4	NGPT10057		Portugal	Europe	2010	0.5	0.032	0.016	PRJEB36482	ERS4271008; SAMEA6506574		ERR3851608	109	39	170	111	148	153	65	1901	1	A-deletion	266	mosaic penA-34	100	WT	1	S91F, D95G	3	1	11	90	90	31
108805	Portugal	2010	34	mosaic	Lineage_4	NGPT10060		Portugal	Europe	2010	0.75	0.047	0.012	PRJEB36482	ERS4271009; SAMEA6506575		ERR3851818	109	39	170	111	148	153	65	1901	1	A-deletion	266	mosaic penA-34	100	WT	1	S91F, D95G	3	1	11	90	90	31
108809	Portugal	2010	34	mosaic	Lineage_4	NGPT10066		Portugal	Europe	2010	0.125	0.023	0.012	PRJEB36482	ERS4271013; SAMEA6506579		ERR3851649	109	39	170	111	148	153	65	1901	1	A-deletion	266	mosaic penA-34	100	WT	1	S91F, D95G	3	1	11	90	90	31
108810	Portugal	2010	34	mosaic	Lineage_4	NGPT10068		Portugal	Europe	2010	0.075	0.047	0.032	PRJEB36482	ERS4271014; SAMEA6506580		ERR3851542	109	39	170	111	148	153	65	1901	1	A-deletion	266	mosaic penA-34	100	WT	1	S91F, D95G	3	1	11	90	90	31
108812	Portugal	2010	34	mosaic	Lineage_4	NGPT10071		Portugal	Europe	2010	0.75	0.032	0.012	PRJEB36482	ERS4271016; SAMEA6506582		ERR3851698	109	39	170	111	148	153	65	1901	1	A-deletion	266	mosaic penA-34	100	WT	1	S91F, D95G	3	1	11	90	90	31
108813	Portugal	2010	34	mosaic	Lineage_4	NGPT10073		Portugal	Europe	2010	0.25	0.047	0.023	PRJEB36482	ERS4271017; SAMEA6506583		ERR3851890	109	39	170	111	148	153	65	1901	1	A-deletion	266	mosaic penA-34	100	WT	1	S91F, D95G	3	1	11	90	90	31
108818	Portugal	2011	34	mosaic	Lineage_4	NGPT11012		Portugal	Europe	2011	0.5	0.047	0.016	PRJEB36482	ERS4271022; SAMEA6506588		ERR3851773	109	39	170	111	148	153	65	1901	1	A-deletion	266	mosaic penA-34	100	WT	1	S91F, D95G	3	1	11	90	90	31
108819	Portugal	2011	34	mosaic	Lineage_4	NGPT11015		Portugal	Europe	2011	0.25	0.094	0.032	PRJEB36482	ERS4271023; SAMEA6506589		ERR3851772	109	39	170	111	148	153	65	1901	1	A-deletion	266	mosaic penA-34			1	S91F, D95G	3	1	11			31
108821	Portugal	2011	34	mosaic	Lineage_4	NGPT11022		Portugal	Europe	2011	1	0.047	0.023	PRJEB36482	ERS4271025; SAMEA6506591		ERR3851891	109	39	170	111	148	153	65	1901	1	A-deletion	266	mosaic penA-34			1	S91F, D95G	3	1	1			31
108822	Portugal	2011	34	mosaic	Lineage_4	NGPT11023		Portugal	Europe	2011	0.38	0.064	0.032	PRJEB36482	ERS4271026; SAMEA6506592		ERR3851513	109	39	170	111	148	153	65	1901	1	A-deletion	266	mosaic penA-34	100	WT	1	S91F, D95G	3	1	11	90	90	31
108823	Portugal	2011	34	mosaic	Lineage_4	NGPT11024		Portugal	Europe	2011	1	0.064	0.023	PRJEB36482	ERS4271027; SAMEA6506593		ERR3851838	109	39	170	111	148	153	65	1901	1	A-deletion	266	mosaic penA-34	100	WT	1	S91F, D95G	3	1	1	89	90	31
108828	Portugal	2011	34	mosaic	Lineage_4	NGPT11048		Portugal	Europe	2011	0.5	0.047	0.032	PRJEB36482	ERS4271032; SAMEA6506598		ERR3851801	109	39	170	111	148	153	65	1901	1	A-deletion	266	mosaic penA-34			1	S91F, D95G	3	1	11			31
108832	Portugal	2011	34	mosaic	Lineage_4	NGPT11065		Portugal	Europe	2011	0.38	0.064	0.032	PRJEB36482	ERS4271036; SAMEA6506602		ERR3851605	109	39	170	111	148	153	65	1901	1	A-deletion	266	mosaic penA-34	100	WT	1	S91F, D95G	3	1	11	90	90	31
108833	Portugal	2011	34	mosaic	Lineage_4	NGPT11066		Portugal	Europe	2011	0.5	0.047	0.023	PRJEB36482	ERS4271037; SAMEA6506603		ERR3851714	109	39	170	111	148	153	65	1901	1	A-deletion	266	mosaic penA-34	100	WT	1	S91F, D95G	3	1	11	90	90	31
108834	Portugal	2011	34	mosaic	Lineage_4	NGPT11070		Portugal	Europe	2011	0.5	0.032	0.016	PRJEB36482	ERS4271038; SAMEA6506604		ERR3851500	109	39	170	111	148	153	65	1901	1	A-deletion	266	mosaic penA-34	100	WT	1	S91F, D95G	3	1	11	90	90	31
108835	Portugal	2011	34	mosaic	Lineage_4	NGPT11073		Portugal	Europe	2011	0.38	0.047	0.032	PRJEB36482	ERS4271039; SAMEA6506605		ERR3851487	109	39	170	111	148	153	65	1901	1	A-deletion	266	mosaic penA-34	100	WT	1	S91F, D95G	3	1	11	90	90	31
108836	Portugal	2011	34	mosaic	Lineage_4	NGPT11076		Portugal	Europe	2011	0.5	0.047	0.023	PRJEB36482	ERS4271040; SAMEA6506606		ERR3851561	109	39	170	111	148	153	65	1901	1	A-deletion	266	mosaic penA-34	100	WT	1	S91F, D95G	3	1	11	90	90	31
108837	Portugal	2011	34	mosaic	Lineage_4	NGPT11077		Portugal	Europe	2011	8	0.064	0.023	PRJEB36482	ERS4271041; SAMEA6506607		ERR3851766	109	39	170	111	148	153	65	1901	1	A-deletion	266	mosaic penA-34	2	C2611T	1	S91F, D95G	3	1	11	91	90	31
108842	Portugal	2011	34	mosaic	Lineage_4	NGPT11100		Portugal	Europe	2011	0.064	0.064	0.012	PRJEB36482	ERS4271046; SAMEA6506612		ERR3851548	109	39	170	111	148	153	65	1901	1	A-deletion	266	mosaic penA-34	100	WT	1	S91F, D95G	3	1	11	90	90	31
108851	Portugal	2012	34	mosaic	Lineage_4	NGPT12026		Portugal	Europe	2012	0.19	0.064	0.023	PRJEB36482	ERS4271055; SAMEA6506621		ERR3851741	109	39	170	111	148	153	65	1901	1	A-deletion	266	mosaic penA-34	100	WT	1	S91F, D95G	3	1	11	90	90	31
108853	Portugal	2012	34	mosaic	Lineage_4	NGPT12030		Portugal	Europe	2012	0.19	0.094	0.047	PRJEB36482	ERS4271057; SAMEA6506623		ERR3851868	109	39	170	111	148	153	65	1901	1	A-deletion	266	mosaic penA-34	100	WT	1	S91F, D95G	3	1	11	90	90	31
108854	Portugal	2012	34	mosaic	Lineage_4	NGPT12034		Portugal	Europe	2012	0.38	0.064	0.023	PRJEB36482	ERS4271058; SAMEA6506624		ERR3851622	109	39	170	111	148	153	65	1901	1	A-deletion	266	mosaic penA-34	100	WT	1	S91F, D95G	3	1	11	90	90	31
108855	Portugal	2012	34	mosaic	Lineage_4	NGPT12037		Portugal	Europe	2012	0.19	0.094	0.032	PRJEB36482	ERS4271059; SAMEA6506625		ERR3851702	109	39	170	111	148	153	65	1901	1	A-deletion	266	mosaic penA-34	100	WT	1	S91F, D95G	3	1	11	90	90	31
108857	Portugal	2012	34	mosaic	Lineage_4	NGPT12044		Portugal	Europe	2012	0.38	0.125	0.047	PRJEB36482	ERS4271061; SAMEA6506627		ERR3851889	109	39	170	111	148	153	65	1901	1	A-deletion	266	mosaic penA-34	100	WT	1	S91F, D95G	3	1	11	90	90	31
108860	Portugal	2012	34	mosaic	Lineage_4	NGPT12051		Portugal	Europe	2012	0.38	0.125	0.032	PRJEB36482	ERS4271064; SAMEA6506630		ERR3851667	109	39	170	111	148	153	65	1901	1	A-deletion	266	mosaic penA-34	100	WT	1	S91F, D95G	3	1	11	90	90	31
108861	Portugal	2012	34	mosaic	Lineage_4	NGPT12057		Portugal	Europe	2012	0.38	0.094	0.023	PRJEB36482	ERS4271065; SAMEA6506631		ERR3851763	109	39	170	111	148	153	65	1901	1	A-deletion	266	mosaic penA-34	100	WT	1	S91F, D95G	3	1	11	90	90	31
108866	Portugal	2012	34	mosaic	Lineage_4	NGPT12071		Portugal	Europe	2012	0.25	0.064	0.016	PRJEB36482	ERS4271070; SAMEA6506636		ERR3851525	109	39	170	78	148	153	65	7360	1	A-deletion	266	mosaic penA-34	100	WT	1	S91F, D95G	3	1	11	90	90	31
108871	Portugal	2012	34	mosaic	Lineage_4	NGPT12094		Portugal	Europe	2012	0.25	0.047	0.023	PRJEB36482	ERS4271075; SAMEA6506641		ERR3851697	109	39	170	78	148	153	65	7360	1	A-deletion	266	mosaic penA-34	100	WT	1	S91F, D95G	3	1	11	90	90	31
108873	Portugal	2012	34	mosaic	Lineage_4	NGPT12100		Portugal	Europe	2012	1.5	0.047	0.023	PRJEB36482	ERS4271077; SAMEA6506643		ERR3851751	109	39	170	111	148	153	65	1901	1	A-deletion	266	mosaic penA-34			1	S91F, D95G	3	1	11			31
108893	Portugal	2014	34	mosaic	Lineage_4	NGPT14076		Portugal	Europe	2014	4	0.023	0.032	PRJEB36482	ERS4271097; SAMEA6506663		ERR3851834	109	39	170	111	148	153	65	1901	1	A-deletion	266	mosaic penA-34	2	C2611T	1	S91F, D95G	3	1	1			31
108897	Portugal	2014	34	mosaic	Lineage_4	NGPT14088		Portugal	Europe	2014	3	0.023	0.016	PRJEB36482	ERS4271101; SAMEA6506667		ERR3851768	109	39	170	111	148	153	65	1901	1	A-deletion	266	mosaic penA-34	2	C2611T	1	S91F, D95G	3	1	1			31
108917	Portugal	2015	34	mosaic	Lineage_4	NGPT15058		Portugal	Europe	2015	1.5	0.016	0.023	PRJEB36482	ERS4271121; SAMEA6506688		ERR3851782	109	39	170	111	148	153	65	1901	1	A-deletion	266	mosaic penA-34	100	WT	1	S91F, D95G	3	1	11	90	90	31
108923	Portugal	2015	34	mosaic	Lineage_4	NGPT15106		Portugal	Europe	2015	1.5	0.032	0.016	PRJEB36482	ERS4271127; SAMEA6506694		ERR3851495	109	39	170	111	148	153	65	1901	1	A-deletion	266	mosaic penA-34	100	WT	1	S91F, D95G	3	1	11	90	90	31
108924	Portugal	2015	34	mosaic	Lineage_4	NGPT15112		Portugal	Europe	2015	0.75	0.023	0.016	PRJEB36482	ERS4271128; SAMEA6506695		ERR3851578	109	39	170	111	148	153	65	1901	1	A-deletion	266	mosaic penA-34	100	WT	1	S91F, D95G	3	1	11	90	90	31
108942	Portugal	2015	34	mosaic	Lineage_4	NGPT15242		Portugal	Europe	2015	0.75	0.064	0.023	PRJEB36482	ERS4271146; SAMEA6506713		ERR3851701	109	39	170	78	148	153	65	7360	1	A-deletion	266	mosaic penA-34	100	WT	1	S91F, D95G	3	1	11	90	90	31
108988	Portugal	2017	34	mosaic	Lineage_4	NGPT17183		Portugal	Europe	2017	8	0.047	0.023	PRJEB36482	ERS4271192; SAMEA6506759		ERR3851518	109	39	170	111	148	153	633	9365	1	A-deletion	266	mosaic penA-34	2	C2611T	1	S91F, D95G	3	1	11	91	90	31
109014	Portugal	2017	34	mosaic	Lineage_4	NGPT17386		Portugal	Europe	2017	0.047	0.016	0.004	PRJEB36482	ERS4271218; SAMEA6506785		ERR3851634	109	39	170	111	148	153	65	1901	1	A-deletion	266	mosaic penA-34	100	WT	1	S91F, D95G	3	1	11	90	90	31
109263	USA	2012	34	mosaic	Lineage_4	ERR3201255		USA	North America	2012	0.38	0.025	0.125	PRJEB10016	ERS2530390; SAMEA4710233		ERR3201255	109	39	170	111	148	153	65	1901	1	A-deletion	266	mosaic penA-34	100	WT	1	S91F, D95G	3	1	11	90	90	31
109264	USA	2013	34	mosaic	Lineage_4	ERR3201340		USA	North America	2013	0.38	0.125	0.047	PRJEB10016	ERS2530309; SAMEA4710152		ERR3201340	109	39	170	111	148	153	65	1901	1	A-deletion	266	mosaic penA-34	100	WT	1	S91F, D95G	3	1	11	90	90	31
109265	USA	2012	34	mosaic	Lineage_4	ERR3201056		USA	North America	2012	0.75	0.125	0.064	PRJEB10016	ERS2530161; SAMEA4710004		ERR3201056	109	39	170	111	148	153	65	1901	1	A-deletion	266	mosaic penA-34	100	WT	1	S91F, D95G	3	1	11	90	90	31
109266	USA	2013	34	mosaic	Lineage_4	ERR3201229		USA	North America	2013	0.38	0.047	0.032	PRJEB10016	ERS2530406; SAMEA4710249		ERR3201229	109	39	170	111	148	153	65	1901	1	A-deletion	266	mosaic penA-34	100	WT	1	S91F, D95G	3	1	11	90	90	31
109267	USA	2013	34	mosaic	Lineage_4	ERR2631900		USA	North America	2013	0.5	0.094	0.064	PRJEB10016	ERS2529744; SAMEA4709586		ERR2631900	109	39	170	111	148	153	65	1901	1	A-deletion	266	mosaic penA-34	100	WT	1	S91F, D95G	3	1	11	90	90	31
109268	USA	2012	34	mosaic	Lineage_4	ERR1837105		USA	North America	2012	0.38	0.064	0.032	PRJEB10016	ERS1295333; SAMEA4383884		ERR1837105	109	39	170	111	148	153	65	1901	1	A-deletion	266	mosaic penA-34	100	WT	1	S91F, D95G	3	1	11	90	90	31
109269	USA	2013	34	mosaic	Lineage_4	ERR2631972		USA	North America	2013	0.125	0.064	0.032	PRJEB10016	ERS2529819; SAMEA4709661		ERR2631972	109	39	170	111	148	153	65	1901	1	A-deletion	266	mosaic penA-34	100	WT	1	S91F, D95G	3	1	11	90	90	31
109270	USA	2012	34	mosaic	Lineage_4	ERR3201053		USA	North America	2012	0.5	0.125	0.064	PRJEB10016	ERS2530141; SAMEA4709984		ERR3201053	109	39	170	111	148	153	65	1901	1	A-deletion	266	mosaic penA-34	100	WT	1	S91F, D95G	3	1	11	90	90	31
109271	USA	2013	34	mosaic	Lineage_4	ERR2631970		USA	North America	2013	0.38	0.094	0.064	PRJEB10016	ERS2529817; SAMEA4709659		ERR2631970	109	39	170	111	148	153	65	1901	1	A-deletion	266	mosaic penA-34	100	WT	1	S91F, D95G	3	1	11	90	90	31
109272	USA	2012	34	mosaic	Lineage_4	ERR3201023		USA	North America	2012	0.75	0.094	0.064	PRJEB10016	ERS2530133; SAMEA4709976		ERR3201023	109	39	170	111	148	153	65	1901	1	A-deletion	266	mosaic penA-34	100	WT	1	S91F, D95G	3	1	11	90	90	31
109273	USA	2012	34	mosaic	Lineage_4	ERR3201110		USA	North America	2012	0.75	0.25	0.125	PRJEB10016	ERS2530249; SAMEA4710092		ERR3201110	109	39	170	111	148	153	65	1901	1	A-deletion	266	mosaic penA-34	100	WT	1	S91F, D95G	3	1	11	90	90	31
109274	USA	2013	34	mosaic	Lineage_4	ERR2631798		USA	North America	2013	0.19	0.125	0.064	PRJEB10016	ERS2529643; SAMEA4709485		ERR2631798	109	39	170	111	148	153	65	1901	1	A-deletion	266	mosaic penA-34	100	WT	1	S91F, D95G	3	1	11	90	90	31
109275	USA	2013	34	mosaic	Lineage_4	ERR3200990		USA	North America	2013	0.5	0.125	0.047	PRJEB10016	ERS2529978; SAMEA4709821		ERR3200990	109	39	170	111	148	153	65	1901	1	A-deletion	266	mosaic penA-34	100	WT	1	S91F, D95G	3	1	11	90	90	31
109276	USA	2013	34	mosaic	Lineage_4	ERR3201359		USA	North America	2013	0.25	0.19	0.125	PRJEB10016	ERS2530442; SAMEA4710285		ERR3201359	109	39	170	111	148	153	65	1901	1	A-deletion	266	mosaic penA-34	100	WT	1	S91F, D95G	3	1	11	90	90	31
109323	USA	2013	34	mosaic	Lineage_4	ERR3201345		USA	North America	2013	0.5	0.094	0.023	PRJEB10016	ERS2530351; SAMEA4710194		ERR3201345	109	39	170	111	148	153	65	1901	1	A-deletion	266	mosaic penA-34	100	WT	1	S91F, D95G	3	1	11	90	90	31
109324	USA	2013	34	mosaic	Lineage_4	ERR2631989		USA	North America	2013	0.19		0.047	PRJEB10016	ERS2529833; SAMEA4709676		ERR2631989	109	39	170	111	148	153	65	1901	1	A-deletion	266	mosaic penA-34	100	WT	1	S91F, D95G	3	1	11	90	90	31
109325	USA	2013	34	mosaic	Lineage_4	ERR3201341		USA	North America	2013	0.5	0.094	0.047	PRJEB10016	ERS2530321; SAMEA4710164		ERR3201341	109	39	170	111	148	153	65	1901	1	A-deletion	266	mosaic penA-34	100	WT	1	S91F, D95G	3	1	11	90	90	31
109326	USA	2013	34	mosaic	Lineage_4	ERR3201353		USA	North America	2013	0.25	0.064	0.032	PRJEB10016	ERS2530409; SAMEA4710252		ERR3201353	109	39	170	111	148	153	65	1901	1	A-deletion	266	mosaic penA-34	100	WT	1	S91F, D95G	3	1	11	90	90	31
109473	USA	2012	34	mosaic	Lineage_4	ERR3201198		USA	North America	2012	0.5	0.19	0.47	PRJEB10016	ERS2530388; SAMEA4710231		ERR3201198	435	39	170	111	148	153	65	7823	1	A-deletion	266	mosaic penA-34	100	WT	1	S91F, D95G	3	1	3	250	90	31
109474	USA	2012	34	mosaic	Lineage_4	ERR3201263		USA	North America	2012	0.75	0.25	0.094	PRJEB10016	ERS2530432; SAMEA4710275		ERR3201263	435	39	170	111	148	153	65	7823	1	A-deletion	266	mosaic penA-34	100	WT	1	S91F, D95G	3	1	3	250	90	31
109475	USA	2012	34	mosaic	Lineage_4	ERR3201222		USA	North America	2012	0.75	0.125	0.032	PRJEB10016	ERS2530352; SAMEA4710195		ERR3201222	435	39	170	111	148	153	65	7823	1	A-deletion	266	mosaic penA-34	100	WT	1	S91F, D95G	3	1	3	250	90	31
109476	USA	2013	34	mosaic	Lineage_4	ERR3200831		USA	North America	2013	0.094	0.032	0.047	PRJEB10016	ERS2530061; SAMEA4709904		ERR3200831	109	39	170	78	148	153	65	7360	1	A-deletion	266	mosaic penA-34	100	WT	1	S91F, D95G	3	1	11	90	90	31
109477	USA	2013	34	mosaic	Lineage_4	ERR3200832		USA	North America	2013	0.19	0.125	0.032	PRJEB10016	ERS2530074; SAMEA4709917		ERR3200832	109	39	170	78	148	153	65	7360	1	A-deletion	266	mosaic penA-34	100	WT	1	S91F, D95G	3	1	11	90	90	31
109478	USA	2013	34	mosaic	Lineage_4	ERR3201003		USA	North America	2013	0.5	0.094	0.047	PRJEB10016	ERS2530049; SAMEA4709892		ERR3201003	109	39	170	78	148	153	65	7360	1	A-deletion	266	mosaic penA-34	100	WT	1	S91F, D95G	3	1	11	90	90	31
109584	USA	2012	34	mosaic	Lineage_4	ERR1837121		USA	North America	2012	0.047	0.064	0.023	PRJEB10016	ERS1295591; SAMEA4384142		ERR1837121	109	39	170	111	148	153	65	1901	1	A-deletion	266	mosaic penA-34	100	WT	1	S91F, D95G	3	1	11	90	90	31
109585	USA	2012	34	mosaic	Lineage_4	ERR3200967		USA	North America	2012	0.064	0.094	0.023	PRJEB10016	ERS2530071; SAMEA4709914		ERR3200967	109	39	170	111	148	153	65	1901	1	A-deletion	266	mosaic penA-34	100	WT	1	S91F, D95G	3	1	11	90	90	31
109586	USA	2012	34	mosaic	Lineage_4	ERR3201294		USA	North America	2012	0.5	0.19	0.064	PRJEB10016	ERS2530389; SAMEA4710232		ERR3201294	109	39	170	111	148	153	65	1901	1	A-deletion	266	mosaic penA-34	100	WT	1	S91F, D95G	3	1	11	90	90	31
109587	USA	2012	34	mosaic	Lineage_4	ERR3201042		USA	North America	2012	0.38	0.125	0.047	PRJEB10016	ERS2530247; SAMEA4710090		ERR3201042	109	39	170	111	148	153	65	1901	1	A-deletion	266	mosaic penA-34	100	WT	1	S91F, D95G	3	1	11	90	90	31
109590	USA	2011	34	mosaic	Lineage_4	ERR2631834		USA	North America	2011	0.5	0.094	0.094	PRJEB10016	ERS2529679; SAMEA4709521		ERR2631834	109	39	170	111	148	153	65	1901	1	A-deletion	266	mosaic penA-34	100	WT	1	S91F, D95G	3	1	11	90	90	31
109591	USA	2012	34	mosaic	Lineage_4	ERR2631844		USA	North America	2012	0.75	0.25	0.094	PRJEB10016	ERS2529689; SAMEA4709531		ERR2631844	109	39	170	111	148	153	65	1901	1	A-deletion	266	mosaic penA-34	100	WT	1	S91F, D95G	3	1	11	90	90	31
109594	USA	2013	34	mosaic	Lineage_4	ERR2631935		USA	North America	2013	0.094	0.125	0.023	PRJEB10016	ERS2529779; SAMEA4709621		ERR2631935	109	39	170	111	148	153	65	1901	1	A-deletion	266	mosaic penA-34	100	WT	1	S91F, D95G	3	1	11	90	90	31
109595	USA	2013	34	mosaic	Lineage_4	ERR3200900		USA	North America	2013	0.25	0.016	0.012	PRJEB10016	ERS2529996; SAMEA4709839		ERR3200900	109	39	170	111	148	153	65	1901	1	A-deletion	266	mosaic penA-34	100	WT	1	S91F, D95G	3	1	11	90	90	31
109596	USA	2012	34	mosaic	Lineage_4	ERR3201113		USA	North America	2012	0.25	0.094	0.064	PRJEB10016	ERS2530101; SAMEA4709944		ERR3201113	109	39	170	111	148	153	65	1901	1	A-deletion	266	mosaic penA-34	100	WT	1	S91F, D95G	3	1	11	90	90	31
109597	USA	2012	34	mosaic	Lineage_4	ERR1837128		USA	North America	2012	0.38	0.125	0.064	PRJEB10016	ERS1295778; SAMEA4384329		ERR1837128	109	39	170	111	148	153	65	1901	1	A-deletion	266	mosaic penA-34	100	WT	1	S91F, D95G	3	1	11	90	90	31
109598	USA	2012	34	mosaic	Lineage_4	ERR3201370		USA	North America	2012				PRJEB10016	ERS2530327; SAMEA4710170		ERR3201370	109	39	170	111	148	153	65	1901	10	A39T	266	mosaic penA-34	100	WT	1	S91F, D95G	3	1	100			31
109599	USA	2012	34	mosaic	Lineage_4	ERR2631818		USA	North America	2012				PRJEB10016	ERS2529663; SAMEA4709505		ERR2631818	109	39	170	111	148	153	65	1901	10	A39T	266	mosaic penA-34	100	WT	1	S91F, D95G	3	1	100			31
109835	USA	2012	34	mosaic	Lineage_4	ERR3201109		USA	North America	2012	0.5	0.125	0.064	PRJEB10016	ERS2530246; SAMEA4710089		ERR3201109	109	39	170	111	148	153	633	9365	1	A-deletion	266	mosaic penA-34	100	WT	1	S91F, D95G	3	1	11	90	90	31
109836	USA	2012	34	mosaic	Lineage_4	ERR3200837		USA	North America	2012	0.38	0.064	0.032	PRJEB10016	ERS2529891; SAMEA4709734		ERR3200837	109	39	170	111	148	153	65	1901	1	A-deletion	266	mosaic penA-34	100	WT	1	S91F, D95G	3	1	11	90	90	31
109837	USA	2012	34	mosaic	Lineage_4	ERR3201107		USA	North America	2012	0.19	0.125	0.064	PRJEB10016	ERS2530230; SAMEA4710073		ERR3201107	109	39	170	111	148	153	65	1901	1	A-deletion	266	mosaic penA-34	100	WT	1	S91F, D95G	3	1	11	90	90	31
109839	USA	2013	34	mosaic	Lineage_4	ERR3201166		USA	North America	2013	0.38	0.047	0.023	PRJEB10016	ERS2530242; SAMEA4710085		ERR3201166	109	39	170	111	148	153	633	9365	1	A-deletion	266	mosaic penA-34	100	WT	1	S91F, D95G	3	1	11	90	90	31
109843	USA	2013	34	mosaic	Lineage_4	ERR2631983		USA	North America	2013	0.5	0.19	0.094	PRJEB10016	ERS2529827; SAMEA4709670		ERR2631983	109	39	170	111	148	153	65	1901	1	A-deletion	266	mosaic penA-34	100	WT	1	S91F, D95G	3	1	11	90	90	31
109844	USA	2013	34	mosaic	Lineage_4	ERR3201156		USA	North America	2013	0.125	0.064	0.032	PRJEB10016	ERS2530190; SAMEA4710033		ERR3201156	109	39	170	111	148	153	65	1901	1	A-deletion	266	mosaic penA-34	100	WT	1	S91F, D95G	3	1	11	90	90	31
109849	USA	2012	34	mosaic	Lineage_4	ERR3201037		USA	North America	2012	0.5	0.125	0.047	PRJEB10016	ERS2530221; SAMEA4710064		ERR3201037	109	39	170	111	148	153	65	1901	1	A-deletion	266	mosaic penA-34	100	WT	1	S91F, D95G	3	1	11	90	90	31
109852	USA	2012	34	mosaic	Lineage_4	ERR3201372		USA	North America	2012				PRJEB10016	ERS2530335; SAMEA4710178		ERR3201372	109	39	170	111	148	153	65	1901	1	A-deletion	266	mosaic penA-34	100	WT	1	S91F, D95G	3	1	11	90	90	31
109853	USA	2012	34	mosaic	Lineage_4	ERR3201027		USA	North America	2012	0.047	0.0094	0.047	PRJEB10016	ERS2530156; SAMEA4709999		ERR3201027	109	39	170	111	148	153	65	1901	10	A39T	266	mosaic penA-34	100	WT	1	S91F, D95G	3	1	100			31
109854	USA	2012	34	mosaic	Lineage_4	ERR3201248		USA	North America	2012	0.25	0.125	0.032	PRJEB10016	ERS2530315; SAMEA4710158		ERR3201248	109	39	170	111	148	153	65	1901	1	A-deletion	266	mosaic penA-34	100	WT	1	S91F, D95G	3	1	3	250	90	31
109855	USA	2013	34	mosaic	Lineage_4	ERR3201096		USA	North America	2013	0.38	0.094	0.032	PRJEB10016	ERS2530197; SAMEA4710040		ERR3201096	109	39	170	111	148	153	65	1901	1	A-deletion	266	mosaic penA-34	100	WT	1	S91F, D95G	3	1	11	90	90	31
111610	USA	2019	34	mosaic	Lineage_4	GCWGS-7354		USA	North America	2019	0.5	0.06	0.03	PRJNA317462	SAMN12610040; SRS6600822		SRR11698878	109	39	170	111	148	153	65	1901	1	A-deletion	266	mosaic penA-34	100	WT	1	S91F, D95G	3	1	11	90	90	31
115856	Ireland	2009	34	mosaic	Lineage_4	NGSJH1	GCA_002080955.1	Ireland	Europe	2009				PRJNA275092	SAMN03339563; SRS842062			109	39	170	111	148	153	65	1901	1	A-deletion	266	mosaic penA-34	100	WT	1	S91F, D95G	3	1	11	90	90	31
115864	Ireland	2014	34	mosaic	Lineage_4	NGSJH9	GCA_002080815.1	Ireland	Europe	2014				PRJNA275092	SAMN03339569; SRS1115980			109	39	170	111	148	153	65	1901	1	A-deletion	266	mosaic penA-34	2	C2611T	1	S91F, D95G	3	1	11	91	90	31
115869	France	2010	34	mosaic	Lineage_4	M2		France	Europe	2010	1.5	0.25	0.125	PRJEB13093	ERS1362326; SAMEA4463147			109	39	170	111	148	153	65	1901	1	A-deletion	266	mosaic penA-34	100	WT	1	S91F, D95G	3	1	11	90	90	31
116086	USA	2019	34	mosaic	Lineage_4	GCWGS-8290		USA	North America	2019	0.25	0.125	0.015	PRJNA317462	SAMN13160398; SRS6600255		SRR11698782	109	39	170	111	148	153	65	1901	1	A-deletion	266	mosaic penA-34	100	WT	1	S91F, D95G	3	1	1	89	90	31
116259	Germany	2018	34	mosaic	Lineage_4	12_18	CAJNEE010000000	Germany	Europe	2018	0.38			PRJEB40855	ERS5671034; SAMEA7983750			109	39	170	111	148	153	65	1901	1	A-deletion	266	mosaic penA-34	100	WT	1	S91F, D95G	3	1	11	90	90	31
116265	Germany	2018	34	mosaic	Lineage_4	59_18	CAJNIP010000000	Germany	Europe	2018	0.38			PRJEB40855	ERS5671040; SAMEA7983756			109	39	170	111	148	153	65	1901	1	A-deletion	266	mosaic penA-34	100	WT	1	S91F, D95G	3	1	11	90	90	31
116269	Germany	2018	34	mosaic	Lineage_4	86_18	CAJNIR010000000	Germany	Europe	2018	0.38			PRJEB40855	ERS5671044; SAMEA7983760			109	39	170	111	148	153	65	1901	1	A-deletion	266	mosaic penA-34	100	WT	1	S91F, D95G	3	100	11			31
116274	Germany	2018	34	mosaic	Lineage_4	116_18	CAJNEG010000000	Germany	Europe	2018	0.5			PRJEB40855	ERS5671049; SAMEA7983765			109	39	170	111	148	153	65	1901	1	A-deletion	266	mosaic penA-34	100	WT	1	S91F, D95G	3	1	11	90	90	31
116275	Germany	2018	34	mosaic	Lineage_4	118_18	CAJNEC010000000	Germany	Europe	2018	0.5			PRJEB40855	ERS5671050; SAMEA7983766			109	39	170	111	148	153	65	1901	1	A-deletion	266	mosaic penA-34	100	WT	1	S91F, D95G	3	1	11	90	90	31
116284	Germany	2018	34	mosaic	Lineage_4	154_18	CAJNEM010000000	Germany	Europe	2018	0.25			PRJEB40855	ERS5671059; SAMEA7983775			109	39	170	111	148	153	65	1901	1	A-deletion	266	mosaic penA-34	100	WT	1	S91F, D95G	3	1	11	90	90	31
116286	Germany	2018	34	mosaic	Lineage_4	158_18	CAJNEI010000000	Germany	Europe	2018	0.38			PRJEB40855	ERS5671061; SAMEA7983777			109	39	170	111	148	153	65	1901	1	A-deletion	266	mosaic penA-34	100	WT	1	S91F, D95G	3	1	11	90	90	31
116289	Germany	2018	34	mosaic	Lineage_4	168_18	CAJNES010000000	Germany	Europe	2018	0.5			PRJEB40855	ERS5671064; SAMEA7983780			109	39	170	111	148	153	65	1901	1	A-deletion	266	mosaic penA-34	100	WT	1	S91F, D95G	3	1	11	90	90	31
116295	Germany	2018	34	mosaic	Lineage_4	181_18	CAJNEX010000000	Germany	Europe	2018	0.38			PRJEB40855	ERS5671070; SAMEA7983786			109	39	170	111	148	153	65	1901	1	A-deletion	266	mosaic penA-34	100	WT	1	S91F, D95G	3	1	11	90	90	31
116296	Germany	2018	34	mosaic	Lineage_4	183_18	CAJNEW010000000	Germany	Europe	2018	0.5			PRJEB40855	ERS5671071; SAMEA7983787			109	39	170	111	148	153	65	1901	1	A-deletion	266	mosaic penA-34	100	WT	1	S91F, D95G	3	1	11	90	90	31
116305	Germany	2018	34	mosaic	Lineage_4	237_18	CAJNFG010000000	Germany	Europe	2018	0.38			PRJEB40855	ERS5671080; SAMEA7983796			109	39	170	111	148	153	65	1901	1	A-deletion	266	mosaic penA-34	100	WT	1	S91F, D95G	3	1	11	90	90	31
116312	Germany	2018	34	mosaic	Lineage_4	260_18	CAJNFM010000000	Germany	Europe	2018	0.25			PRJEB40855	ERS5671087; SAMEA7983803			109	39	170	111	148	153	65	1901	1	A-deletion	266	mosaic penA-34	100	WT	1	S91F, D95G	3	1	11	90	90	31
116317	Germany	2018	34	mosaic	Lineage_4	282_18	CAJNFU010000000	Germany	Europe	2018	0.38			PRJEB40855	ERS5671092; SAMEA7983808			109	39	170	111	148	153	65	1901	1	A-deletion	266	mosaic penA-34	100	WT	1	S91F, D95G	3	1	11	90	90	31
116321	Germany	2018	34	mosaic	Lineage_4	295_18	CAJNFV010000000	Germany	Europe	2018	0.75			PRJEB40855	ERS5671096; SAMEA7983812			109	39	170	111	148	153	65	1901	1	A-deletion	266	mosaic penA-34	100	WT	1	S91F, D95G	3	1	11	90	90	31
116323	Germany	2018	34	mosaic	Lineage_4	308_18	CAJNFY010000000	Germany	Europe	2018	0.38			PRJEB40855	ERS5671098; SAMEA7983814			109	39	170	111	148	153	65	1901	1	A-deletion	266	mosaic penA-34	100	WT	1	S91F, D95G	3	1	11	90	90	31
116326	Germany	2018	34	mosaic	Lineage_4	313_18	CAJNGA010000000	Germany	Europe	2018	0.25			PRJEB40855	ERS5671101; SAMEA7983817			109	39	170	111	148	153	65	1901	1	A-deletion	266	mosaic penA-34	100	WT	1	S91F, D95G	3	1	11	90	90	31
116331	Germany	2018	34	mosaic	Lineage_4	324_18	CAJNGF010000000	Germany	Europe	2018	0.75			PRJEB40855	ERS5671106; SAMEA7983822			109	39	170	111	148	153	65	1901	1	A-deletion	266	mosaic penA-34	100	WT	1	S91F, D95G	3	1	11	90	90	31
116336	Germany	2018	34	mosaic	Lineage_4	335_18	CAJNGL010000000	Germany	Europe	2018	0.75			PRJEB40855	ERS5671111; SAMEA7983827			109	39	170	111	148	153	65	1901	1	A-deletion	266	mosaic penA-34	100	WT	1	S91F, D95G	3	1	11	90	90	31
116339	Germany	2018	34	mosaic	Lineage_4	341_18	CAJNGS010000000	Germany	Europe	2018	0.25			PRJEB40855	ERS5671114; SAMEA7983830			109	39	170	111	148	153	65	1901	1	A-deletion	266	mosaic penA-34	100	WT	1	S91F, D95G	3	1	11	90	90	31
116341	Germany	2018	34	mosaic	Lineage_4	345_18	CAJNGR010000000	Germany	Europe	2018	0.5			PRJEB40855	ERS5671116; SAMEA7983832			109	39	170	111	148	153	65	1901	1	A-deletion	266	mosaic penA-34	100	WT	1	S91F, D95G	3	1	11	90	90	31
116349	Germany	2018	34	mosaic	Lineage_4	368_18	CAJNHA010000000	Germany	Europe	2018	0.38			PRJEB40855	ERS5671124; SAMEA7983840			109	39	170	111	148	153	65	1901	1	A-deletion	266	mosaic penA-34	100	WT	1	S91F, D95G	3	1	11	90	90	31
116356	Germany	2018	34	mosaic	Lineage_4	378_18	CAJNHI010000000	Germany	Europe	2018	0.75			PRJEB40855	ERS5671131; SAMEA7983847			109	39	170	111	148	153	65	1901	1	A-deletion	2608	mosaic penA-34	100	WT	1	S91F, D95G	3	1	11	3690	90	31
116377	Germany	2018	34	mosaic	Lineage_4	418_18	CAJNIA010000000	Germany	Europe	2018	0.5			PRJEB40855	ERS5671152; SAMEA7983868			109	39	170	111	148	153	65	1901	1	A-deletion	266	mosaic penA-34	100	WT	1	S91F, D95G	3	1	11	90	90	31
116383	Germany	2018	34	mosaic	Lineage_4	433_18	CAJNII010000000	Germany	Europe	2018	0.75			PRJEB40855	ERS5671158; SAMEA7983874			109	39	170	111	148	153	65	1901	1	A-deletion	266	mosaic penA-34	100	WT	1	S91F, D95G	3	1	11	90	90	31
116384	Germany	2018	34	mosaic	Lineage_4	434_18	CAJNIY010000000	Germany	Europe	2018	0.25			PRJEB40855	ERS5671159; SAMEA7983875			109	39	170	111	148	153	65	1901	1	A-deletion	266	mosaic penA-34	100	WT	1	S91F, D95G	3	1	11	90	90	31
116400	New Zealand	2018	34	mosaic	Lineage_4	18AR1283		New Zealand	Oceania	2018	0.5	0.12	0.06	PRJNA738299	SAMN19717875; SRS9217648		SRR14826482	109	39	170	111	148	153	65	1901	1	A-deletion	266	mosaic penA-34	100	WT	1	S91F, D95G	3	1	11	90	90	31
116515	New Zealand	2019	34	mosaic	Lineage_4	19AR0044		New Zealand	Oceania	2019	0.5	0.12	0.03	PRJNA738299	SAMN19717990; SRS9217603		SRR14826527	109	39	170	111	148	153	65	1901	1	A-deletion	266	mosaic penA-34	100	WT	1	S91F, D95G	3	1	11	90	90	31
117780	Sweden	2016	34	mosaic	Lineage_4	500037		Sweden	Europe	2016				PRJEB47922	ERS9877076; SAMEA12280225		ERR7987169	109	39	170	111	148	153	65	1901	1	A-deletion	266	mosaic penA-34	100	WT	1	S91F, D95G	3	1	11	90	90	31
117792	Sweden	2016	34	mosaic	Lineage_4	500097		Sweden	Europe	2016				PRJEB47922	ERS9877102; SAMEA12280251		ERR7987334	109	39	170	111	148	153	65	1901	1	A-deletion	266	mosaic penA-34	100	WT	1	S91F, D95G	3	1	11	90	90	31
117810	Sweden	2016	34	mosaic	Lineage_4	500375		Sweden	Europe	2016				PRJEB47922	ERS9877177; SAMEA12280326		ERR7987380	109	39	170	111	148	153	65	1901	1	A-deletion	266	mosaic penA-34	100	WT	7	S91F, D95A	3	1	11	507	90	31
117818	Sweden	2016	34	mosaic	Lineage_4	500458		Sweden	Europe	2016				PRJEB47922	ERS9877187; SAMEA12280336		ERR7987389	109	39	170	78	148	153	65	7360	1	A-deletion	266	mosaic penA-34	100	WT	1	S91F, D95G	3	1	8	194	90	31
117827	Sweden	2016	34	mosaic	Lineage_4	500503		Sweden	Europe	2016				PRJEB47922	ERS9877258; SAMEA12280407		ERR7987421	109	39	170	111	148	153	65	1901	1	A-deletion	266	mosaic penA-34	100	WT	1	S91F, D95G	3	1	11	90	90	31
117972	Sweden	2016	34	mosaic	Lineage_4	16-143		Sweden	Europe	2016				PRJEB47922	ERS9873238; SAMEA12276366		ERR7975744	109	39	170	111	148	153	633	9365	1	A-deletion	266	mosaic penA-34	100	WT	1	S91F, D95G	3	1	11	90	90	31
117975	Sweden	2016	34	mosaic	Lineage_4	16-146		Sweden	Europe	2016				PRJEB47922	ERS9873241; SAMEA12276369		ERR7975749	109	39	170	111	148	153	65	1901	1	A-deletion	266	mosaic penA-34	100	WT	1	S91F, D95G	3	1	11	90	90	31
117986	Sweden	2016	34	mosaic	Lineage_4	16-16		Sweden	Europe	2016				PRJEB47922	ERS9873252; SAMEA12276380		ERR7975768	109	39	170	111	148	153	65	1901	1	A-deletion	266	mosaic penA-34	100	WT	1	S91F, D95G	3	1	11	90	90	31
117999	Sweden	2016	34	mosaic	Lineage_4	16-178		Sweden	Europe	2016				PRJEB47922	ERS9873265; SAMEA12276393		ERR7975927	109	39	170	111	148	153	65	1901	1	A-deletion	266	mosaic penA-34	100	WT	1	S91F, D95G	3	1	11	90	90	31
118011	Sweden	2016	34	mosaic	Lineage_4	16-181		Sweden	Europe	2016				PRJEB47922	ERS9873268; SAMEA12276396		ERR7975932	109	39	170	111	148	153	65	1901	1	A-deletion	266	mosaic penA-34	100	WT	1	S91F, D95G	3	1	11	90	90	31
118032	Sweden	2016	34	mosaic	Lineage_4	16-203		Sweden	Europe	2016				PRJEB47922	ERS9873288; SAMEA12276416		ERR7975957	109	39	170	111	148	153	65	1901	1	A-deletion	266	mosaic penA-34	100	WT	1	S91F, D95G	3	1	11	90	90	31
118047	Sweden	2016	34	mosaic	Lineage_4	16-221		Sweden	Europe	2016				PRJEB47922	ERS9873366; SAMEA12276495		ERR7975977	109	39	170	111	148	153	65	1901	1	A-deletion	266	mosaic penA-34	100	WT	1	S91F, D95G	3	1	11	90	90	31
118048	Sweden	2016	34	mosaic	Lineage_4	16-222		Sweden	Europe	2016				PRJEB47922	ERS9873367; SAMEA12276496		ERR7975978	109	39	170	111	148	153	65	1901	1	A-deletion	266	mosaic penA-34	100	WT	7	S91F, D95A	3	1	11	507	90	31
118061	Sweden	2016	34	mosaic	Lineage_4	16-237		Sweden	Europe	2016				PRJEB47922	ERS9873380; SAMEA12276509		ERR7975996	109	39	170	111	148	153	65	1901	1	A-deletion	266	mosaic penA-34	100	WT	1	S91F, D95G	3	1	11	90	90	31
118068	Sweden	2016	34	mosaic	Lineage_4	16-246		Sweden	Europe	2016				PRJEB47922	ERS9873387; SAMEA12276516		ERR7976005	109	39	170	111	148	153	65	1901	1	A-deletion	266	mosaic penA-34	100	WT	1	S91F, D95G	3	1	11	90	90	31
118079	Sweden	2016	34	mosaic	Lineage_4	16-258		Sweden	Europe	2016				PRJEB47922	ERS9873399; SAMEA12276528		ERR7976021	109	39	170	111	148	153	65	1901	1	A-deletion	266	mosaic penA-34	100	WT	1	S91F, D95G	3	1	11	90	90	31
118097	Sweden	2016	34	mosaic	Lineage_4	16-282		Sweden	Europe	2016				PRJEB47922	ERS9873417; SAMEA12276552		ERR7976083	109	39	170	111	148	153	65	1901	1	A-deletion	266	mosaic penA-34	100	WT	1	S91F, D95G	3	1	11	90	90	31
118108	Sweden	2016	34	mosaic	Lineage_4	16-292		Sweden	Europe	2016				PRJEB47922	ERS9873462; SAMEA12276602		ERR7976213	109	39	170	111	148	153	65	1901	1	A-deletion	266	mosaic penA-34	100	WT	1	S91F, D95G	3	1	11	90	90	31
118110	Sweden	2016	34	mosaic	Lineage_4	16-294		Sweden	Europe	2016				PRJEB47922	ERS9873464; SAMEA12276604		ERR7976216	109	39	170	111	148	153	65	1901	1	A-deletion	266	mosaic penA-34	100	WT	1	S91F, D95G	3	1	11	90	90	31
118128	Sweden	2016	34	mosaic	Lineage_4	16-300		Sweden	Europe	2016				PRJEB47922	ERS9873570; SAMEA12276710		ERR7976263	109	39	170	111	148	153	65	1901	1	A-deletion	266	mosaic penA-34	100	WT	1	S91F, D95G	3	1	11	90	90	31
118141	Sweden	2016	34	mosaic	Lineage_4	16-316		Sweden	Europe	2016				PRJEB47922	ERS9873733; SAMEA12276873		ERR7977506	109	39	170	78	148	153	65	7360	1	A-deletion	266	mosaic penA-34	100	WT	1	S91F, D95G	3	1	8	194	90	31
118192	Sweden	2016	34	mosaic	Lineage_4	16-38		Sweden	Europe	2016				PRJEB47922	ERS9874229; SAMEA12277370		ERR7979919	109	39	170	111	148	153	65	1901	1	A-deletion	266	mosaic penA-34	100	WT	1	S91F, D95G	3	1	11	90	90	31
118204	Sweden	2016	34	mosaic	Lineage_4	16-394		Sweden	Europe	2016				PRJEB47922	ERS9874278; SAMEA12277419		ERR7985309	109	39	170	111	148	153	65	1901	1	A-deletion	266	mosaic penA-34	100	WT	1	S91F, D95G	74	1	11	1258	90	31
118826	Sweden	2016	34	mosaic	Lineage_4	16AM105642		Sweden	Europe	2016				PRJEB47922	ERS9876215; SAMEA12279358		ERR7986659	109	39	170	111	148	153	65	1901	1	A-deletion	266	mosaic penA-34	100	WT	1	S91F, D95G	3	1	11	90	90	31
ERR4161242.fasta	Argentina	2016	34	mosaic	Lineage_4	107886	Arg-8547	Argentina	South America	2016	1	0.125	Susceptible	PRJEB36608	SAMEA6846820; ERS4574419		ERR4161242á	59	39	170	111	148	153	633	13593	1	A-deletion	266	mosaic penA-34	100	WT	1	S91F, D95G	3	1	11	90	90	31
27295	USA	2009	35	mosaic	Lineage_4	GCGS0114	ERR223620; GCGS114	USA	North America	2009	0.125	0.015	0.008	PRJEB2999	ERS135317; SAMEA1690448		ERR223620	109	39	170	111	148	153	65	1901	1	A-deletion	289	mosaic penA-35	100	WT	1	S91F, D95G	3	1	11	102	90	31
27319	USA	2009	35	mosaic	Lineage_4	GCGS0030	ERR191759; GCGS030	USA	North America	2009	1	0.015	0.008	PRJEB2999	ERS135233; SAMEA1690360		ERR191759	109	39	170	111	148	153	65	1901	1	A-deletion	289	mosaic penA-35	100	WT	1	S91F, D95G	3	1	11	102	90	31
27395	USA	2009	35	mosaic	Lineage_4	GCGS0076	ERR191805; GCGS076	USA	North America	2009	0.25	0.015	0.008	PRJEB2999	ERS135560; SAMEA1690318		ERR191805	109	39	170	111	148	153	65	1901	1	A-deletion	289	mosaic penA-35	100	WT	1	S91F, D95G	3	1	11	102	90	31
27404	USA	2009	35	mosaic	Lineage_4	GCGS0028	ERR191757; GCGS028	USA	North America	2009	1	0.015	0.008	PRJEB2999	ERS135544; SAMEA1690423		ERR191757	109	39	170	111	148	153	65	1901	1	A-deletion	289	mosaic penA-35	100	WT	1	S91F, D95G	3	1	11	102	90	31
27415	USA	2009	35	mosaic	Lineage_4	GCGS0066	ERR191795; GCGS066	USA	North America	2009	1	0.015	0.008	PRJEB2999	ERS135269; SAMEA1690323		ERR191795	109	39	170	111	148	153	65	1901	1	A-deletion	289	mosaic penA-35	100	WT	1	S91F, D95G	3	1	11	102	90	31
27426	USA	2009	35	mosaic	Lineage_4	GCGS0160	ERR223666; GCGS160	USA	North America	2009	1	0.015	0.008	PRJEB2999	ERS135663; SAMEA1690369		ERR223666	109	39	170	111	148	153	65	1901	1	A-deletion	289	mosaic penA-35	100	WT	1	S91F, D95G	3	1	11	102	90	31
27445	USA	2010	35	mosaic	Lineage_4	GCGS0178	ERR223684; GCGS178	USA	North America	2010	1	0.03	0.015	PRJEB2999	ERS135697; SAMEA1690470		ERR223684	109	39	170	111	148	153	65	1901	1	A-deletion	289	mosaic penA-35	100	WT	1	S91F, D95G	3	1	11	102	90	31
27458	USA	2009	35	mosaic	Lineage_4	GCGS0166	ERR223672; GCGS166	USA	North America	2009	1	0.015	0.008	PRJEB2999	ERS135590; SAMEA1690478		ERR223672	109	39	170	111	148	153	65	1901	1	A-deletion	289	mosaic penA-35	100	WT	1	S91F, D95G	3	1	11	102	90	31
27475	USA	2009	35	mosaic	Lineage_4	GCGS0068	ERR191797; GCGS068	USA	North America	2009	0.5	0.015	0.008	PRJEB2999	ERS135271; SAMEA1690406		ERR191797	109	39	170	111	148	153	65	1901	1	A-deletion	289	mosaic penA-35	100	WT	1	S91F, D95G	3	1	11	102	90	31
31714	India	2009	35	mosaic	Lineage_4	IN_09_5163	10625_6_67	India	Asia	2009	0.38	0.016	0.008	PRJEB4024	ERS311648; SAMEA2162092		ERR363642	109	39	170	111	148	153	65	1901	1	A-deletion	289	mosaic penA-35	100	WT	1	S91F, D95G	3	1	11	102	90	31
34783	USA	2011	35	mosaic	Lineage_4	MIA_2011_05-10		USA	North America	2011				PRJNA209508	SAMN02338819; SRS476537		SRR969373	109	39	170	111	148	153	65	1901	69	WT	289	mosaic penA-35	100	WT	1	S91F, D95G	3	1	11	1536	90	31
37126	USA	2007	35	mosaic	Lineage_4	GCGS1091	07CFX_C_004; 3416STDY6016807	USA	North America	2007	0.5		0.008	PRJEB7904	ERS621371; SAMEA3165259		ERR854981	109	39	170	111	148	153	65	1901	1	A-deletion	289	mosaic penA-35	100	WT	1	S91F, D95G	3	1	11	102	90	31
37249	USA	2010	35	mosaic	Lineage_4	GCGS0382	10AZI_C_011; 3416STDY6016932	USA	North America	2010	1	0.015	0.008	PRJEB7904	ERS621558; SAMEA3165446		ERR855097	109	39	170	111	148	153	65	1901	1	A-deletion	289	mosaic penA-35	100	WT	1	S91F, D95G	3	1	1	397	90	31
37280	USA	2008	35	mosaic	Lineage_4	GCGS1077	08AZI_T_004; 3416STDY6016963	USA	North America	2008	2		0.008	PRJEB7904	ERS621589; SAMEA3165477		ERR855126	109	39	170	111	148	153	65	1901	1	A-deletion	289	mosaic penA-35	100	WT	1	S91F, D95G	3	1	11	102	90	31
37379	USA	2008	35	mosaic	Lineage_4	GCGS1079	08AZI_C_006; 3416STDY6017063	USA	North America	2008	1		0.015	PRJEB7904	ERS621688; SAMEA3165576		ERR855224	109	39	170	111	148	153	65	1901	1	A-deletion	289	mosaic penA-35	100	WT	1	S91F, D95G	3	1	11	102	90	31
37395	USA	2010	35	mosaic	Lineage_4	GCGS0344	10AZI_C_004; 3416STDY6017079	USA	North America	2010	0.5	0.015	0.008	PRJEB7904	ERS621704; SAMEA3165592		ERR855240	109	39	170	111	148	153	65	1901	1	A-deletion	289	mosaic penA-35	100	WT	1	S91F, D95G	3	1	11	102	90	31
37401	USA	2007	35	mosaic	Lineage_4	GCGS1090	07CFX_C_006; 3416STDY6017086	USA	North America	2007	1		0.015	PRJEB7904	ERS621710; SAMEA3165598		ERR855246	109	39	170	111	148	153	65	1901	1	A-deletion	289	mosaic penA-35	100	WT	1	S91F, D95G	3	1	11	102	90	31
37412	USA	2011	35	mosaic	Lineage_4	GCGS0716	11CFX_C_066; 3416STDY6017097	USA	North America	2011	0.25	0.03	0.015	PRJEB7904	ERS621721; SAMEA3165609		ERR855257	109	39	170	111	148	153	65	1901	1	A-deletion	289	mosaic penA-35	100	WT	1	S91F, D95G	3	1	11	102	90	31
37418	USA	2011	35	mosaic	Lineage_4	GCGS0715	11CFX_C_072; 3416STDY6017103	USA	North America	2011	0.25	0.03	0.015	PRJEB7904	ERS621727; SAMEA3165615		ERR855263	109	39	170	111	148	153	65	1901	1	A-deletion	289	mosaic penA-35	100	WT	1	S91F, D95G	3	1	11	102	90	31
48631	UK	2009	35	mosaic	Lineage_4	SRR3360617		UK	Europe	2009	0.5	0.015		PRJNA315363	SAMN04624862; SRS1385838		SRR3360617	109	39	170	111	148	153	65	1901	1	A-deletion	289	mosaic penA-35	100	WT	1	S91F, D95G	3	1	11	102	90	31
48636	UK	2009	35	mosaic	Lineage_4	SRR3360622		UK	Europe	2009	0.5	0.015		PRJNA315363	SAMN04624867; SRS1385853		SRR3360622	109	39	170	111	148	153	65	1901	1	A-deletion	289	mosaic penA-35	100	WT	1	S91F, D95G	3	1	11	102	90	31
48671	UK	2009	35	mosaic	Lineage_4	SRR3360657		UK	Europe	2009				PRJNA315363	SAMN04624902; SRS1385874		SRR3360657	109	39	170	111	148	153	65	1901	1	A-deletion	289	mosaic penA-35	100	WT	1	S91F, D95G	3	1	11	102	90	31
48747	UK	2009	35	mosaic	Lineage_4	SRR3360733		UK	Europe	2009	0.25	0.015		PRJNA315363	SAMN04624978; SRS1385959		SRR3360733	109	39	170	111	148	153	65	1901	1	A-deletion	289	mosaic penA-35	100	WT	1	S91F, D95G	3	1	11	102	90	31
48765	UK	2009	35	mosaic	Lineage_4	SRR3360752		UK	Europe	2009	0.5	0.008		PRJNA315363	SAMN04624996; SRS1385973		SRR3360752	109	39	170	111	148	153	65	1901	1	A-deletion	289	mosaic penA-35	100	WT	1	S91F, D95G	3	1	11	102	90	31
48768	UK	2009	35	mosaic	Lineage_4	SRR3360755		UK	Europe	2009	0.5	0.008		PRJNA315363	SAMN04624999; SRS1385970		SRR3360755	109	39	170	111	148	153	65	1901	1	A-deletion	289	mosaic penA-35	100	WT	1	S91F, D95G	3	1	11	102	90	31
49203	UK	2009	35	mosaic	Lineage_4	SRR3361342		UK	Europe	2009	0.5	0.008		PRJNA315363	SAMN04624834; SRS1386453		SRR3361342	109	39	170	111	148	153	65	1901	1	A-deletion	289	mosaic penA-35	100	WT	1	S91F, D95G	3	1	11	102	90	31
49209	UK	2009	35	mosaic	Lineage_4	SRR3361348		UK	Europe	2009				PRJNA315363	SAMN04624840; SRS1386447		SRR3361348	109	39	170	111	148	153	65	1901	1	A-deletion	289	mosaic penA-35	100	WT	1	S91F, D95G	3	1	11	102	90	31
78525	Canada	2008	35	mosaic	Lineage_4	31341		Canada	North America	2008	0.5	0.032	0.032	PRJNA266539	SAMN03201546; SRS751004		SRR1661200	109	39	170	111	148	153	65	1901	1	A-deletion	289	mosaic penA-35	100	WT	1	S91F, D95G	3	1	11	102	90	31
78527	Canada	2008	35	mosaic	Lineage_4	31349		Canada	North America	2008	0.5	0.032	0.032	PRJNA266539	SAMN03201548; SRS751007		SRR1661202	109	39	170	111	148	153	65	1901	1	A-deletion	289	mosaic penA-35	100	WT	1	S91F, D95G	3	1	11	102	90	31
78581	Canada	2010	35	mosaic	Lineage_4	33901		Canada	North America	2010	1	0.008	0.008	PRJNA266539	SAMN03201608; SRS751067		SRR1661262	109	39	170	111	148	153	65	1901	1	A-deletion	289	mosaic penA-35	100	WT	1	S91F, D95G	3	1	11	102	90	31
79358	USA	2016	35	mosaic	Lineage_4	GCWGS_0621		USA	North America	2016	2	0.015	0.008	PRJNA317462	SAMN06250318; SRS3960494		SRR8088101	109	39	170	111	148	153	65	1901	1	A-deletion	289	mosaic penA-35	100	WT	1	S91F, D95G	3	1	4			31
101977	USA	2016	35	mosaic	Lineage_4	GCWGS-0621		USA	North America	2016	2	0.015		PRJNA317462	SAMN06250318; SRS3960494		SRR8088101	109	39	170	111	148	153	65	1901	1	A-deletion	289	mosaic penA-35	100	WT	1	S91F, D95G	3	1	4			31
111539	USA	2019	35	mosaic	Lineage_4	GCWGS-6017		USA	North America	2019	0.125	0.015	0.004	PRJNA317462	SAMN11463695; SRS10788808		SRR16644538	109	39	170	111	148	153	65	1901	1	A-deletion	289	mosaic penA-35	100	WT	1	S91F, D95G	3	1	11	102	90	31
32024			42	mosaic	Lineage_4	Fr_r_89	ERR449540	Unknown						PRJEB4024	ERS354454; SAMEA2201950		ERR449540	109	39	170	111	148	153	65	1901	1	A-deletion	500	mosaic penA-42	100	WT	1	S91F, D95G	3	1	11	16	90	31
32027			42	mosaic	Lineage_4	Fr_r_89d	ERR449543	Unknown						PRJEB4024	ERS354457; SAMEA2201953		ERR449543	109	39	170	111	148	153	65	1901	1	A-deletion	500	mosaic penA-42	100	WT	1	S91F, D95G	3	1	11	16	90	31
32075	Spain	2012	42	mosaic	Lineage_4	12_308	12045_8_77; ERR485167	Spain	Europe	2012	0.75	4	2	PRJEB4024	ERS354458; SAMEA2201954		ERR485167	109	39	170	111	148	153	65	1901	1	A-deletion	500	mosaic penA-42	100	WT	1	S91F, D95G	3	1	11	16	90	31
48853	UK		42	mosaic	Lineage_4	SRR3360885		UK	Europe					PRJNA315363	SAMN04624784; SRS1386056		SRR3360885	109	39	170	111	148	153	65	1901	1	A-deletion	500	mosaic penA-42	100	WT	1	S91F, D95G	3	1	11	16	90	31
78607	Canada	2012	42	mosaic	Lineage_4	34842		Canada	North America	2012	0.5	4	2	PRJNA266539	SAMN03201638; SRS751097		SRR1661292	109	39	170	111	148	153	65	1901	1	A-deletion	500	mosaic penA-42	100	WT	1	S91F, D95G	3	1	11	16	90	31
GCWGS-10723	USA	2019	60	mosaic	Lineage_1	LasVegas	GCWGS-10723	USA	North America	2019	Susceptible	High-level	High-level	PRJNA317462	SAMN14170465		SRR12612598	109	39	170	111	148	153	65	1901	1	A-deletion		mosaic penA-60	100	WT	1	S91F, D95G				233		31
31733	Japan	2010	71	mosaic	Lineage_2	10_590_272	10625_6_93	Japan	Asia	2010	0.25	0.38	0.125	PRJEB4024	ERS311674; SAMEA2154897		ERR363668	109	39	170	111	148	153	65	1901	1	A-deletion	525	mosaic penA-71	100	WT	1	S91F, D95G	3	1	8	1399	127	31
61788	Japan	2015	71	mosaic	Lineage_2	HI54	SAMD00099521	Japan	Asia	2015	0.25	0.19	0.047	PRJDB6496	SAMD00099521		DRR124809	109	39	170	78	148	153	65	7360	1	A-deletion	525	mosaic penA-71	100	WT	1	S91F, D95G	3	1	17	2692	90	31
31961			72	mosaic	Lineage_4	FC052	ERR449475	Unknown						PRJEB4024	ERS354387; SAMEA2201883		ERR449475	109	39	170	111	148	153	65	1901	1	A-deletion	531	mosaic penA-72	100	WT	1	S91F, D95G	3	1	11	951	90	31
37575	USA	2011	72	mosaic	Lineage_4	GCGS1016	11CFX_T_041; 3416STDY6017261	USA	North America	2011	1	0.5	0.125	PRJEB7904	ERS621858; SAMEA3165746		ERR855420	109	39	170	111	148	153	65	1901	1	A-deletion	531	mosaic penA-72	100	WT	1	S91F, D95G	3	1	11	951	90	31
61669	Japan	2015	72	mosaic	Lineage_4	FC425	SAMD00099402	Japan	Asia	2015	0.5	0.25	0.094	PRJDB6496	SAMD00099402		DRR124690	109	39	170	111	148	153	65	1901	1	A-deletion	531	mosaic penA-72	100	WT	1	S91F, D95G	3	1	11	951	90	31
61671	Japan	2015	72	mosaic	Lineage_4	FC427	SAMD00099404	Japan	Asia	2015	0.5	0.19	0.125	PRJDB6496	SAMD00099404		DRR124692	109	39	170	111	148	153	65	1901	1	A-deletion	531	mosaic penA-72	100	WT	1	S91F, D95G	3	1	11	951	90	31
61764	Japan	2015	72	mosaic	Lineage_4	FC520	SAMD00099497	Japan	Asia	2015	0.75	0.25	0.047	PRJDB6496	SAMD00099497		DRR124785	109	39	170	111	148	153	65	1901	1	A-deletion	531	mosaic penA-72	100	WT	1	S91F, D95G	23	1	11	2689	90	31
61765	Japan	2015	72	mosaic	Lineage_4	FC521	SAMD00099498	Japan	Asia	2015	0.5	0.38	0.047	PRJDB6496	SAMD00099498		DRR124786	109	39	170	111	148	153	65	1901	1	A-deletion	531	mosaic penA-72	100	WT	1	S91F, D95G	23	1	11	2689	90	31
61773	Japan	2015	72	mosaic	Lineage_4	FC529	SAMD00099506	Japan	Asia	2015	0.5	0.38	0.064	PRJDB6496	SAMD00099506		DRR124794	109	39	170	111	148	153	65	1901	1	A-deletion	531	mosaic penA-72	100	WT	1	S91F, D95G	23	1	11	2689	90	31
61775	Japan	2015	72	mosaic	Lineage_4	FC531	SAMD00099508	Japan	Asia	2015	1	0.19	0.064	PRJDB6496	SAMD00099508		DRR124796	109	39	170	111	148	153	65	1901	1	A-deletion	531	mosaic penA-72	100	WT	1	S91F, D95G	3	1	11	951	90	31
61794	Japan	2015	72	mosaic	Lineage_4	IT66	SAMD00099527	Japan	Asia	2015	0.75	0.25	0.094	PRJDB6496	SAMD00099527		DRR124815	109	39	170	111	148	153	65	1901	1	A-deletion	531	mosaic penA-72	100	WT	1	S91F, D95G	3	1	11	951	90	31
61806	Japan	2015	72	mosaic	Lineage_4	KM247	SAMD00099539	Japan	Asia	2015	0.19	0.125	0.047	PRJDB6496	SAMD00099539		DRR124827	109	39	170	111	148	153	65	1901	1	A-deletion	531	mosaic penA-72	100	WT	1	S91F, D95G	3	1	11	951	90	31
61809	Japan	2015	72	mosaic	Lineage_4	KM250	SAMD00099542	Japan	Asia	2015	0.19	0.125	0.032	PRJDB6496	SAMD00099542		DRR124830	109	39	170	111	148	153	65	1901	1	A-deletion	531	mosaic penA-72	100	WT	1	S91F, D95G	3	1	11	951	90	31
61813	Japan	2015	72	mosaic	Lineage_4	KM254	SAMD00099546	Japan	Asia	2015	0.75	0.25	0.094	PRJDB6496	SAMD00099546		DRR124834	109	39	170	964	148	153	65	13843	1	A-deletion	531	mosaic penA-72	100	WT	1	S91F, D95G	3	1	11	951	90	31
61817	Japan	2015	72	mosaic	Lineage_4	KM258	SAMD00099550	Japan	Asia	2015	0.38	0.25	0.064	PRJDB6496	SAMD00099550		DRR124838	109	39	170	111	148	153	65	1901	1	A-deletion	531	mosaic penA-72	100	WT	1	S91F, D95G	3	1	11	951	90	31
61826	Japan	2015	72	mosaic	Lineage_4	KM267	SAMD00099559	Japan	Asia	2015	0.064	0.094	0.032	PRJDB6496	SAMD00099559		DRR124847	109	39	170	111	148	153	65	1901	1	A-deletion	531	mosaic penA-72	100	WT	1	S91F, D95G	3	1	11	951	90	31
61849	Japan	2015	72	mosaic	Lineage_4	KM290	SAMD00099582	Japan	Asia	2015	0.38	0.094	0.047	PRJDB6496	SAMD00099582		DRR124870	109	39	170	964	148	153	65	13843	1	A-deletion	531	mosaic penA-72	100	WT	1	S91F, D95G	23	1	11	2689	90	31
61855	Japan	2015	72	mosaic	Lineage_4	KM296	SAMD00099588	Japan	Asia	2015	0.5	0.19	0.064	PRJDB6496	SAMD00099588		DRR124876	109	39	170	111	148	153	65	1901	1	A-deletion	531	mosaic penA-72	100	WT	1	S91F, D95G	3	1	11	951	90	31
61857	Japan	2015	72	mosaic	Lineage_4	KM298	SAMD00099590	Japan	Asia	2015	0.5	0.094	0.032	PRJDB6496	SAMD00099590		DRR124878	109	39	170	964	148	153	65	13843	1	A-deletion	531	mosaic penA-72	100	WT	1	S91F, D95G	23	1	11	2689	90	31
61861	Japan	2015	72	mosaic	Lineage_4	KM303	SAMD00099594	Japan	Asia	2015	0.5	0.094	0.032	PRJDB6496	SAMD00099594		DRR124882	109	39	170	111	148	153	65	1901	1	A-deletion	531	mosaic penA-72	100	WT	1	S91F, D95G	23	1	11	2689	90	31
61863	Japan	2015	72	mosaic	Lineage_4	KM305	SAMD00099596	Japan	Asia	2015	0.5	0.125	0.047	PRJDB6496	SAMD00099596		DRR124884	109	39	170	964	148	153	65	13843	1	A-deletion	531	mosaic penA-72	100	WT	1	S91F, D95G	23	1	11	2689	90	31
86087	China	2012	72	mosaic	Lineage_4	NG034	SRR6765399	China	Asia	2012			0.125	PRJNA431691	SAMN08583203; SRS2993515		SRR6765399	109	39	170	111	148	153	65	1901	1	A-deletion	531	mosaic penA-72	100	WT	1	S91F, D95G	3	1	11	951	90	31
86384	China	2012	72	mosaic	Lineage_4	NG248	SRR6765632	China	Asia	2012			0.016	PRJNA431691	SAMN08583415; SRS2993714		SRR6765632	109	39	170	111	148	153	65	1901	1	A-deletion	531	mosaic penA-72	100	WT	1	S91F, D95G	3	1	11	951	90	31
87726	Portugal	2013	72	mosaic	Lineage_4	ECDC_PT13_022		Portugal	Europe	2013	0.5	0.094	0.047	PRJEB9227	ERS792866; SAMEA3485583		ERR1560794	109	39	170	111	148	153	65	1901	1	A-deletion	531	mosaic penA-72	100	WT	1	S91F, D95G	3	1	11	951	90	31
87752	Portugal	2013	72	mosaic	Lineage_4	ECDC_PT13_049		Portugal	Europe	2013	0.125	0.125	0.064	PRJEB9227	ERS792892; SAMEA3485609		ERR1560820	109	39	170	111	148	153	65	1901	1	A-deletion	531	mosaic penA-72	100	WT	1	S91F, D95G	3	1	11	951	90	31
87766	Portugal	2013	72	mosaic	Lineage_4	ECDC_PT13_065		Portugal	Europe	2013	1	0.125	0.064	PRJEB9227	ERS792906; SAMEA3485623		ERR1560834	109	39	170	111	148	153	65	1901	1	A-deletion	531	mosaic penA-72	100	WT	1	S91F, D95G	3	1	11	951	90	31
108865	Portugal	2012	72	mosaic	Lineage_4	NGPT12070		Portugal	Europe	2012	0.19	0.125	0.032	PRJEB36482	ERS4271069; SAMEA6506635		ERR3851494	109	39	170	111	148	153	65	1901	1	A-deletion	531	mosaic penA-72	100	WT	1	S91F, D95G	3	1	11	951	90	31
108925	Portugal	2015	72	mosaic	Lineage_4	NGPT15119		Portugal	Europe	2015	0.75	0.023	0.016	PRJEB36482	ERS4271129; SAMEA6506696		ERR3851616	109	39	170	111	148	153	65	1901	1	A-deletion	531	mosaic penA-72	100	WT	1	S91F, D95G	3	1	11	951	90	31
108929	Portugal	2015	72	mosaic	Lineage_4	NGPT15124		Portugal	Europe	2015	0.75	0.064	0.023	PRJEB36482	ERS4271133; SAMEA6506700		ERR3851452	109	39	170	111	148	153	65	1901	1	A-deletion	531	mosaic penA-72	100	WT	1	S91F, D95G	3	1	11	951	90	31
108944	Portugal	2016	72	mosaic	Lineage_4	NGPT16004		Portugal	Europe	2016	0.5	0.094	0.032	PRJEB36482	ERS4271148; SAMEA6506715		ERR3851887	109	39	170	111	148	153	65	1901	1	A-deletion	531	mosaic penA-72	100	WT	1	S91F, D95G	3	1	11	951	90	31
108954	Portugal	2016	72	mosaic	Lineage_4	NGPT16121		Portugal	Europe	2016	0.5	0.094	0.047	PRJEB36482	ERS4271158; SAMEA6506725		ERR3851717	109	39	170	111	148	153	65	1901	1	A-deletion	531	mosaic penA-72	100	WT	1	S91F, D95G	3	1	11	951	90	31
34794	Norway	2010	75	mosaic	Lineage_4	MU_NG14		Norway	Europe	2010				PRJNA209639	SAMN02338831; SRS476549		SRR969385	109	39	170	111	148	153	65	1901	1	A-deletion	547	mosaic penA-75	100	WT	1	S91F, D95G	3	1	11	952	90	31
108788	Portugal	2010	75	mosaic	Lineage_4	NGPT10014		Portugal	Europe	2010	0.5	0.125	0.125	PRJEB36482	ERS4270992; SAMEA6506558		ERR3851866	109	39	170	111	148	153	65	1901	1	A-deletion	547	mosaic penA-75	100	WT	1	S91F, D95G	3	1	11	952	90	31
31603	Bulgaria	2008	13	non_mosaic	Lineage_3	590_344	10868_8_6; ERR349985	Bulgaria	Europe	2008	0.25	0.032	0.064	PRJEB4024	ERS254039; SAMEA2076719		ERR349985	109	39	170	111	148	153	65	1901	1	A-deletion	284	penA-13	100	WT	1	S91F, D95G	3	1	8	37	127	31
79056	USA	2016	18	non_mosaic	Lineage_1	GCWGS_0161		USA	North America	2016	256	0.125	0.125	PRJNA317462	SAMN05554158; SRS1632948		SRR4048862	109	39	170	111	148	153	65	1901	1	A-deletion	287	penA-18	1	A2059G	7	S91F, D95A	3	1	8	3867	428	31
79057	USA	2016	18	non_mosaic	Lineage_1	GCWGS_0163		USA	North America	2016	256	0.125	0.125	PRJNA317462	SAMN05554160; SRS1632952		SRR4048864	109	39	170	111	148	153	65	1901	1	A-deletion	287	penA-18	1	A2059G	7	S91F, D95A	3	1	8	3867	428	31
79059	USA	2016	18	non_mosaic	Lineage_1	GCWGS_0169		USA	North America	2016	256	0.125	0.125	PRJNA317462	SAMN05554165; SRS1632957		SRR4048869	109	39	170	111	148	153	65	1901	1	A-deletion	287	penA-18	1	A2059G	7	S91F, D95A	3	1	8	3867	428	31
101931	USA	2016	18	non_mosaic	Lineage_1	GCWGS-0161		USA	North America	2016	16	0.125		PRJNA317462	SAMN05554158; SRS1632948		SRR4048862	109	39	170	111	148	153	65	1901	1	A-deletion	287	penA-18	1	A2059G	7	S91F, D95A	3	1	8	3867	428	31
101932	USA	2016	18	non_mosaic	Lineage_1	GCWGS-0163		USA	North America	2016	16	0.125		PRJNA317462	SAMN05554160; SRS1632952		SRR4048864	109	39	170	111	148	153	65	1901	1	A-deletion	287	penA-18	1	A2059G	7	S91F, D95A	3	1	8	3867	428	31
101933	USA	2016	18	non_mosaic	Lineage_1	GCWGS-0169		USA	North America	2016	16	0.125		PRJNA317462	SAMN05554165; SRS1632957		SRR4048869	109	39	170	111	148	153	65	1901	1	A-deletion	287	penA-18	1	A2059G	7	S91F, D95A	3	1	8	3867	428	31
27353	USA	2009	2	non_mosaic	Lineage_3	GCGS0214	GCGS214	USA	North America	2009	0.5	0.015	0.008	PRJEB2090	ERS135669; SAMEA1677467		ERR222913	109	39	67	111	148	153	65	1579	1	A-deletion	23	penA-2	100	WT	1	S91F, D95G	3	1	1	253	90	31
27372	USA	2009	2	non_mosaic	Lineage_3	GCGS0220	GCGS220	USA	North America	2009	0.06	0.015	0.008	PRJEB2090	ERS135608; SAMEA1677393		ERR222919	109	39	67	111	148	153	65	1579	1	A-deletion	23	penA-2	100	WT	1	S91F, D95G	3	1	1	253	90	31
27405	USA	2009	2	non_mosaic	Lineage_3	GCGS0020	ERR191749; GCGS020	USA	North America	2009	0.5	0.015	0.008	PRJEB2999	ERS135223; SAMEA1690352		ERR191749	109	39	67	111	148	153	65	1579	1	A-deletion	23	penA-2	100	WT	1	S91F, D95G	3	1	1	253	90	31
27439	USA	2009	2	non_mosaic	Lineage_3	GCGS0182	ERR223688; GCGS182	USA	North America	2009	0.5	0.015	0.008	PRJEB2999	ERS135385; SAMEA1690446		ERR223688	109	39	67	111	148	153	65	1579	1	A-deletion	23	penA-2	100	WT	1	S91F, D95G	3	1	1	253	90	31
37137	USA	2011	2	non_mosaic	Lineage_3	GCGS0333	11CFX_C_009; 3416STDY6016818	USA	North America	2011	0.06	0.015	0.008	PRJEB7904	ERS621414; SAMEA3165302		ERR854992	109	39	170	111	148	153	65	1901	2	A-deletion	23	penA-2	100	WT	1	S91F, D95G	3	1	17	2563		31
37323	USA	2005	2	non_mosaic	Lineage_3	GCGS0632	05AZI_C_018; 3416STDY6017007	USA	North America	2005	0.5	0.03	0.015	PRJEB7904	ERS621632; SAMEA3165520		ERR855168	109	39	170	111	148	153	65	1901	1	A-deletion	166	penA-2	100	WT	1	S91F, D95G	3	1	13	208	90	31
37344	USA	2006	2	non_mosaic	Lineage_3	GCGS0636	06AZI_C_008; 3416STDY6017028	USA	North America	2006	1	0.03	0.015	PRJEB7904	ERS621653; SAMEA3165541		ERR855189	109	39	170	111	148	153	65	1901	1	A-deletion	166	penA-2	100	WT	1	S91F, D95G	3	1	13	208	90	31
37419	USA	2011	2	non_mosaic	Lineage_3	GCGS0513	11CFX_C_073; 3416STDY6017104	USA	North America	2011	0.25	0.015	0.008	PRJEB7904	ERS621728; SAMEA3165616		ERR855264	109	39	170	111	148	153	65	1901	1	A-deletion	166	penA-2	100	WT	1	S91F, D95G	3	1	1	411	90	31
54323	Brazil	2013	2	non_mosaic	Lineage_3	LRRBGS_0091		Brazil	South America	2013	0.25	0.032	0.008					109	39	170	111	148	153	65	1901	1	A-deletion	166	penA-2	100	WT	1	S91F, D95G	3	1	5	1600	90	31
61867	Japan	2015	2	non_mosaic	Lineage_3	KM309	SAMD00099600	Japan	Asia	2015	0.5	0.016	0.002	PRJDB6496	SAMD00099600		DRR124888	109	39	170	111	148	153	65	1901	1	A-deletion	23	penA-2	100	WT	1	S91F, D95G	3	1	9	2700	90	31
74421	Spain		3	non_mosaic	Lineage_1	HUSE309		Spain	Europe									126	39	170	111	148	153	65	7822	222	C-substitution, A39T	1595	penA-2	100	WT	7	S91F, D95A	6	1	14	4526		31
74423	Spain		3	non_mosaic	Lineage_1	HUSE314		Spain	Europe									126	39	170	111	148	153	65	7822	222	C-substitution, A39T	1595	penA-2	100	WT	7	S91F, D95A	6	1	14	4526		31
74464	Spain		2	non_mosaic	Lineage_1	RYC47		Spain	Europe									126	39	170	111	148	153	65	7822	222	C-substitution, A39T	166	penA-2	100	WT	7	S91F, D95A	3	1	14	3197	1387	31
76322	Norway	2017	2	non_mosaic	Lineage_3	592489		Norway	Europe	2017	16	0.016	0.002	PRJEB32435	ERS3413103; SAMEA5608910		ERR3325884	109	39	67	111	148	153	65	1579	1	A-deletion	23	penA-2	2	C2611T	1	S91F, D95G	3	1	1	1511		31
79166	USA	2016	2	non_mosaic	Lineage_3	LRRBGS_0318		USA	North America	2016	16	0.015	0.015	PRJNA329501	SAMN10253491; SRS3953007		SRR8079720	109	39	67	111	148	153	65	1579	1	A-deletion	23	penA-2	2	C2611T	1	S91F, D95G	3	1	1	1511		31
79167	USA	2016	2	non_mosaic	Lineage_3	LRRBGS_0317		USA	North America	2016	16	0.015	0.008	PRJNA329501	SAMN10253490; SRS3953006		SRR8079721	109	39	67	111	148	153	65	1579	1	A-deletion	23	penA-2	2	C2611T	1	S91F, D95G	3	1	1	1511		31
79322	USA	2016	2	non_mosaic	Lineage_3	LRRBGS_0316		USA	North America	2016	16	0.015	0.008	PRJNA329501	SAMN10253695; SRS3953084		SRR8079909	109	39	67	111	148	153	65	1579	1	A-deletion	23	penA-2	2	C2611T	1	S91F, D95G	3	1	1	1511		31
79345	USA	2016	2	non_mosaic	Lineage_3	LRRBGS_0664		USA	North America	2016	8	0.015	0.008	PRJNA329501	SAMN10253726; SRS3953060		SRR8079933	109	39	67	111	148	153	65	1579	1	A-deletion	23	penA-2	2	C2611T	1	S91F, D95G	3	1	1	1511		31
82313	USA	2004	2	non_mosaic	Lineage_3	GCGS1101	04AZI_C_015	USA	North America	2004	0.25	0.008	0.008	PRJEB7904	ERS758575; SAMEA3462996		ERR1067853	109	39	67	111	148	153	65	1579	1	A-deletion	23	penA-2	100	WT	1	S91F, D95G	3	1	8	401	127	31
101979	USA	2016	2	non_mosaic	Lineage_3	GCWGS-0643		USA	North America	2016	16	0.015		PRJNA317462	SAMN06350604; SRS2478159		SRR5990423	109	39	67	111	148	153	65	1579	1	A-deletion	23	penA-2	2	C2611T	1	S91F, D95G	3	1	1	1511		31
111625	USA	2019	2	non_mosaic	Lineage_1	GCWGS-7572		USA	North America	2019	0.25	0.015	0.008	PRJNA317462	SAMN12723205; SRS6599927		SRR11698447	935	39	170	111	992	153	65	14253	122	A39T	23	penA-2	100	WT	7	S91F, D95A	3	1	1	2981	73	31
115809	Norway	2022	2	non_mosaic	Lineage_1	22GB000246		Norway	Europe	2022								126	39	67	111	189	153	65	16279	40	A39T	166	penA-2	100	WT	7	S91F, D95A	3	1	1	3736	3420	31
115942	USA	2019	2	non_mosaic	Lineage_3	GCWGS-11557		USA	North America	2019	16	0.015	0.008	PRJNA317462	SAMN14828586; SRS11118134		SRR16999694	109	39	67	111	148	153	65	1579	1	A-deletion	23	penA-2	2	C2611T	1	S91F, D95G	3	1	6	3932		31
116095	USA	2019	2	non_mosaic	Lineage_3	GCWGS-8386		USA	North America	2019	16	0.008	0.008	PRJNA317462	SAMN13825616; SRS10788385		SRR16644289	109	39	67	111	148	153	65	1579	1	A-deletion	23	penA-2	2	C2611T	1	S91F, D95G	3	1	100	3935	267	31
116104	USA	2019	2	non_mosaic	Lineage_3	GCWGS-8828		USA	North America	2019	16	0.008	0.008	PRJNA317462	SAMN13330247; SRS10788237		SRR16643942	109	39	67	111	148	153	65	1579	1	A-deletion	23	penA-2	2	C2611T	1	S91F, D95G	3	1	100	3935	267	31
116105	USA	2019	2	non_mosaic	Lineage_3	GCWGS-8829		USA	North America	2019	16	0.008	0.008	PRJNA317462	SAMN13330248; SRS10788238		SRR16643941	109	39	67	111	148	153	65	1579	1	A-deletion	23	penA-2	2	C2611T	1	S91F, D95G	3	1	100	3935	267	31
116181	USA	2019	2	non_mosaic	Lineage_3	GCWGS-9898		USA	North America	2019	16	0.015	0.015	PRJNA317462	SAMN13688773; SRS10788790		SRR16644556	109	39	67	111	148	153	65	1579	1	A-deletion	23	penA-2	2	C2611T	1	S91F, D95G	3	1	100	3935	267	31
116361	Germany	2018	2	non_mosaic	Lineage_3	387_18	CAJNHM010000000	Germany	Europe	2018	0.38			PRJEB40855	ERS5671136; SAMEA7983852			109	39	170	111	148	153	65	1901	1	A-deletion	23	penA-2	100	WT	1	S91F, D95G	3	1	14	3586	90	31
74450	Spain		230	non_mosaic	Lineage_4	RYC30		Spain	Europe									109	39	170	111	148	153	633	9365	69	WT	2392	penA-230	100	WT	1	S91F, D95G	3	1	100	4620	267	31
47978	UK	2011	41	non_mosaic	Lineage_3	SRR3349842		UK	Europe	2011				PRJNA315363	SAMN04624431; SRS1382321		SRR3349842	109	39	170		148	153	65		1	A-deletion	855	penA-41			1	S91F, D95G	3	1	11			31
48059	UK	2011	41	non_mosaic	Lineage_3	SRR3349924		UK	Europe	2011				PRJNA315363	SAMN04624512; SRS1382404		SRR3349924	109	39	170	111	148	153	65	1901	1	A-deletion	855	penA-41	2	C2611T	1	S91F, D95G	3	1	11	125	90	31
48392	UK	2011	41	non_mosaic	Lineage_3	SRR3357116		UK	Europe	2011				PRJNA315363	SAMN04625118; SRS1384525		SRR3357116	109	39	170	111	148	153	65	1901	1	A-deletion	855	penA-41	100	WT	1	S91F, D95G	3	1	11	150	90	31
48435	UK	2011	41	non_mosaic	Lineage_3	SRR3357173		UK	Europe	2011				PRJNA315363	SAMN04625161; SRS1384582		SRR3357173	109	39	170	111	148	153	65	1901	1	A-deletion	855	penA-41	100	WT	1	S91F, D95G	3	1	11	150	90	31
48437	UK	2011	41	non_mosaic	Lineage_3	SRR3357175		UK	Europe	2011				PRJNA315363	SAMN04625163; SRS1384581		SRR3357175	109	39	170	111	148	153	65	1901	1	A-deletion	855	penA-41	100	WT	1	S91F, D95G	3	1	11	150	90	31
48624	UK	2009	41	non_mosaic	Lineage_3	SRR3360610		UK	Europe	2009	0.125	0.015		PRJNA315363	SAMN04624855; SRS1385829		SRR3360610	109	39	170	111	148	153	65	1901	1	A-deletion	855	penA-41	100	WT	1	S91F, D95G	3	1	11	150	90	31
48752	UK	2009	41	non_mosaic	Lineage_3	SRR3360738		UK	Europe	2009	0.125	0.015		PRJNA315363	SAMN04624983; SRS1385954		SRR3360738	109	39	170	111	148	153	65	1901	1	A-deletion	855	penA-41	100	WT	1	S91F, D95G	3	1	11	150	90	31
78549	Canada	2010	41	non_mosaic	Lineage_3	32849		Canada	North America	2010	0.25	0.016	0.032	PRJNA266539	SAMN03201572; SRS751031		SRR1661226	109	39	170	111	148	153	65	1901	1	A-deletion	855	penA-41	100	WT	1	S91F, D95G	3	1	11	150	90	31
78564	Canada	2010	41	non_mosaic	Lineage_3	33386		Canada	North America	2010	1	0.016	0.063	PRJNA266539	SAMN03201589; SRS751048		SRR1661243	109	39	170	111	148	153	65	1901	1	A-deletion	855	penA-41	100	WT	1	S91F, D95G	3	1	11	150	90	31
78578	Canada	2010	41	non_mosaic	Lineage_3	33756		Canada	North America	2010	0.5	0.032	0.032	PRJNA266539	SAMN03201604; SRS751063		SRR1661258	109	39	170	111	733	153	65	11427	1	A-deletion	855	penA-41	100	WT	1	S91F, D95G	3	1	11	150	90	31
88252	Canada	2006	41	non_mosaic	Lineage_3	29151	SAMN04191755	Canada	North America	2006	4	0.032	0.032	PRJNA298332	SAMN04191755; SRS1123517		SRR2736143	109	39	170	111	148	153	65	1901	1	A-deletion	855	penA-41	2	C2611T	1	S91F, D95G	3	1	11	125	90	31
88277	Canada	2010	41	non_mosaic	Lineage_3	33383	SAMN04191793	Canada	North America	2010	2	0.032	0.063	PRJNA298332	SAMN04191793; SRS1123486		SRR2736175	109	39	170	111	148	153	65	1901	1	A-deletion	855	penA-41			1	S91F, D95G	3	1	11			31
88284	Canada	2010	41	non_mosaic	Lineage_3	33660	SAMN04191807	Canada	North America	2010	2	0.032	0.063	PRJNA298332	SAMN04191807; SRS1123476		SRR2736185	109	39	170	111	148	153	65	1901	1	A-deletion	855	penA-41	100	WT	1	S91F, D95G	3	1	11	150	90	31
88303	Canada	2011	41	non_mosaic	Lineage_3	34572	SAMN04191830	Canada	North America	2011	8	0.032	0.063	PRJNA298332	SAMN04191830; SRS1123456		SRR2736205	109	39	170	111	733	153	65	11427	1	A-deletion	855	penA-41	2	C2611T	1	S91F, D95G	3	1	11	125	90	31
88366	Canada	2013	41	non_mosaic	Lineage_3	37635	SAMN04191898	Canada	North America	2013	0.06	0.032	0.008	PRJNA298332	SAMN04191898; SRS1123390		SRR2736270	109	39	170	111	148	153	65	1901	1	A-deletion	855	penA-41	100	WT	1	S91F, D95G	3	1	11	150	90	31
79001	Vietnam	2016	43	non_mosaic	Lineage_3	VNM16-72		Vietnam	Asia	2016				PRJEB34425	ERS3924726; SAMEA6124476		ERR3623463	109	39	170	111	188	153	65	8153	1	A-deletion	291	penA-43	100	WT	1	S91F, D95G	3	1	12	3298	90	31
79016	Vietnam	2016	43	non_mosaic	Lineage_3	VNM16-87		Vietnam	Asia	2016				PRJEB34425	ERS3924741; SAMEA6124491		ERR3623478	109	39	170	111	188	153	65	8153	1	A-deletion	291	penA-43	100	WT	1	S91F, D95G	3	1	12	3298	90	31
86425	China	2012	43	non_mosaic	Lineage_1	NG012	SRR6765591	China	Asia	2012			0.032	PRJNA431691	SAMN08583181; SRS2993759		SRR6765591	109	39	170	111	148	153	65	1901	1	A-deletion	529	penA-43	100	WT	7	S91F, D95A	3	1	8	514	514	31
13685	South Korea	2005	5	non_mosaic	Lineage_3	NCCP11945	BennettTree04; NC_011035	South Korea	Asia	2005								109	39	170	111	148	153	65	1901	1	A-deletion	15	penA-5	100	WT	1	S91F, D95G	3	1	12	10	90	31
27302	USA	2009	5	non_mosaic	Lineage_3	GCGS0238	GCGS238	USA	North America	2009	0.5	0.06	0.03	PRJEB2090	ERS135614; SAMEA1677444		ERR222937	109	39	170	111	148	669	65	10315	2	A-deletion	288	penA-5	100	WT	1	S91F, D95G	3	1	8	218	127	31
27320	USA	2009	5	non_mosaic	Lineage_3	GCGS0054	ERR191783; GCGS054	USA	North America	2009	1	0.06	0.06	PRJEB2999	ERS135257; SAMEA1690476		ERR191783	109	39	170	111	148	153	65	1901	1	A-deletion	288	penA-5	100	WT	1	S91F, D95G	3	1	8	127	127	31
27333	USA	2010	5	non_mosaic	Lineage_3	GCGS0196	GCGS196	USA	North America	2010	1	0.03	0.03	PRJEB2090	ERS135667; SAMEA1677456		ERR222895	109	39	170	111	148	153	65	1901	1	A-deletion	288	penA-5	100	WT	1	S91F, D95G	3	1	8	127	127	31
27334	USA	2009	5	non_mosaic	Lineage_3	GCGS148	ERR223654	USA	North America	2009				PRJEB2999	ERS135584; SAMEA1690473		ERR223654	109	39	170	111	148	153	65	1901	1	A-deletion	288	penA-5	100	WT	1	S91F, D95G	3	1	1	151	127	31
27342	USA	2009	5	non_mosaic	Lineage_3	GCGS0132	ERR223638; GCGS132	USA	North America	2009	0.5	0.06	0.03	PRJEB2999	ERS135335; SAMEA1690488		ERR223638	109	39	170	111	148	153	65	1901	1	A-deletion	288	penA-5	100	WT	1	S91F, D95G	3	1	8	127	127	31
27349	USA	2010	5	non_mosaic	Lineage_3	GCGS0234	GCGS234	USA	North America	2010	0.5	0.06	0.03	PRJEB2090	ERS135437; SAMEA1677289		ERR222933	109	39	170	111	148	153	65	1901	2	A-deletion	288	penA-5	100	WT	1	S91F, D95G	3	100	8	129	127	31
27365	USA	2009	5	non_mosaic	Lineage_3	GCGS0080	ERR191809; GCGS080	USA	North America	2009	1	0.015	0.06	PRJEB2999	ERS135283; SAMEA1690445		ERR191809	109	39	170	111	148	153	65	1901	1	A-deletion	288	penA-5	100	WT	1	S91F, D95G	3	1	8	127	127	31
27380	USA	2009	5	non_mosaic	Lineage_3	GCGS0042	ERR191771; GCGS042	USA	North America	2009	1	0.06	0.06	PRJEB2999	ERS135245; SAMEA1690398		ERR191771	109	39	170	111	148	153	65	1901	1	A-deletion	288	penA-5	100	WT	1	S91F, D95G	3	1	8	127	127	31
27410	USA	2009	5	non_mosaic	Lineage_3	GCGS0058	ERR191787; GCGS058	USA	North America	2009	0.5	0.03	0.03	PRJEB2999	ERS135554; SAMEA1690397		ERR191787	109	39	170	111	148	153	65	1901	2	A-deletion	288	penA-5	100	WT	1	S91F, D95G	3	1	8	218	127	31
27420	USA	2010	5	non_mosaic	Lineage_3	GCGS0236	GCGS236	USA	North America	2010	0.5	0.06	0.03	PRJEB2090	ERS135439; SAMEA1677300		ERR222935	109	39	170	111	148	153	65	1901	2	A-deletion	288	penA-5	100	WT	1	S91F, D95G	3	100	8	129	127	31
27422	USA	2009	5	non_mosaic	Lineage_3	GCGS0004	ERR191733; GCGS004	USA	North America	2009	1	0.015	0.03	PRJEB2999	ERS135536; SAMEA1690372		ERR191733	109	39	170	111	148	153	65	1901	2	A-deletion	288	penA-5	100	WT	1	S91F, D95G	3	1	8	218	127	31
27424	USA	2010	5	non_mosaic	Lineage_3	GCGS140	ERR223646	USA	North America	2010				PRJEB2999	ERS135343; SAMEA1690429		ERR223646	109	39	170	111	148	153	65	1901	2	A-deletion	288	penA-5	100	WT	1	S91F, D95G	3	100	8	129	127	31
27425	USA	2009	5	non_mosaic	Lineage_3	GCGS0158	ERR223664; GCGS158	USA	North America	2009	0.25	0.03	0.03	PRJEB2999	ERS135361; SAMEA1690368		ERR223664	109	39	170	111	148	153	65	1901	2	A-deletion	288	penA-5	100	WT	1	S91F, D95G	3	1	8	218	127	31
27428	USA	2010	5	non_mosaic	Lineage_3	GCGS0122	ERR223628; GCGS122	USA	North America	2010	0.25	0.06	0.03	PRJEB2999	ERS135325; SAMEA1690490		ERR223628	109	39	170	111	148	153	65	1901	2	A-deletion	288	penA-5	100	WT	1	S91F, D95G	3	100	8	129	127	31
27434	USA	2010	5	non_mosaic	Lineage_3	GCGS0232	GCGS232	USA	North America	2010	0.5	0.06	0.03	PRJEB2090	ERS135691; SAMEA1677483		ERR222931	109	39	170	111	148	153	65	1901	2	A-deletion	288	penA-5	100	WT	1	S91F, D95G	3	100	8	129	127	31
27441	USA	2009	5	non_mosaic	Lineage_3	GCGS0130	ERR223636; GCGS130	USA	North America	2009	0.5	0.03	0.03	PRJEB2999	ERS135578; SAMEA1690443		ERR223636	109	39	170	111	148	153	65	1901	2	A-deletion	288	penA-5	100	WT	1	S91F, D95G	3	100	8	129	127	31
27442	USA	2009	5	non_mosaic	Lineage_3	GCGS0052	ERR191781; GCGS052	USA	North America	2009	0.5	0.03	0.06	PRJEB2999	ERS135651; SAMEA1690506		ERR191781	109	39	170	111	148	153	65	1901	1	A-deletion	288	penA-5	100	WT	1	S91F, D95G	3	1	8	127	127	31
27456	USA	2009	5	non_mosaic	Lineage_3	GCGS0036	ERR191765; GCGS036	USA	North America	2009	0.5	0.03	0.015	PRJEB2999	ERS135239; SAMEA1690417		ERR191765	109	39	170	111	148	153	65	1901	50	WT	288	penA-5	100	WT	1	S91F, D95G	3	1	8	257	127	31
27457	USA	2009	5	non_mosaic	Lineage_3	GCGS0002	ERR191731; GCGS002	USA	North America	2009	1	0.015	0.03	PRJEB2999	ERS135205; SAMEA1690350		ERR191731	109	39	170	111	148	153	65	1901	2	A-deletion	288	penA-5	100	WT	1	S91F, D95G	3	1	8	218	127	31
27461	USA	2009	5	non_mosaic	Lineage_3	GCGS0094	ERR191823; GCGS094	USA	North America	2009	1	0.03	0.03	PRJEB2999	ERS135566; SAMEA1690461		ERR191823	109	39	170	111	148	153	65	1901	1	A-deletion	288	penA-5	100	WT	1	S91F, D95G	3	1	9	258	127	31
27463	USA	2009	5	non_mosaic	Lineage_3	GCGS0108	ERR223614; GCGS108	USA	North America	2009	0.25	0.03	0.06	PRJEB2999	ERS135311; SAMEA1690408		ERR223614	109	39	170	111	148	153	65	1901	2	A-deletion	288	penA-5	100	WT	1	S91F, D95G	3	100	8	129	127	31
27467	USA	2009	5	non_mosaic	Lineage_3	GCGS0006	ERR191735; GCGS006	USA	North America	2009	1	0.015	0.03	PRJEB2999	ERS135209; SAMEA1690435		ERR191735	109	39	170	111	147	153	65	8110	1	A-deletion	288	penA-5	100	WT	1	S91F, D95G	3	1	4	260	127	31
31466	Spain	2008	5	non_mosaic	Lineage_3	GC_0811053	10868_8_18	Spain	Europe	2008	0.5	0.016	0.016	PRJEB4024	ERS254051; SAMEA2076723		ERR349997	109	39	170	111	148	153	65	1901	1	A-deletion	288	penA-5	100	WT	1	S91F, D95G	3	1	3	264	127	31
31473	Belarus	2009	5	non_mosaic	Lineage_3	BEL_09_44	10868_8_46; ERR350025	Belarus	Europe	2009	0.5	0.064	0.023	PRJEB4024	ERS254079; SAMEA2080314		ERR350025	109	39	170	111	148	153	65	1901	1	A-deletion	288	penA-5	100	WT	1	S91F, D95G	3	1	11	124	124	31
31474	Belarus	2009	5	non_mosaic	Lineage_3	BEL_09_45	10868_8_47; ERR350026	Belarus	Europe	2009	0.5	0.032	0.012	PRJEB4024	ERS254080; SAMEA2076411		ERR350026	109	39	170	111	148	153	65	1901	1	A-deletion	288	penA-5	100	WT	1	S91F, D95G	3	1	100	267	267	31
31475	Belarus	2009	5	non_mosaic	Lineage_3	BEL_09_8	10868_8_48; ERR350027	Belarus	Europe	2009	1.5	0.032	0.032	PRJEB4024	ERS254081; SAMEA2076733		ERR350027	109	39	170	111	148	153	65	1901	1	A-deletion	288	penA-5	100	WT	1	S91F, D95G	3	1	11	124	124	31
31484	Estonia	2010	5	non_mosaic	Lineage_3	EST_10_25	10868_8_62	Estonia	Europe	2010	1.5	0.023	0.094	PRJEB4024	ERS254095; SAMEA2076672		ERR350041	109	39	170	111	148	153	65	1901	1	A-deletion	288	penA-5	100	WT	1	S91F, D95G	3	1	8	127	127	31
31485	Belarus	2010	5	non_mosaic	Lineage_3	BEL_10_6	10868_8_64	Belarus	Europe	2010	0.75	0.016	0.094	PRJEB4024	ERS254097; SAMEA2080320		ERR350043	109	39	170	111	148	153	65	1901	1	A-deletion	288	penA-5	100	WT	1	S91F, D95G	3	1	11	124	124	31
31486	Belarus	2010	5	non_mosaic	Lineage_3	BEL_10_46M	10868_8_70	Belarus	Europe	2010	0.047	0.016	0.006	PRJEB4024	ERS254103; SAMEA2080321		ERR350049	109	39	170	111	148	153	65	1901	1	A-deletion	288	penA-5	100	WT	1	S91F, D95G	3	1	100	267	267	31
31488	Belarus	2010	5	non_mosaic	Lineage_3	BEL_10_66M	10868_8_72	Belarus	Europe	2010	0.38	0.016	0.047	PRJEB4024	ERS254105; SAMEA2077000		ERR350051	109	39	170	111	148	153	65	1901	22	A-deletion	288	penA-5	100	WT	1	S91F, D95G	3	1	24	2551	127	31
31501	Belarus	2011	5	non_mosaic	Lineage_3	BEL_11_103	10868_8_94	Belarus	Europe	2011	0.5	0.016	0.032	PRJEB4024	ERS254127; SAMEA2080389		ERR350073	109	39	170	111	148	153	65	1901	1	A-deletion	288	penA-5	100	WT	1	S91F, D95G	3	1	11	124	124	31
31560	Chile	2008	5	non_mosaic	Lineage_3	GC_0817560	10356_1_11	Chile	South America	2008			0.023	PRJEB4024	ERS248586; SAMEA2074540		ERR349896	109	39	170	111	148	153	65	1901	19	A-deletion, G45D	288	penA-5	100	WT	1	S91F, D95G	3	1	1	291	127	31
31596	Russia	2004	5	non_mosaic	Lineage_3	05_590_246	10356_1_84	Russia	Asia	2004	0.125	0.016	0.016	PRJEB4024	ERS248660; SAMEA2074786		ERR349969	109	39	170	111	148	153	65	1901	69	WT	288	penA-5	100	WT	1	S91F, D95G	3	1	21	2552	127	31
31597	Russia	2004	5	non_mosaic	Lineage_3	05_590_269	10356_1_89	Russia	Asia	2004	0.125	0.016	0.008	PRJEB4024	ERS248665; SAMEA1971731		ERR349974	109	39	170	111	148	153	65	1901	69	WT	288	penA-5	100	WT	1	S91F, D95G	3	1	100	590	267	31
31624	Norway	2009	5	non_mosaic	Lineage_3	NO_09_3616	12082_1_19; ERR350015	Norway	Europe	2009	0.19	0.016	0.006	PRJEB4024	ERS254069; SAMEA2076729		ERR350015	109	39	170	111	188	153	65	8153	1	A-deletion	288	penA-5	100	WT	1	S91F, D95G	3	1	3	264	127	31
31628	Belarus	2009	5	non_mosaic	Lineage_3	10868_8_49		Belarus	Europe	2009	0.75	0.094	0.047	PRJEB4024	ERS254082; SAMEA2080315		ERR350028	109	39	170	111	148	153	65	1901	1	A-deletion	288	penA-5	100	WT	1	S91F, D95G	3	1	11	124	124	31
31633	Belarus	2010	5	non_mosaic	Lineage_3	BEL_10_41	10868_8_68; ERR350047	Belarus	Europe	2010	0.5	0.016	0.047	PRJEB4024	ERS254101; SAMEA2076674		ERR350047	109	39	170	111	152	153	65	10631	1	A-deletion	288	penA-5	100	WT	1	S91F, D95G	3	1	11	124	124	31
31642	Belarus	2011	5	non_mosaic	Lineage_3	BEL_11_116	10868_8_95	Belarus	Europe	2011	0.75	0.016	0.032	PRJEB4024	ERS254128; SAMEA2076683		ERR350074	109	39	170	111	148	153	65	1901	1	A-deletion	288	penA-5	100	WT	1	S91F, D95G	3	1	11	124	124	31
31775	Japan	2001	5	non_mosaic		NG0102	10625_6_17	Japan	Asia	2001	0.5	0.023	0.094	PRJEB4024	ERS311598; SAMEA2144490		ERR363592	109	39	170	111	148	153	65	1901	1	A-deletion	288	penA-5	100	WT	1	S91F, D95G	3	1	8	127	127	31
31778	Japan	2000	5	non_mosaic	Lineage_4	KN13_24	10625_6_8	Japan	Asia	2000	0.064	0.016	0.012	PRJEB4024	ERS311589; SAMEA2144021		ERR363583	109	39	170	111	148	153	65	1901	1	A-deletion	288	penA-5	100	WT	1	S91F, D95G	3	1	8	127	127	31
31867	Belarus	2010	5	non_mosaic	Lineage_3	BEL_10_73	10868_8_69	Belarus	Europe	2010	0.5	0.016	0.023	PRJEB4024	ERS254102; SAMEA2076740		ERR388348	109	39	170	111	148	153	65	1901	1	A-deletion	288	penA-5	100	WT	1	S91F, D95G	3	1	11	124	124	31
31881			5	non_mosaic	Lineage_3	BEL_09_44	ERR388325	Unknown						PRJEB4024	ERS254079; SAMEA2080314		ERR388325	109	39	170	111	148	153	65	1901	1	A-deletion	288	penA-5	100	WT	1	S91F, D95G	3	1	11	124	124	31
34781	USA	2011	5	non_mosaic	Lineage_3	MIA_2011_05-15		USA	North America	2011				PRJNA209510	SAMN02338817; SRS476535		SRR969371	109	39	170	111	148	153	65	1901	2	A-deletion	288	penA-5	100	WT	1	S91F, D95G	3	1	8	218	127	31
34785	USA	2011	5	non_mosaic	Lineage_3	NYC_2011_05_07		USA	North America	2011				PRJNA209517	SAMN02338821; SRS476539		SRR969375	109	39	170	111	148	153	65	1901	2	A-deletion	288	penA-5	100	WT	1	S91F, D95G	3	1	8	218	127	31
37025	USA	2006	5	non_mosaic	Lineage_3	GCGS0861	06CFX_T_001; 3416STDY6016705	USA	North America	2006	1	0.125	0.063	PRJEB7904	ERS621334; SAMEA3165222		ERR854885	109	39	170	111	148	153	65	1901	1	A-deletion	288	penA-5	100	WT	1	S91F, D95G	3	1	7	379	127	31
37036	USA	2011	5	non_mosaic	Lineage_3	GCGS0558	11CFX_T_001; 3416STDY6016716	USA	North America	2011	1	0.03	0.03	PRJEB7904	ERS621347; SAMEA3165235		ERR854896	109	39	170	111	148	153	65	1901	2	A-deletion	288	penA-5	100	WT	1	S91F, D95G	3	100	8	129	127	31
37066	USA	2005	5	non_mosaic	Lineage_3	GCGS0446	05CFX_C_004; 3416STDY6016746	USA	North America	2005	1	0.015	0.03	PRJEB7904	ERS621388; SAMEA3165276		ERR854925	109	39	170	111	148	153	65	1901	2	A-deletion	288	penA-5	100	WT	1	S91F, D95G	3	1	8	218	127	31
37095	USA	2012	5	non_mosaic	Lineage_3	GCGS0551	12CFX_C_003; 3416STDY6016775	USA	North America	2012	0.25	0.03	0.015	PRJEB7904	ERS621427; SAMEA3165315		ERR854951	109	39	170	111	188	153	65	8153	2	A-deletion	288	penA-5	100	WT	1	S91F, D95G	3	1	3	381	127	31
37118	USA	2005	5	non_mosaic	Lineage_3	GCGS0381	05CFX_C_002; 3416STDY6016799	USA	North America	2005	0.5	0.015	0.008	PRJEB7904	ERS621335; SAMEA3165223		ERR854973	59	39	170	111	148	153	65	7371	1	A-deletion	288	penA-5	100	WT	1	S91F, D95G	3	1	3	264	127	31
37119	USA	2005	5	non_mosaic	Lineage_3	GCGS0633	05CFX_C_003; 3416STDY6016800	USA	North America	2005	0.5	0.03	0.03	PRJEB7904	ERS621339; SAMEA3165227		ERR854974	109	39	170	111	148	153	65	1901	1	A-deletion	288	penA-5	100	WT	1	S91F, D95G	3	1	8	127	127	31
37123	USA	2007	5	non_mosaic	Lineage_3	GCGS1058	07CFX_C_001; 3416STDY6016804	USA	North America	2007	0.25		0.015	PRJEB7904	ERS621360; SAMEA3165248		ERR854978	109	39	170	111	148	153	65	1901	18	WT	288	penA-5	100	WT	1	S91F, D95G	3	1	3	385	127	31
37127	USA	2007	5	non_mosaic	Lineage_3	GCGS1092	07CFX_C_005; 3416STDY6016808	USA	North America	2007	0.125		0.008	PRJEB7904	ERS621375; SAMEA3165263		ERR854982	109	39	170	111	148	153	65	1901	5	WT	288	penA-5	100	WT	1	S91F, D95G	3	1	1	386	127	31
37128	USA	2008	5	non_mosaic	Lineage_3	GCGS1073	08CFX_C_001; 3416STDY6016809	USA	North America	2008	0.5		0.03	PRJEB7904	ERS621379; SAMEA3165267		ERR854983	109	39	170	111	147	153	65	8110	2	A-deletion	288	penA-5	100	WT	1	S91F, D95G	3	1	8	218	127	31
37130	USA		5	non_mosaic	Lineage_3	11CFX_C_002	3416STDY6016811	USA	North America					PRJEB7904	ERS621386; SAMEA3165274		ERR854985	109	39	170	111	148	153	65	1901	1	A-deletion	288	penA-5	100	WT	1	S91F, D95G	3	1	100	267	267	31
37131	USA	2011	5	non_mosaic	Lineage_3	GCGS0548	11CFX_C_003; 3416STDY6016812	USA	North America	2011	0.25	0.03	0.015	PRJEB7904	ERS621390; SAMEA3165278		ERR854986	109	39	170	111	148	153	65	1901	15	WT	288	penA-5	100	WT	1	S91F, D95G	3	1	100	387	267	31
37132	USA	2011	5	non_mosaic	Lineage_3	GCGS0549	11CFX_C_004; 3416STDY6016813	USA	North America	2011	0.25	0.03	0.015	PRJEB7904	ERS621393; SAMEA3165281		ERR854987	109	39	170	111	148	153	65	1901	15	WT	288	penA-5	100	WT	1	S91F, D95G	3	1	100	387	267	31
37133	USA	2011	5	non_mosaic	Lineage_3	GCGS0319	11CFX_C_005; 3416STDY6016814	USA	North America	2011	0.125	0.015	0.008	PRJEB7904	ERS621397; SAMEA3165285		ERR854988	109	39	170	111	148	153	65	1901	2	A-deletion	288	penA-5	100	WT	1	S91F, D95G	3	1	8	218	127	31
37134	USA	2011	5	non_mosaic	Lineage_3	GCGS0320	11CFX_C_006; 3416STDY6016815	USA	North America	2011	0.25	0.015	0.008	PRJEB7904	ERS621401; SAMEA3165289		ERR854989	109	39	170	111	148	153	65	1901	15	WT	288	penA-5	100	WT	1	S91F, D95G	3	1	100	387	267	31
37139	USA	2011	5	non_mosaic	Lineage_3	GCGS0731	11CFX_C_011; 3416STDY6016820	USA	North America	2011	0.25	0.06	0.06	PRJEB7904	ERS621422; SAMEA3165310		ERR854994	109	39	170	111	148	153	65	1901	1	A-deletion	288	penA-5	100	WT	1	S91F, D95G	3	1	11	124	124	31
37148	USA	2011	5	non_mosaic	Lineage_3	GCGS0754	11CFX_C_020; 3416STDY6016829	USA	North America	2011	0.5	0.06	0.03	PRJEB7904	ERS621453; SAMEA3165341		ERR855003	109	39	170	111	148	153	65	1901	1	A-deletion	288	penA-5	100	WT	1	S91F, D95G	3	1	8	127	127	31
37153	USA	2011	5	non_mosaic	Lineage_3	GCGS0639	11CFX_C_025; 3416STDY6016834	USA	North America	2011	0.06	0.03	0.008	PRJEB7904	ERS621461; SAMEA3165349		ERR855008	109	39	170	111	148	153	65	1901	1	A-deletion	288	penA-5	100	WT	1	S91F, D95G	3	1	3	264	127	31
37156	USA	2011	5	non_mosaic	Lineage_3	GCGS0656	11CFX_C_028; 3416STDY6016837	USA	North America	2011	0.5	0.03	0.03	PRJEB7904	ERS621464; SAMEA3165352		ERR855011	109	39	170	111	148	153	65	1901	1	A-deletion	288	penA-5	100	WT	1	S91F, D95G	3	1	8	127	127	31
37157	USA	2011	5	non_mosaic	Lineage_3	GCGS0451	11CFX_C_029; 3416STDY6016838	USA	North America	2011	0.5	0.015	0.015	PRJEB7904	ERS621465; SAMEA3165353		ERR855012	109	39	170	111	148	153	65	1901	1	A-deletion	288	penA-5	100	WT	1	S91F, D95G	3	1	8	127	127	31
37163	USA	2011	5	non_mosaic	Lineage_3	GCGS0592	11CFX_C_035; 3416STDY6016844	USA	North America	2011	0.25	0.03	0.03	PRJEB7904	ERS621471; SAMEA3165359		ERR855018	109	39	170	111	148	153	65	1901	2	A-deletion	288	penA-5	100	WT	1	S91F, D95G	3	100	8	129	127	31
37168	USA	2011	5	non_mosaic	Lineage_3	GCGS0779	11CFX_C_040; 3416STDY6016849	USA	North America	2011	0.5	0.06	0.06	PRJEB7904	ERS621476; SAMEA3165364		ERR855023	109	39	170		148	153	65		2	A-deletion	288	penA-5	100	WT	1	S91F, D95G	3	100	8	129	127	31
37172	USA	2011	5	non_mosaic	Lineage_3	GCGS0452	11CFX_C_044; 3416STDY6016853	USA	North America	2011	0.125	0.015	0.008	PRJEB7904	ERS621480; SAMEA3165368		ERR855027	109	39	170	111	148	153	65	1901	1	A-deletion	288	penA-5	100	WT	1	S91F, D95G	3	1	8	127	127	31
37174	USA	2011	5	non_mosaic	Lineage_3	GCGS0466	11CFX_C_046; 3416STDY6016855	USA	North America	2011	0.25	0.015	0.008	PRJEB7904	ERS621482; SAMEA3165370		ERR855029	109	39	170	111	148	153	65	1901	15	WT	288	penA-5	100	WT	1	S91F, D95G	3	1	100	387	267	31
37177	USA	2011	5	non_mosaic	Lineage_3	GCGS0675	11CFX_C_049; 3416STDY6016858	USA	North America	2011	0.25	0.03	0.015	PRJEB7904	ERS621485; SAMEA3165373		ERR855032	109	39	170	772	148	153	65	12088	1	A-deletion	288	penA-5	100	WT	1	S91F, D95G	3	1	8	127	127	31
37178	USA	2011	5	non_mosaic	Lineage_3	GCGS0483	11CFX_C_050; 3416STDY6016859	USA	North America	2011	0.06	0.015	0.008	PRJEB7904	ERS621486; SAMEA3165374		ERR855033	109	39	170	111	148	153	65	1901	2	A-deletion	288	penA-5	100	WT	1	S91F, D95G	3	100	8	129	127	31
37206	USA	2012	5	non_mosaic	Lineage_3	GCGS0553	12CFX_C_046; 3416STDY6016887	USA	North America	2012	0.125	0.03	0.015	PRJEB7904	ERS621516; SAMEA3165404		ERR855061	109	39	170	111	188	153	65	8153	109	WT	288	penA-5	100	WT	1	S91F, D95G	3	1	3	693	127	31
37215	USA		5	non_mosaic	Lineage_3	05AZI_T_004	3416STDY6016897	USA	North America					PRJEB7904	ERS621518; SAMEA3165406		ERR855070	109	39	170	111	148	153	65	1901	1	A-deletion	288	penA-5			1	S91F, D95G	3	1	8			31
37234	USA	2005	5	non_mosaic	Lineage_3	GCGS0653	05AZI_T_023; 3416STDY6016916	USA	North America	2005	4	0.03	0.03	PRJEB7904	ERS621542; SAMEA3165430		ERR855083	109	39	170	111	148	153	65	1901	1	A-deletion	288	penA-5	2	C2611T	1	S91F, D95G	3	1	3	396	127	31
37242	USA	2006	5	non_mosaic	Lineage_3	GCGS0352	06AZI_T_001; 3416STDY6016924	USA	North America	2006	2	0.015	0.03	PRJEB7904	ERS621550; SAMEA3165438		ERR855091	109	39	170	111	148	153	65	1901	110	A-deletion, A39T	288	penA-5	100	WT	1	S91F, D95G	3	1	8	696	127	31
37244	USA	2010	5	non_mosaic	Lineage_3	GCGS0591	10AZI_C_010; 3416STDY6016926	USA	North America	2010	0.5	0.03	0.03	PRJEB7904	ERS621552; SAMEA3165440		ERR855093	109	39	170	111	148	153	65	1901	2	A-deletion	288	penA-5	100	WT	1	S91F, D95G	3	100	8	129	127	31
37247	USA		5	non_mosaic	Lineage_3	06AZI_T_006	3416STDY6016929	USA	North America					PRJEB7904	ERS621555; SAMEA3165443		ERR855095	109	39	170	111	148	153	65	1901	1	A-deletion	288	penA-5	2	C2611T	1	S91F, D95G	3	1	8	128	127	31
37253	USA	2007	5	non_mosaic	Lineage_3	GCGS1018	07AZI_T_001; 3416STDY6016936	USA	North America	2007	2		0.008	PRJEB7904	ERS621562; SAMEA3165450		ERR855101	109	39	170	111	148	153	65	1901	1	A-deletion	288	penA-5	100	WT	1	S91F, D95G	3	1	7	379	127	31
37260	USA	2010	5	non_mosaic	Lineage_3	GCGS0140	3416STDY6016943	USA	North America	2010	1	0.06	0.06	PRJEB7904	ERS621569; SAMEA3165457		ERR855108	109	39	170	111	148	153	65	1901	2	A-deletion	288	penA-5	100	WT	1	S91F, D95G	3	100	8	129	127	31
37270	USA	2007	5	non_mosaic	Lineage_3	GCGS1054	07AZI_T_018; 3416STDY6016953	USA	North America	2007	2		0.06	PRJEB7904	ERS621579; SAMEA3165467		ERR855118	109	39	170	111	148	153	65	1901	1	A-deletion	288	penA-5	100	WT	1	S91F, D95G	3	1	8	127	127	31
37276	USA	2007	5	non_mosaic	Lineage_3	GCGS1087	07AZI_T_024; 3416STDY6016959	USA	North America	2007	2		0.06	PRJEB7904	ERS621585; SAMEA3165473		ERR855124	109	39	170	111	148	153	65	1901	1	A-deletion	288	penA-5	100	WT	1	S91F, D95G	3	1	8	127	127	31
37277	USA	2008	5	non_mosaic	Lineage_3	GCGS1026	08AZI_T_001; 3416STDY6016960	USA	North America	2008	16		0.06	PRJEB7904	ERS621586; SAMEA3165474		ERR854879	109	39	170	111	148	153	65	1901	2	A-deletion	288	penA-5	100	WT	1	S91F, D95G	3	1	8	218	127	31
37285	USA	2010	5	non_mosaic	Lineage_3	GCGS0609	10AZI_T_001; 3416STDY6016968	USA	North America	2010	2	0.03	0.03	PRJEB7904	ERS621594; SAMEA3165482		ERR855131	109	39	170	111	148	153	65	1901	1	A-deletion	288	penA-5	2	C2611T	1	S91F, D95G	3	1	8	128	127	31
37311	USA	2005	5	non_mosaic	Lineage_3	GCGS0568	05AZI_C_006; 3416STDY6016995	USA	North America	2005	1	0.03	0.06	PRJEB7904	ERS621620; SAMEA3165508		ERR855156	109	39	170	111	148	153	65	1901	1	A-deletion	288	penA-5	100	WT	1	S91F, D95G	3	1	8	127	127	31
37314	USA	2005	5	non_mosaic	Lineage_3	GCGS0590	05AZI_C_009; 3416STDY6016998	USA	North America	2005	0.5	0.03	0.03	PRJEB7904	ERS621623; SAMEA3165511		ERR855159	109	39	170	111	148	153	65	1901	2	A-deletion	288	penA-5	100	WT	1	S91F, D95G	3	1	8	218	127	31
37317	USA	2005	5	non_mosaic	Lineage_3	GCGS0608	05AZI_C_012; 3416STDY6017001	USA	North America	2005	0.5	0.03	0.015	PRJEB7904	ERS621626; SAMEA3165514		ERR855162	109	39	170	111	188	153	65	8153	1	A-deletion	288	penA-5	100	WT	1	S91F, D95G	3	1	3	264	127	31
37322	USA	2005	5	non_mosaic	Lineage_3	GCGS0617	05AZI_C_017; 3416STDY6017006	USA	North America	2005	0.5	0.03	0.06	PRJEB7904	ERS621631; SAMEA3165519		ERR855167	109	39	170	111	148	153	65	1901	2	A-deletion	288	penA-5	100	WT	1	S91F, D95G	3	1	8	218	127	31
37324	USA	2005	5	non_mosaic	Lineage_3	GCGS0776	05AZI_C_019; 3416STDY6017008	USA	North America	2005	0.5	0.06	0.06	PRJEB7904	ERS621633; SAMEA3165521		ERR855169	109	39	170	111	148	153	65	1901	1	A-deletion	288	penA-5	100	WT	1	S91F, D95G	3	1	8	127	127	31
37325	USA	2005	5	non_mosaic	Lineage_3	GCGS0785	05AZI_C_020; 3416STDY6017009	USA	North America	2005	0.5	0.06	0.015	PRJEB7904	ERS621634; SAMEA3165522		ERR855170	109	39	170	111	148	153	65	1901	1	A-deletion	288	penA-5	100	WT	1	S91F, D95G	3	1	1	151	127	31
37328	USA	2005	5	non_mosaic	Lineage_3	GCGS0463	05AZI_C_023; 3416STDY6017012	USA	North America	2005	0.5	0.015	0.015	PRJEB7904	ERS621637; SAMEA3165525		ERR855173	109	39	170	111	148	153	65	1901	1	A-deletion	288	penA-5	100	WT	1	S91F, D95G	3	1	1	151	127	31
37329	USA	2005	5	non_mosaic	Lineage_3	GCGS0493	05AZI_C_024; 3416STDY6017013	USA	North America	2005	0.5	0.015	0.008	PRJEB7904	ERS621638; SAMEA3165526		ERR855174	109	39	170	111	148	153	65	1901	2	A-deletion	288	penA-5	100	WT	1	S91F, D95G	3	1	8	218	127	31
37334	USA	2005	5	non_mosaic	Lineage_3	GCGS0690	05AZI_C_029; 3416STDY6017018	USA	North America	2005	0.5	0.03	0.03	PRJEB7904	ERS621643; SAMEA3165531		ERR855179	109	39	170	111	148	153	65	1901	1	A-deletion	288	penA-5	100	WT	1	S91F, D95G	3	1	8	127	127	31
37335	USA	2005	5	non_mosaic	Lineage_3	GCGS0712	05AZI_C_030; 3416STDY6017019	USA	North America	2005	0.5	0.03	0.03	PRJEB7904	ERS621644; SAMEA3165532		ERR855180	109	39	170	111	148	153	65	1901	1	A-deletion	288	penA-5	100	WT	1	S91F, D95G	3	1	21	934	127	31
37336	USA	2005	5	non_mosaic	Lineage_3	GCGS0510	05AZI_C_031; 3416STDY6017020	USA	North America	2005	0.5	0.015	0.03	PRJEB7904	ERS621645; SAMEA3165533		ERR855181	109	39	170	111	148	153	65	1901	2	A-deletion	288	penA-5	100	WT	1	S91F, D95G	3	1	8	218	127	31
37337	USA	2006	5	non_mosaic	Lineage_3	GCGS0368	06AZI_C_001; 3416STDY6017021	USA	North America	2006	0.5	0.015	0.008	PRJEB7904	ERS621646; SAMEA3165534		ERR855182	109	39	170	111	148	153	65	1901	2	A-deletion	288	penA-5	100	WT	1	S91F, D95G	3	1	100	403	267	31
37339	USA	2006	5	non_mosaic	Lineage_3	GCGS0596	06AZI_C_003; 3416STDY6017023	USA	North America	2006	0.5	0.03	0.015	PRJEB7904	ERS621648; SAMEA3165536		ERR855184	109	39	170	111	148	153	65	1901	2	A-deletion	288	penA-5	100	WT	1	S91F, D95G	3	1	21	2564	127	31
37345	USA	2006	5	non_mosaic	Lineage_3	GCGS0464	06AZI_C_009; 3416STDY6017029	USA	North America	2006	0.5	0.015	0.008	PRJEB7904	ERS621654; SAMEA3165542		ERR855190	109	39	170	111	148	153	65	1901	1	A-deletion	288	penA-5	100	WT	1	S91F, D95G	3	1	10	404	127	31
37348	USA	2006	5	non_mosaic	Lineage_2	GCGS0511	06AZI_C_012; 3416STDY6017032	USA	North America	2006	0.5	0.015	0.015	PRJEB7904	ERS621657; SAMEA3165545		ERR855193	109	39	170	111	148	153	65	1901	1	A-deletion	288	penA-5	100	WT	1	S91F, D95G	3	1	21	934	127	31
37352	USA	2007	5	non_mosaic	Lineage_3	GCGS1023	07AZI_C_004; 3416STDY6017036	USA	North America	2007	0.5		0.015	PRJEB7904	ERS621661; SAMEA3165549		ERR855197	109	39	170	111	188	153	65	8153	1	A-deletion	288	penA-5	100	WT	1	S91F, D95G	3	1	3	264	127	31
37354	USA	2007	5	non_mosaic	Lineage_3	GCGS1037	07AZI_C_006; 3416STDY6017038	USA	North America	2007	0.5		0.03	PRJEB7904	ERS621663; SAMEA3165551		ERR855199	109	39	170	111	148	153	65	1901	1	A-deletion	288	penA-5	100	WT	1	S91F, D95G	3	1	8	127	127	31
37355	USA	2007	5	non_mosaic	Lineage_3	GCGS1041	07AZI_C_007; 3416STDY6017039	USA	North America	2007	0.5		0.03	PRJEB7904	ERS621664; SAMEA3165552		ERR855200	109	39	170	111	148	153	65	1901	1	A-deletion	288	penA-5	100	WT	1	S91F, D95G	3	1	8	127	127	31
37361	USA	2007	5	non_mosaic	Lineage_3	GCGS1060	07AZI_C_013; 3416STDY6017045	USA	North America	2007	1		0.008	PRJEB7904	ERS621670; SAMEA3165558		ERR855206	109	39	170	111	148	153	65	1901	1	A-deletion	288	penA-5	100	WT	1	S91F, D95G	3	1	1	151	127	31
37364	USA	2007	5	non_mosaic	Lineage_3	GCGS1070	07AZI_C_016; 3416STDY6017048	USA	North America	2007	0.5		0.03	PRJEB7904	ERS621673; SAMEA3165561		ERR855209	109	39	170	111	148	153	65	1901	2	A-deletion	288	penA-5	100	WT	1	S91F, D95G	3	1	8	218	127	31
37365	USA	2007	5	non_mosaic	Lineage_3	GCGS1071	07AZI_C_017; 3416STDY6017049	USA	North America	2007	0.5		0.03	PRJEB7904	ERS621674; SAMEA3165562		ERR855210	109	39	170	111	148	153	65	1901	2	A-deletion	288	penA-5	100	WT	1	S91F, D95G	3	1	8	218	127	31
37366	USA	2007	5	non_mosaic	Lineage_3	GCGS1072	07AZI_C_018; 3416STDY6017050	USA	North America	2007	1		0.03	PRJEB7904	ERS621675; SAMEA3165563		ERR855211	109	39	170	111	148	153	65	1901	2	A-deletion	288	penA-5	100	WT	1	S91F, D95G	3	1	8	218	127	31
37369	USA	2007	5	non_mosaic	Lineage_3	GCGS1084	07AZI_C_021; 3416STDY6017053	USA	North America	2007	1		0.03	PRJEB7904	ERS621678; SAMEA3165566		ERR855214	109	39	170	111	148	153	65	1901	2	A-deletion	288	penA-5	100	WT	1	S91F, D95G	3	100	8	129	127	31
37370	USA	2007	5	non_mosaic	Lineage_3	GCGS1085	07AZI_C_022; 3416STDY6017054	USA	North America	2007	0.5		0.008	PRJEB7904	ERS621679; SAMEA3165567		ERR855215	109	39	170	111	148	153	65	1901	2	A-deletion	288	penA-5	100	WT	1	S91F, D95G	3	1	8	218	127	31
37371	USA	2007	5	non_mosaic	Lineage_3	GCGS1086	07AZI_C_023; 3416STDY6017055	USA	North America	2007	1		0.03	PRJEB7904	ERS621680; SAMEA3165568		ERR855216	109	39	170	111	148	153	65	1901	1	A-deletion	288	penA-5	100	WT	1	S91F, D95G	3	1	8	127	127	31
37372	USA	2007	5	non_mosaic	Lineage_3	GCGS1088	07AZI_C_024; 3416STDY6017056	USA	North America	2007	1		0.03	PRJEB7904	ERS621681; SAMEA3165569		ERR855217	109	39	170	111	148	153	65	1901	1	A-deletion	288	penA-5	100	WT	1	S91F, D95G	3	1	8	127	127	31
37373	USA	2007	5	non_mosaic	Lineage_3	GCGS1089	07AZI_C_025; 3416STDY6017057	USA	North America	2007	1		0.06	PRJEB7904	ERS621682; SAMEA3165570		ERR855218	109	39	170	111	148	153	65	1901	1	A-deletion	288	penA-5	100	WT	1	S91F, D95G	3	1	8	127	127	31
37378	USA	2008	5	non_mosaic	Lineage_3	GCGS1069	08AZI_C_005; 3416STDY6017062	USA	North America	2008	1		0.06	PRJEB7904	ERS621687; SAMEA3165575		ERR855223	109	39	170	111	148	153	65	1901	1	A-deletion	288	penA-5	100	WT	1	S91F, D95G	3	1	8	127	127	31
37386	USA	2009	5	non_mosaic	Lineage_3	GCGS0654	09AZI_C_007; 3416STDY6017070	USA	North America	2009	0.5	0.03	0.03	PRJEB7904	ERS621695; SAMEA3165583		ERR855231	109	39	170	111	148	153	65	1901	2	A-deletion	288	penA-5	100	WT	1	S91F, D95G	3	100	8	129	127	31
37391	USA	2009	5	non_mosaic	Lineage_3	GCGS0148	3416STDY6017075	USA	North America	2009	0.5	0.03	0.015	PRJEB7904	ERS621700; SAMEA3165588		ERR855236	109	39	170	111	148	153	65	1901	1	A-deletion	288	penA-5	100	WT	1	S91F, D95G	3	1	1	151	127	31
37393	USA	2010	5	non_mosaic	Lineage_3	GCGS0725	10AZI_C_002; 3416STDY6017077	USA	North America	2010	1	0.06	0.03	PRJEB7904	ERS621702; SAMEA3165590		ERR855238	109	39	170	111	148	153	65	1901	2	A-deletion	288	penA-5	100	WT	1	S91F, D95G	3	1	8	218	127	31
37394	USA	2010	5	non_mosaic	Lineage_3	GCGS0557	10AZI_C_003; 3416STDY6017078	USA	North America	2010	1	0.03	0.03	PRJEB7904	ERS621703; SAMEA3165591		ERR855239	109	39	170	111	148	153	65	1901	2	A-deletion	288	penA-5	100	WT	1	S91F, D95G	3	1	8	218	127	31
37402	USA	2008	5	non_mosaic	Lineage_3	GCGS1080	08CFX_C_002; 3416STDY6017087	USA	North America	2008	1		0.03	PRJEB7904	ERS621711; SAMEA3165599		ERR855247	109	39	170	111	148	153	65	1901	1	A-deletion	288	penA-5	100	WT	1	S91F, D95G	3	1	8	127	127	31
37414	USA	2011	5	non_mosaic	Lineage_3	GCGS0487	11CFX_C_068; 3416STDY6017099	USA	North America	2011	0.25	0.015	0.008	PRJEB7904	ERS621723; SAMEA3165611		ERR855259	109	39	170	111	148	153	65	1901	2	A-deletion	288	penA-5	100	WT	1	S91F, D95G	3	1	100	403	267	31
37445	USA	2010	5	non_mosaic	Lineage_3	GCGS0706	10AZI_C_016; 3416STDY6017130	USA	North America	2010	0.5	0.03	0.03	PRJEB7904	ERS621776; SAMEA3165664		ERR855290	109	39	170	111	148	153	65	1901	2	A-deletion	288	penA-5	100	WT	1	S91F, D95G	3	100	8	129	127	31
37447	USA	2010	5	non_mosaic	Lineage_3	GCGS0693	10AZI_C_018; 3416STDY6017132	USA	North America	2010	0.5	0.03	0.03	PRJEB7904	ERS621782; SAMEA3165670		ERR855292	109	39	170	111	148	153	65	1901	2	A-deletion	288	penA-5	100	WT	1	S91F, D95G	3	100	8	129	127	31
37449	USA	2010	5	non_mosaic	Lineage_3	GCGS0448	10AZI_C_020; 3416STDY6017134	USA	North America	2010	0.5	0.015	0.03	PRJEB7904	ERS621787; SAMEA3165675		ERR855294	109	39	170	111	148	153	65	1901	1	A-deletion	288	penA-5	100	WT	1	S91F, D95G	3	1	8	127	127	31
37451	USA	2010	5	non_mosaic	Lineage_3	GCGS0637	10AZI_C_022; 3416STDY6017136	USA	North America	2010	1	0.03	0.03	PRJEB7904	ERS621795; SAMEA3165683		ERR855296	109	39	170	111	148	153	65	1901	1	A-deletion	288	penA-5	100	WT	1	S91F, D95G	3	1	8	127	127	31
37454	USA	2010	5	non_mosaic	Lineage_3	GCGS0707	10AZI_C_025; 3416STDY6017139	USA	North America	2010	0.5	0.03	0.03	PRJEB7904	ERS621806; SAMEA3165694		ERR855299	109	39	170	111	148	153	65	1901	2	A-deletion	288	penA-5	100	WT	1	S91F, D95G	3	100	8	129	127	31
37455	USA	2011	5	non_mosaic	Lineage_3	GCGS0677	11AZI_C_001; 3416STDY6017140	USA	North America	2011	0.5	0.03	0.03	PRJEB7904	ERS621809; SAMEA3165697		ERR855300	109	39	170	111	148	153	65	1901	2	A-deletion	288	penA-5	100	WT	1	S91F, D95G	3	100	8	129	127	31
37458	USA	2011	5	non_mosaic	Lineage_3	GCGS0858	11AZI_C_004; 3416STDY6017143	USA	North America	2011	0.5	0.125	0.06	PRJEB7904	ERS621819; SAMEA3165707		ERR855303	109	39	170	111	148	153	65	1901	2	A-deletion	288	penA-5	100	WT	1	S91F, D95G	3	100	8	129	127	31
37467	USA	2011	5	non_mosaic	Lineage_3	GCGS0695	11AZI_C_013; 3416STDY6017152	USA	North America	2011	0.5	0.03	0.015	PRJEB7904	ERS621850; SAMEA3165738		ERR855312	109	39	170	111	148	153	65	1901	2	A-deletion	288	penA-5	100	WT	1	S91F, D95G	3	100	17	2164		31
37470	USA	2011	5	non_mosaic	Lineage_3	GCGS0676	11AZI_C_016; 3416STDY6017155	USA	North America	2011	0.5	0.03	0.03	PRJEB7904	ERS621860; SAMEA3165748		ERR855315	109	39	170	111	148	153	65	1901	2	A-deletion	288	penA-5	100	WT	1	S91F, D95G	3	100	8	129	127	31
37485	USA	2012	5	non_mosaic	Lineage_3	GCGS0659	12AZI_C_015; 3416STDY6017170	USA	North America	2012	0.5	0.03	0.015	PRJEB7904	ERS621889; SAMEA3165777		ERR855330	109	39	170	111	148	153	65	1901	1	A-deletion	288	penA-5	100	WT	1	S91F, D95G	3	1	100	267	267	31
46943	Norway	2016	5	non_mosaic	Lineage_3	537175		Norway	Europe	2016	1	0.016	0.016	PRJEB32435	ERS3412496; SAMEA5608303		ERR3325277	109	39	170	111	148	153	65	1901	38	A39T	288	penA-5	100	WT	1	S91F, D95G	3	1	3	1058	127	31
46950	Norway	2016	5	non_mosaic	Lineage_3	539526		Norway	Europe	2016	1	0.032	0.125	PRJEB32435	ERS3412507; SAMEA5608314		ERR3325288	109	39	170	111	148	153	65	1901	1	A-deletion	288	penA-5	100	WT	1	S91F, D95G	3	1	8	127	127	31
47782	UK	2014	5	non_mosaic	Lineage_3	SRR3349552		UK	Europe	2014				PRJNA315363	SAMN04623823; SRS1382125		SRR3349552	109	39	170	111	148	153	65	1901	1	A-deletion	288	penA-5	100	WT	1	S91F, D95G	3	1	4	260	127	31
47801	UK	2014	5	non_mosaic	Lineage_3	SRR3349573		UK	Europe	2014	0.25	0.015		PRJNA315363	SAMN04623842; SRS1382142		SRR3349573	109	39	170	111	148	153	65	1901	1	A-deletion	288	penA-5	100	WT	1	S91F, D95G	3	1	4	260	127	31
48632	UK	2009	5	non_mosaic	Lineage_3	SRR3360618		UK	Europe	2009	0.5	0.008		PRJNA315363	SAMN04624863; SRS1385837		SRR3360618	109	39	170	111	148	153	65	1901	1	A-deletion	288	penA-5	100	WT	1	S91F, D95G	3	1	21	934	127	31
48641	UK	2007	5	non_mosaic	Lineage_3	SRR3360627		UK	Europe	2007	0.5	0.004		PRJNA315363	SAMN04624872; SRS1385848		SRR3360627	109	39	170	111	148	153	65	1901	1	A-deletion	288	penA-5	100	WT	1	S91F, D95G	3	1	1	151	127	31
48646	UK	2009	5	non_mosaic	Lineage_3	SRR3360632		UK	Europe	2009	0.5	0.008		PRJNA315363	SAMN04624877; SRS1385862		SRR3360632	109	39	170	111	148	153	65	1901	1	A-deletion	288	penA-5	100	WT	1	S91F, D95G	3	1	21	934	127	31
48698	UK	2008	5	non_mosaic	Lineage_3	SRR3360684		UK	Europe	2008	0.25	0.008		PRJNA315363	SAMN04624929; SRS1385901		SRR3360684	109	39	170	111	148	153	65	1901	1	A-deletion	288	penA-5	100	WT	1	S91F, D95G	3	1	21	934	127	31
48717	UK	2007	5	non_mosaic	Lineage_3	SRR3360703		UK	Europe	2007	0.5	0.008		PRJNA315363	SAMN04624948; SRS1385921		SRR3360703	109	39	170	111	148	153	65	1901	147	A-deletion	288	penA-5	100	WT	1	S91F, D95G	3	1	8	739	127	31
48764	UK	2005	5	non_mosaic	Lineage_3	SRR3360751		UK	Europe	2005	0.5	0.015		PRJNA315363	SAMN04624995; SRS1385974		SRR3360751	109	39	170	111	148	153	65	1901	1	A-deletion	288	penA-5	100	WT	1	S91F, D95G	3	1	21	934	127	31
48857	UK	2004	5	non_mosaic	Lineage_3	SRR3360889		UK	Europe	2004	0.125	0.03		PRJNA315363	SAMN04624788; SRS1386069		SRR3360889	109	39	170	111	148	153	65	1901	2	A-deletion	288	penA-5	100	WT	1	S91F, D95G	3	1	8	218	127	31
48910	UK	2004	5	non_mosaic	Lineage_3	SRR3360944		UK	Europe	2004	0.5	0.002		PRJNA315363	SAMN04624641; SRS1386117		SRR3360944	109	39	170	111	148	153	65	1901	1	A-deletion	288	penA-5	100	WT	1	S91F, D95G	3	1	21	934	127	31
48917	UK	2013	5	non_mosaic	Lineage_3	SRR3360951		UK	Europe	2013				PRJNA315363	SAMN04624648; SRS1386129		SRR3360951	109	39	170	111	148	153	65	1901	150	A39T	288	penA-5	100	WT	1	S91F, D95G	3	1	100	744	267	31
48921	UK	2013	5	non_mosaic	Lineage_3	SRR3360956		UK	Europe	2013				PRJNA315363	SAMN04624652; SRS1386125		SRR3360956	109	39	170	111	188	153	65	8153	1	A-deletion	288	penA-5	100	WT	1	S91F, D95G	3	1	12	477	127	31
49085	UK	2012	5	non_mosaic	Lineage_3	SRR3361220		UK	Europe	2012				PRJNA315363	SAMN04624204; SRS1386321		SRR3361220	109	39	170	111	148	153	65	1901	1	A-deletion	288	penA-5	100	WT	1	S91F, D95G	3	1	8	127	127	31
49217	UK	2008	5	non_mosaic	Lineage_3	SRR3361356		UK	Europe	2008	0.25	0.008		PRJNA315363	SAMN04624848; SRS1386439		SRR3361356	109	39	170	111	148	153	65	1901	2	A-deletion	288	penA-5	100	WT	1	S91F, D95G	3	1	8	218	127	31
50515	Norway	2016	5	non_mosaic	Lineage_3	544467		Norway	Europe	2016	0.25	0.016	0.016	PRJEB32435	ERS3412535; SAMEA5608342		ERR3325316	109	39	170	111	148	153	65	1901	1	A-deletion	288	penA-5	100	WT	1	S91F, D95G	3	1	35	1259	127	31
51721	Norway	2017	5	non_mosaic	Lineage_3	556891		Norway	Europe	2017	0.25	0.016	0.016	PRJEB32435	ERS3412741; SAMEA5608548		ERR3325522	109	39	170	111	148	153	65	1901	1	A-deletion	288	penA-5	100	WT	1	S91F, D95G	3	1	35	1259	127	31
51800	Norway	2017	5	non_mosaic	Lineage_1	555834		Norway	Europe	2017	0.25	0.016	0.016	PRJEB32435	ERS3412710; SAMEA5608517		ERR3325491	126	39	170	111	146	153	65	10314	122	A39T	288	penA-5	100	WT	7	S91F, D95A	3	1	14	1387	1387	31
51824	Norway	2017	5	non_mosaic	Lineage_3	560645		Norway	Europe	2017	0.5	0.016	0.016	PRJEB32435	ERS3412764; SAMEA5608571		ERR3325545	109	39	170	111	149	153	65	6716	1	A-deletion	288	penA-5	100	WT	1	S91F, D95G	3	1	16	938	127	31
53460	Norway	2017	5	non_mosaic	Lineage_1	576045		Norway	Europe	2017	0.25	0.016	0.004	PRJEB32435	ERS3412990; SAMEA5608797		ERR3325771	126	39	170	111	146	153	65	10314	122	A39T	288	penA-5	100	WT	7	S91F, D95A	3	3	14	2611	1387	31
53544	Norway	2016	5	non_mosaic	Lineage_3	515710		Norway	Europe	2016	0.5	0.032	0.016	PRJEB32435	ERS3412410; SAMEA5608217		ERR3325191	109	39	170	111	148	153	65	1901	10	A39T	288	penA-5	100	WT	1	S91F, D95G	3	1	4	1332	127	31
53620	Norway	2017	5	non_mosaic	Lineage_3	563908		Norway	Europe	2017	0.5	0.016	0.016	PRJEB32435	ERS3412811; SAMEA5608618		ERR3325592	109	39	170	111	148	153	65	1901	1	A-deletion	288	penA-5	100	WT	1	S91F, D95G	3	1	8	127	127	31
54272	Brazil	2006	5	non_mosaic	Lineage_3	LRRBGS_0040		Brazil	South America	2006	2	0.125	0.032					109	39	170	111	148	153	65	1901	1	A-deletion	288	penA-5	100	WT	1	S91F, D95G	3	1	8	127	127	31
54273	Brazil	2006	5	non_mosaic	Lineage_3	LRRBGS_0041		Brazil	South America	2006	2	0.125	0.015					109	39	170	111	148	153	65	1901	226	WT	288	penA-5	100	WT	1	S91F, D95G	3	1	100	2622	267	31
54277	Brazil	2008	5	non_mosaic	Lineage_3	LRRBGS_0045		Brazil	South America	2008	8	0.125	0.032					109	39	170	111	148	153	65	1901	1	A-deletion	288	penA-5	100	WT	1	S91F, D95G	3	1	8	127	127	31
54279	Brazil	2008	5	non_mosaic	Lineage_3	LRRBGS_0047		Brazil	South America	2008	2	0.125	0.032					109	39	170	111	148	153	65	1901	1	A-deletion	288	penA-5	100	WT	1	S91F, D95G	3	1	8	127	127	31
54280	Brazil	2008	5	non_mosaic	Lineage_3	LRRBGS_0048		Brazil	South America	2008	4	0.125	0.064					109	39	170	111	148	153	65	1901	1	A-deletion	288	penA-5	100	WT	1	S91F, D95G	3	1	8	127	127	31
54281	Brazil	2008	5	non_mosaic	Lineage_3	LRRBGS_0049		Brazil	South America	2008	2	0.125	0.032					109	39	170	111	148	153	65	1901	1	A-deletion	288	penA-5	100	WT	1	S91F, D95G	3	1	8	127	127	31
54286	Brazil	2008	5	non_mosaic	Lineage_3	LRRBGS_0054		Brazil	South America	2008	0.25	0.032	0.032					109	39	170	111	148	153	65	1901	1	A-deletion	288	penA-5	100	WT	1	S91F, D95G	3	1	8	127	127	31
54287	Brazil	2009	5	non_mosaic	Lineage_3	LRRBGS_0055		Brazil	South America	2009	0.5	0.064	0.064					109	39	170	111	148	153	65	1901	1	A-deletion	288	penA-5	100	WT	1	S91F, D95G	3	1	12	477	127	31
54288	Brazil	2009	5	non_mosaic	Lineage_3	LRRBGS_0056		Brazil	South America	2009	16	0.032	0.032					109	39	170	111	148	153	65	1901	1	A-deletion	288	penA-5	2	C2611T	1	S91F, D95G	3	1	8	128	127	31
54289	Brazil	2009	5	non_mosaic	Lineage_3	LRRBGS_0057		Brazil	South America	2009	0.5	0.032	0.032					109	39	170	111	148	153	65	1901	1	A-deletion	1612	penA-5	100	WT	1	S91F, D95G	3	1	8	3900	127	31
54290	Brazil	2009	5	non_mosaic	Lineage_3	LRRBGS_0058		Brazil	South America	2009	0.5	0.064	0.064					109	39	170	111	148	153	65	1901	1	A-deletion	288	penA-5	100	WT	1	S91F, D95G	3	1	8	127	127	31
54291	Brazil	2009	5	non_mosaic	Lineage_3	LRRBGS_0059		Brazil	South America	2009	0.5	0.064	0.032					109	39	170	111	148	153	65	1901	1	A-deletion	288	penA-5	100	WT	1	S91F, D95G	3	1	8	127	127	31
54318	Brazil	2012	5	non_mosaic	Lineage_3	LRRBGS_0086		Brazil	South America	2012	1	0.032	0.032					109	39	170	111	148	153	65	1901	1	A-deletion	288	penA-5	100	WT	1	S91F, D95G	3	1	8	127	127	31
54329	Brazil	2013	5	non_mosaic	Lineage_3	LRRBGS_0097		Brazil	South America	2013	0.25	0.016	0.016					109	142	170	111	148	153	65	11602	1	A-deletion	288	penA-5	100	WT	1	S91F, D95G	3	1	100	267	267	31
54333	Brazil	2013	5	non_mosaic	Lineage_3	LRRBGS_0101		Brazil	South America	2013	0.5	0.032	0.032					109	39	170	111	148	153	65	1901	1	A-deletion	288	penA-5	100	WT	1	S91F, D95G	3	1	8	127	127	31
54338	Brazil	2013	5	non_mosaic	Lineage_3	LRRBGS_0106		Brazil	South America	2013	0.5	0.032	0.032					109	39	170	111	148	153	65	1901	1	A-deletion	288	penA-5	100	WT	1	S91F, D95G	3	1	100	267	267	31
54339	Brazil	2013	5	non_mosaic	Lineage_3	LRRBGS_0107		Brazil	South America	2013	0.5	0.032	0.032					109	39	170	111	148	153	65	1901	1	A-deletion	288	penA-5	100	WT	1	S91F, D95G	3	1	100	267	267	31
54343	Brazil	2013	5	non_mosaic	Lineage_3	LRRBGS_0111		Brazil	South America	2013	0.5	0.032	0.016					109	142	170	111	148	153	65	11602	1	A-deletion	288	penA-5	100	WT	1	S91F, D95G	3	1	100	267	267	31
54360	Brazil	2014	5	non_mosaic	Lineage_3	LRRBGS_0128		Brazil	South America	2014	2	0.016	0.008					109	142	170	111	148	153	65	11602	1	A-deletion	288	penA-5	100	WT	1	S91F, D95G	3	1	100	267	267	31
54372	Brazil	2014	5	non_mosaic	Lineage_3	LRRBGS_0140		Brazil	South America	2014	8	0.016	0.008					109	142	170	111	148	153	65	11602	1	A-deletion	288	penA-5	100	WT	1	S91F, D95G	3	1	100	267	267	31
54387	Brazil	2015	5	non_mosaic	Lineage_3	LRRBGS_0155		Brazil	South America	2015	0.063	0.008	0.004					109	39	170	111	148	153	65	1901	1	A-deletion	288	penA-5	100	WT	1	S91F, D95G	3	1	100	267	267	31
56133	Norway	2017	5	non_mosaic	Lineage_1	568826		Norway	Europe	2017	0.5	0.016	0.016	PRJEB32435	ERS3412892; SAMEA5608699		ERR3325673	126	39	170	111	146	153	65	10314	122	A39T	288	penA-5	100	WT	7	S91F, D95A	3	1	1	1615	1387	31
56176	Norway	2017	5	non_mosaic	Lineage_1	573427		Norway	Europe	2017	0.5	0.016	0.008	PRJEB32435	ERS3412953; SAMEA5608760		ERR3325734	126	39	170	111	148	153	65	7822	122	A39T	288	penA-5	100	WT	7	S91F, D95A	3	1	14	1387	1387	31
56178	Norway	2017	5	non_mosaic	Lineage_3	573972		Norway	Europe	2017	32	0.032	0.032	PRJEB32435	ERS3412960; SAMEA5608767		ERR3325741	109	39	170	111	148	153	65	1901	1	A-deletion	288	penA-5	2	C2611T	1	S91F, D95G	3	1	12	149	127	31
56207	Norway	2017	5	non_mosaic	Lineage_1	575792		Norway	Europe	2017	0.5	0.016	0.008	PRJEB32435	ERS3412984; SAMEA5608791		ERR3325765	126	39	170	111	146	153	65	10314	122	A39T	288	penA-5	100	WT	7	S91F, D95A	3	1	1	1615	1387	31
56237	Norway	2017	5	non_mosaic	Lineage_1	592026		Norway	Europe	2017	0.5	0.016	0.032	PRJEB32435	ERS3413089; SAMEA5608896		ERR3325870	126	39	170	111	146	153	65	10314	122	A39T	288	penA-5	100	WT	7	S91F, D95A	3	1	8	1816	199	31
56239	Norway	2017	5	non_mosaic	Lineage_1	592092		Norway	Europe	2017	0.25	0.016	0.008	PRJEB32435	ERS3413090; SAMEA5608897		ERR3325871	126	39	170	111	146	153	65	10314	122	A39T	288	penA-5	100	WT	7	S91F, D95A	3	1	14	1387	1387	31
56272	Norway	2017	5	non_mosaic	Lineage_1	580470		Norway	Europe	2017	0.25	0.016	0.008	PRJEB32435	ERS3413051; SAMEA5608858		ERR3325832	126	39	170	158	147	153	65	13415	122	A39T	1684	penA-5	100	WT	7	S91F, D95A	3	1	14			31
56282	Norway	2017	5	non_mosaic	Lineage_1	579358		Norway	Europe	2017	0.5	0.016	0.008	PRJEB32435	ERS3413039; SAMEA5608846		ERR3325820	126	39	170	158	147	153	65	13415	122	A39T	288	penA-5	100	WT	7	S91F, D95A	3	1	14	1387	1387	31
56284	Norway	2017	5	non_mosaic	Lineage_1	577007		Norway	Europe	2017	0.5	0.016	0.008	PRJEB32435	ERS3412997; SAMEA5608804		ERR3325778	126	39	170	158	147	153	65	13415	122	A39T	288	penA-5	100	WT	7	S91F, D95A	3	1	14	1387	1387	31
56293	Norway	2017	5	non_mosaic	Lineage_1	577012		Norway	Europe	2017	0.25	0.016	0.008	PRJEB32435	ERS3412998; SAMEA5608805		ERR3325779	872	39	170	158	147	153	65	13928	122	A39T	288	penA-5	100	WT	7	S91F, D95A	3	1	14	1387	1387	31
57098	Spain	2016	5	non_mosaic	Lineage_1	NG18		Spain	Europe	2016								126	39	170	111	148	153	65	7822	122	A39T	288	penA-5	100	WT	7	S91F, D95A	3	1	14	1387	1387	31
57102	Spain	2016	5	non_mosaic	Lineage_1	NG22		Spain	Europe	2016								126	39	170	111	148	153	65	7822	122	A39T	288	penA-5	100	WT	7	S91F, D95A	3	1	14	1387	1387	31
57140	Spain	2016	5	non_mosaic	Lineage_1	NG57		Spain	Europe	2016								126	39	170	111	146	153	65	10314	122	A39T	288	penA-5	100	WT	7	S91F, D95A	3	1	14	1387	1387	31
57143	Spain	2016	5	non_mosaic	Lineage_1	NG60		Spain	Europe	2016								126	39	170	111	148	153	65	7822	122	A39T	288	penA-5	100	WT	7	S91F, D95A	3	1	14	1387	1387	31
57151	Spain	2016	5	non_mosaic	Lineage_1	NG68		Spain	Europe	2016								126	39	170	111	148	153	65	7822	122	A39T	288	penA-5	100	WT	7	S91F, D95A	3	1	14	1387	1387	31
57157	Spain	2016	5	non_mosaic	Lineage_1	NG74		Spain	Europe	2016								126	39	170	111	148	153	65	7822	122	A39T	288	penA-5	100	WT	7	S91F, D95A	3	1	14	1387	1387	31
61053	Norway	2017	5	non_mosaic	Lineage_1	594368		Norway	Europe	2017	0.125	0.016	0.004	PRJEB32435	ERS3413163; SAMEA5608971		ERR3325944	126	39	170	158	147	153	65	13415	122	A39T	288	penA-5	100	WT	7	S91F, D95A	3	1	14	1387	1387	31
61055	Norway	2017	5	non_mosaic	Lineage_1	595714		Norway	Europe	2017	0.5	0.016	0.016	PRJEB32435	ERS3413188; SAMEA5608996		ERR3325969	126	39	170	111	146	153	65	10314	122	A39T	288	penA-5	100	WT	7	S91F, D95A	3	1	8	1816	199	31
61056	Norway	2017	5	non_mosaic	Lineage_1	597251		Norway	Europe	2017	0.25	0.016	0.008	PRJEB32435	ERS3413215; SAMEA5609023		ERR3325996	126	39	170	111	148	153	65	7822	122	A39T	288	penA-5	100	WT	7	S91F, D95A	3	1	14	1387	1387	31
61675	Japan	2015	5	non_mosaic	Lineage_4	FC431	SAMD00099408	Japan	Asia	2015	0.19	0.016	0.006	PRJDB6496	SAMD00099408		DRR124696	109	39	170	78	148	153	175	13840	1	A-deletion	288	penA-5	37	WT	1	S91F, D95G	5	1	100	2680	267	31
61693	Japan	2015	5	non_mosaic	Lineage_3	FC449	SAMD00099426	Japan	Asia	2015	0.5	0.016	0.023	PRJDB6496	SAMD00099426		DRR124714	109	39	170	111	148	153	65	1901	1	A-deletion	288	penA-5	100	WT	1	S91F, D95G	3	1	8	127	127	31
61751	Japan	2015	5	non_mosaic	Lineage_3	FC507	SAMD00099484	Japan	Asia	2015	0.5	0.016	0.016	PRJDB6496	SAMD00099484		DRR124772	109	39	170	111	148	153	65	1901	1	A-deletion	288	penA-5	100	WT	1	S91F, D95G	3	1	8	127	127	31
61752	Japan	2015	5	non_mosaic	Lineage_3	FC508	SAMD00099485	Japan	Asia	2015	0.5	0.016	0.008	PRJDB6496	SAMD00099485		DRR124773	109	39	170	111	148	153	65	1901	1	A-deletion	288	penA-5	100	WT	1	S91F, D95G	3	1	8	127	127	31
61753	Japan	2015	5	non_mosaic	Lineage_3	FC509	SAMD00099486	Japan	Asia	2015	0.5	0.016	0.002	PRJDB6496	SAMD00099486		DRR124774	109	39	170	111	148	153	65	1901	1	A-deletion	288	penA-5	100	WT	1	S91F, D95G	3	1	8	127	127	31
61777	Japan	2015	5	non_mosaic	Lineage_3	FC533	SAMD00099510	Japan	Asia	2015	0.38	0.032	0.016	PRJDB6496	SAMD00099510		DRR124798	109	39	170	111	148	153	65	1901	1	A-deletion	288	penA-5	100	WT	1	S91F, D95G	3	1	8	127	127	31
61781	Japan	2015	5	non_mosaic	Lineage_4	FC537	SAMD00099514	Japan	Asia	2015	0.19	0.016	0.012	PRJDB6496	SAMD00099514		DRR124802	109	39	170	78	148	153	175	13840	1	A-deletion	288	penA-5	100	WT	1	S91F, D95G	5	1	100	1333	267	31
61782	Japan	2015	5	non_mosaic	Lineage_4	FC538	SAMD00099515	Japan	Asia	2015	0.19	0.016	0.012	PRJDB6496	SAMD00099515		DRR124803	109	39	170	78	148	153	175	13840	1	A-deletion	288	penA-5	100	WT	1	S91F, D95G	5	1	100	1333	267	31
61792	Japan	2015	5	non_mosaic	Lineage_4	HI58	SAMD00099525	Japan	Asia	2015	0.125	0.016	0.006	PRJDB6496	SAMD00099525		DRR124813	109	39	170	78	148	153	65	7360	1	A-deletion	288	penA-5	100	WT	23	S91F, D95G	5	1	11	2695	124	31
61802	Japan	2015	5	non_mosaic	Lineage_4	IT74	SAMD00099535	Japan	Asia	2015	0.25	0.016	0.016	PRJDB6496	SAMD00099535		DRR124823	109	39	170	78	148	153	175	13840	1	A-deletion	288	penA-5	100	WT	1	S91F, D95G	5	1	100	1333	267	31
61804	Japan	2015	5	non_mosaic	Lineage_4	IT76	SAMD00099537	Japan	Asia	2015	0.5	0.016	0.012	PRJDB6496	SAMD00099537		DRR124825	109	39	170	78	148	153	175	13840	1	A-deletion	288	penA-5	100	WT	1	S91F, D95G	5	1	100	1333	267	31
61805	Japan	2015	5	non_mosaic	Lineage_4	IT77	SAMD00099538	Japan	Asia	2015	0.125	0.016	0.002	PRJDB6496	SAMD00099538		DRR124826	109	39	170	78	148	153	175	13840	1	A-deletion	288	penA-5	100	WT	1	S91F, D95G	5	1	100	1333	267	31
61814	Japan	2015	5	non_mosaic	Lineage_4	KM255	SAMD00099547	Japan	Asia	2015	0.25	0.016	0.008	PRJDB6496	SAMD00099547		DRR124835	109	39	170	78	148	153	175	13840	1	A-deletion	288	penA-5	100	WT	1	S91F, D95G	5	1	100	1333	267	31
61823	Japan	2015	5	non_mosaic	Lineage_4	KM264	SAMD00099556	Japan	Asia	2015	0.25	0.016	0.008	PRJDB6496	SAMD00099556		DRR124844	109	39	170	78	148	153	65	7360	1	A-deletion	288	penA-5	100	WT	23	S91F, D95G	5	1	11	2695	124	31
61841	Japan	2015	5	non_mosaic	Lineage_3	KM282	SAMD00099574	Japan	Asia	2015	0.5	0.016	0.016	PRJDB6496	SAMD00099574		DRR124862	109	39	170	111	148	153	65	1901	1	A-deletion	288	penA-5	100	WT	23	S91F, D95G	3	1	100	2696	267	31
61847	Japan	2015	5	non_mosaic	Lineage_4	KM288	SAMD00099580	Japan	Asia	2015	0.25	0.016	0.016	PRJDB6496	SAMD00099580		DRR124868	109	39	170	78	148	153	175	13840	1	A-deletion	288	penA-5	100	WT	1	S91F, D95G	5	1	100	1333	267	31
61852	Japan	2015	5	non_mosaic	Lineage_3	KM293	SAMD00099585	Japan	Asia	2015	0.5	0.016	0.012	PRJDB6496	SAMD00099585		DRR124873	109	39	170	111	148	153	65	1901	1	A-deletion	288	penA-5	100	WT	23	S91F, D95G	3	1	100	2696	267	31
61877	Japan	1997	5	non_mosaic	Lineage_4	98-053	SAMD00116662	Japan	Asia	1997		0.008	0.008	PRJDB6504	SAMD00116662		DRR129087	109	39	170	111	148	153	65	1901	1	A-deletion	288	penA-5	100	WT	1	S91F, D95G	3	1	16	938	127	31
61878	Japan	1997	5	non_mosaic	Lineage_4	98-054	SAMD00116663	Japan	Asia	1997		0.008	0.008	PRJDB6504	SAMD00116663		DRR129088	109	39	170	111	148	153	65	1901	1	A-deletion	288	penA-5	100	WT	1	S91F, D95G	3	1	8	127	127	31
61879	Japan	1997	5	non_mosaic	Lineage_4	98-055	SAMD00116664	Japan	Asia	1997		0.008	0.008	PRJDB6504	SAMD00116664		DRR129089	109	39	170	111	148	153	65	1901	1	A-deletion	288	penA-5	100	WT	1	S91F, D95G	3	1	8	127	127	31
61881	Japan	1997	5	non_mosaic	Lineage_4	98-059	SAMD00116666	Japan	Asia	1997		0.008	0.008	PRJDB6504	SAMD00116666		DRR129091	109	39	170	111	148	153	65	1901	1	A-deletion	288	penA-5	100	WT	1	S91F, D95G	3	1	100	267	267	31
61882	Japan	1998	5	non_mosaic	Lineage_4	98-142	SAMD00116667	Japan	Asia	1998		0.008	0.008	PRJDB6504	SAMD00116667		DRR129092	109	39	170	111	148	153	65	1901	1	A-deletion	288	penA-5	100	WT	1	S91F, D95G	3	1	100	267	267	31
61885	Japan	1998	5	non_mosaic		98-101	SAMD00116670	Japan	Asia	1998		0.008	0.008	PRJDB6504	SAMD00116670		DRR129095	109	39	170	111	148	153	65	1901	1	A-deletion	288	penA-5	100	WT	1	S91F, D95G	3	1	8	127	127	31
61886	Japan	1999	5	non_mosaic		11-032	SAMD00116671	Japan	Asia	1999		0.004	0.016	PRJDB6504	SAMD00116671		DRR129096	109	39	170	111	148	153	65	1901	1	A-deletion	288	penA-5	100	WT	1	S91F, D95G	3	1	8	127	127	31
61887	Japan	2000	5	non_mosaic		13-068	SAMD00116672	Japan	Asia	2000		0.008	0.008	PRJDB6504	SAMD00116672		DRR129097	109	39	170	111	148	153	65	1901	1	A-deletion	288	penA-5	100	WT	1	S91F, D95G	3	1	8	127	127	31
61888	Japan	2000	5	non_mosaic		12-015	SAMD00116673	Japan	Asia	2000		0.008	0.016	PRJDB6504	SAMD00116673		DRR129098	109	39	170	111	148	153	65	1901	1	A-deletion	288	penA-5	100	WT	1	S91F, D95G	3	1	8	127	127	31
74380	Spain		5	non_mosaic	Lineage_3	HUSE65		Spain	Europe									109	39	170	111	148	153	65	1901	1	A-deletion	2391	penA-5	2	C2611T	1	S91F, D95G	3	1	13			31
74381	Spain		5	non_mosaic	Lineage_3	HUSE66		Spain	Europe									109	39	170	111	148	153	65	1901	1	A-deletion	2391	penA-5	2	C2611T	1	S91F, D95G	3	1	13			31
74382	Spain		5	non_mosaic	Lineage_3	HUSE75		Spain	Europe									109	39	170	111	148	153	65	1901	1	A-deletion	288	penA-5	2	C2611T	1	S91F, D95G	3	1	13	1025	127	31
74385	Spain		5	non_mosaic	Lineage_3	HUSE112		Spain	Europe									109	39	170	111	148	153	65	1901	1	A-deletion	288	penA-5	2	C2611T	1	S91F, D95G	3	1	13	1025	127	31
74386	Spain		5	non_mosaic	Lineage_3	HUSE116		Spain	Europe									109	39	170	111	148	153	65	1901	1	A-deletion	288	penA-5	2	C2611T	1	S91F, D95G	3	1	13	1025	127	31
74397	Spain		5	non_mosaic	Lineage_3	HUSE143		Spain	Europe									109	39	170	111	148	153	65	1901	1	A-deletion	288	penA-5	2	C2611T	1	S91F, D95G	3	1	13	1025	127	31
74398	Spain		5	non_mosaic	Lineage_3	HUSE146		Spain	Europe									109	39	170	111	148	153	65	1901	1	A-deletion	288	penA-5	2	C2611T	1	S91F, D95G	3	1	13	1025	127	31
74399	Spain		5	non_mosaic	Lineage_3	HUSE148		Spain	Europe									109	39	170	111	148	153	65	1901	1	A-deletion	288	penA-5	2	C2611T	1	S91F, D95G	3	1	13	1025	127	31
74402	Spain		5	non_mosaic	Lineage_3	HUSE173		Spain	Europe									109	39	170	111	148	153	65	1901	1	A-deletion	288	penA-5	2	C2611T	1	S91F, D95G	3	1	13	1025	127	31
74403	Spain		5	non_mosaic	Lineage_3	HUSE183		Spain	Europe									109	39	170	111	148	153	65	1901	1	A-deletion	288	penA-5	2	C2611T	1	S91F, D95G	3	1	13	1025	127	31
74405	Spain		5	non_mosaic	Lineage_3	HUSE192		Spain	Europe									109	39	170	111	148	153	65	1901	1	A-deletion	2391	penA-5	2	C2611T	1	S91F, D95G	3	1	13			31
74406	Spain		5	non_mosaic	Lineage_3	HUSE213		Spain	Europe									109	39	170	111	148	153	65	1901	1	A-deletion	2391	penA-5	2	C2611T	1	S91F, D95G	3	1	13			31
74408	Spain		5	non_mosaic	Lineage_3	HUSE247		Spain	Europe									109	39	170	111	148	153	65	1901	1	A-deletion	2391	penA-5	2	C2611T	1	S91F, D95G	3	1	13			31
74409	Spain		5	non_mosaic	Lineage_3	HUSE251		Spain	Europe									109	39	170	111	148	153	65	1901	1	A-deletion	2391	penA-5	2	C2611T	1	S91F, D95G	3	1	13			31
74410	Spain		5	non_mosaic	Lineage_3	HUSE254		Spain	Europe									109	39	170	111	148	153	65	1901	1	A-deletion	2391	penA-5	2	C2611T	1	S91F, D95G	3	1	13			31
74411	Spain		5	non_mosaic	Lineage_3	HUSE255		Spain	Europe									109	39	170	111	148	153	65	1901	1	A-deletion	2391	penA-5	2	C2611T	1	S91F, D95G	3	1	13			31
74416	Spain		5	non_mosaic	Lineage_3	HUSE286		Spain	Europe									109	39	170	111	148	153	65	1901	1	A-deletion	2391	penA-5	2	C2611T	1	S91F, D95G	3	1	13			31
74419	Spain		5	non_mosaic	Lineage_3	HUSE304		Spain	Europe									109	39	170	111	148	153	65	1901	1	A-deletion	288	penA-5	2	C2611T	1	S91F, D95G	3	1	13	1025	127	31
74420	Spain		5	non_mosaic	Lineage_3	HUSE306		Spain	Europe									109	39	170	111	148	153	65	1901	1	A-deletion	2391	penA-5	2	C2611T	1	S91F, D95G	3	1	13			31
74424	Spain		5	non_mosaic	Lineage_3	HUSE319		Spain	Europe									109	39	170	111	148	153	65	1901	1	A-deletion	2391	penA-5	2	C2611T	1	S91F, D95G	3	1	13			31
74425	Spain		5	non_mosaic	Lineage_3	HUSE320		Spain	Europe									109	39	170	111	148	153	65	1901	1	A-deletion	2391	penA-5	2	C2611T	1	S91F, D95G	3	1	13			31
74452	Spain		5	non_mosaic	Lineage_1	RYC33		Spain	Europe									126	39	67	111	188	153	65	11706	40	A39T	288	penA-5	100	WT	7	S91F, D95A	3	1	1	1869	199	31
74456	Spain		5	non_mosaic	Lineage_1	RYC38		Spain	Europe									126	39	170	111	146	153	65	10314	122	A39T	288	penA-5	100	WT	7	S91F, D95A	3	1	14	1387	1387	31
74459	Spain		5	non_mosaic	Lineage_1	RYC41		Spain	Europe									126	39	170	111	148	153	65	7822	122	A39T	288	penA-5	100	WT	7	S91F, D95A	3	1	11	1805	1387	31
74461	Spain		5	non_mosaic	Lineage_1	RYC43		Spain	Europe									126	39	170	111	148	153	65	7822	122	A39T	288	penA-5	100	WT	7	S91F, D95A	3	1	14	1387	1387	31
74465	Spain		5	non_mosaic	Lineage_1	RYC48		Spain	Europe									126	39	170	111	148	153	65	7822	122	A39T	288	penA-5	100	WT	7	S91F, D95A	3	1	14	1387	1387	31
74470	Spain		5	non_mosaic	Lineage_1	RYC59		Spain	Europe									126	39	170	111	146	153	65	10314	122	A39T	288	penA-5	100	WT	7	S91F, D95A	3	1	14	1387	1387	31
74491	Spain		5	non_mosaic	Lineage_1	HVH159		Spain	Europe									126	39	170	111	146	153	65	10314	122	A39T	288	penA-5	100	WT	7	S91F, D95A	3	1	8	1816	199	31
74495	Spain		5	non_mosaic	Lineage_3	HVH234		Spain	Europe									109	39	170	111	148	153	65	1901	1	A-deletion	288	penA-5	100	WT	1	S91F, D95G	3	1	11	124	124	31
74497	Spain		5	non_mosaic	Lineage_1	HVH286		Spain	Europe									126	39	170	111	148	153	65	7822	122	A39T	288	penA-5	100	WT	7	S91F, D95A	3	1	14	1387	1387	31
74499	Spain		5	non_mosaic	Lineage_1	HVH334		Spain	Europe									126	39	170	111	148	153	65	7822	122	A39T	288	penA-5	100	WT	7	S91F, D95A	3	1	3	2148	1387	31
74501	Spain		5	non_mosaic	Lineage_1	HVH361		Spain	Europe									126	39	170	111	148	153	65	7822	122	A39T	288	penA-5	100	WT	7	S91F, D95A	3	1	14	1387	1387	31
74502	Spain		5	non_mosaic	Lineage_1	HVH377		Spain	Europe									126	39	170	111	148	153	65	7822	122	A39T	288	penA-5	100	WT	7	S91F, D95A	3	1	14	1387	1387	31
74507	Spain		5	non_mosaic	Lineage_1	HVH477		Spain	Europe									126	39	170	111	146	153	65	10314	122	A39T	288	penA-5	100	WT	7	S91F, D95A	3	1	3	2148	1387	31
74509	Spain		5	non_mosaic	Lineage_1	HVH506		Spain	Europe									126	39	170	111	146	153	65	10314	122	A39T	288	penA-5	100	WT	7	S91F, D95A	3	1	3	2148	1387	31
74515	Spain		5	non_mosaic	Lineage_1	HVH648		Spain	Europe									126	39	67	111	188	153	65	11706	40	A39T	288	penA-5	100	WT	7	S91F, D95A	3	1	1	1869	199	31
74530	Spain		5	non_mosaic	Lineage_1	HVH841		Spain	Europe									126	39	170	111	148	153	65	7822	122	A39T	288	penA-5	100	WT	7	S91F, D95A	3	1	14	1387	1387	31
74532	Spain		5	non_mosaic	Lineage_1	HVH897		Spain	Europe									126	39	170	111	148	153	65	7822	122	A39T	288	penA-5	100	WT	7	S91F, D95A	3	1	14	1387	1387	31
74533	Spain		5	non_mosaic	Lineage_1	HVH921		Spain	Europe									126	39	170	111	148	153	65	7822	122	A39T	288	penA-5	100	WT	7	S91F, D95A	3	1	14	1387	1387	31
74534	Spain		5	non_mosaic	Lineage_1	HVH955		Spain	Europe									126	39	67	111	188	153	65	11706	40	A39T	288	penA-5	100	WT	7	S91F, D95A	3	1	1	1869	199	31
74538	Spain		5	non_mosaic	Lineage_1	HVH1079		Spain	Europe									126	39	170	111	148	153	65	7822	122	A39T	288	penA-5	100	WT	7	S91F, D95A	3	1	14	1387	1387	31
76050	The Netherlands	2017	5	non_mosaic	Lineage_3	NG_AMS0143		The Netherlands	Europe	2017	0.25		0.023					109	39	170	111	148	153	65	1901	10	A39T	288	penA-5	100	WT	1	S91F, D95G	3	1	1	1050	127	31
76065	The Netherlands	2017	5	non_mosaic	Lineage_1	NG_AMS0162		The Netherlands	Europe	2017	0.25		0.008					126	39	170	111	146	153	65	10314	122	A39T	288	penA-5	100	WT	7	S91F, D95A	3	1	14	1387	1387	31
76068	The Netherlands	2018	5	non_mosaic	Lineage_1	NG_AMS0167		The Netherlands	Europe	2018	0.125		0.032					126	39	170	111	146	153	65	10314	122	A39T	288	penA-5	100	WT	7	S91F, D95A	3	1	8	1816	199	31
76075	The Netherlands	2018	5	non_mosaic	Lineage_1	NG_AMS0176		The Netherlands	Europe	2018	0.125		0.023					126	39	170	111	146	153	65	10314	122	A39T	288	penA-5			7	S91F, D95A	3	1	8			31
76082	The Netherlands	2018	5	non_mosaic	Lineage_1	NG_AMS0186		The Netherlands	Europe	2018	0.125		0.012					126	39	170	111	148	153	65	7822	122	A39T	288	penA-5	100	WT	7	S91F, D95A	3	1	14	1387	1387	31
76085	The Netherlands	2018	5	non_mosaic	Lineage_1	NG_AMS0191		The Netherlands	Europe	2018	0.125		0.016					126	39	170	111	146	153	65	10314	122	A39T	288	penA-5	100	WT	7	S91F, D95A	15	1	8	2730	199	31
76100	The Netherlands	2018	5	non_mosaic	Lineage_1	NG_AMS0208		The Netherlands	Europe	2018	0.25		0.047					126	39	170	111	146	153	65	10314	122	A39T	288	penA-5	100	WT	7	S91F, D95A	15	1	8	2730	199	31
76108	The Netherlands	2018	5	non_mosaic	Lineage_1	NG_AMS0216		The Netherlands	Europe	2018	0.125		0.016					126	39	170	111	148	153	65	7822	122	A39T	288	penA-5	100	WT	7	S91F, D95A	3	1	11	1805	1387	31
76111	The Netherlands	2018	5	non_mosaic	Lineage_1	NG_AMS0221		The Netherlands	Europe	2018	0.19		0.006					126	39	170	111	146	153	65	10314	122	A39T	288	penA-5	100	WT	7	S91F, D95A	3	1	14	1387	1387	31
76133	The Netherlands	2019	5	non_mosaic	Lineage_1	NG_AMS0246		The Netherlands	Europe	2019	0.19		0.006					126	39	170	111	148	153	65	7822	122	A39T	288	penA-5	100	WT	7	S91F, D95A	3	1	14	1387	1387	31
76136	The Netherlands	2019	5	non_mosaic	Lineage_1	NG_AMS0251		The Netherlands	Europe	2019	0.19		0.008					126	39	170	111	148	153	65	7822	122	A39T	288	penA-5	100	WT	7	S91F, D95A	3	1	1	1615	1387	31
76138	The Netherlands	2019	5	non_mosaic	Lineage_1	NG_AMS0254		The Netherlands	Europe	2019	0.75		0.004					126	39	67	111	188	153	65	11706	40	A39T	288	penA-5	100	WT	7	S91F, D95A	3	1	1	1869	199	31
76148	The Netherlands	2019	5	non_mosaic	Lineage_1	NG_AMS0271		The Netherlands	Europe	2019	0.25		0.016					126	39	170	111	148	153	65	7822	122	A39T	288	penA-5	100	WT	7	S91F, D95A	3	1	14	1387	1387	31
76151	The Netherlands	2019	5	non_mosaic	Lineage_1	NG_AMS0275		The Netherlands	Europe	2019	0.25		0.008					126	39	170	111	146	153	65	10314	122	A39T	288	penA-5	100	WT	7	S91F, D95A	3	1	14	1387	1387	31
76152	The Netherlands	2019	5	non_mosaic	Lineage_1	NG_AMS0276		The Netherlands	Europe	2019	0.25		0.032					126	39	170	111	148	153	65	7822	122	A39T	288	penA-5	100	WT	7	S91F, D95A	3	1	14	1387	1387	31
[truncated: 370 more rows]
