# Supplementary material for: Emergence and evolution of mosaic penA-60 and penA-237 alleles in a Neisseria gonorrhoeae core genogroup that was historically susceptible to extended spectrum cephalosporins
Source: Front Microbiol. 2024 Oct 1;15:1401303. doi: 10.3389/fmicb.2024.1401303 (PMC11473337; doi:10.3389/fmicb.2024.1401303)
Supplement: Supplementary Table 2 — Variants identified towards the second half of the penA gene, across the alignment with the penA-homologous regions among N. subflava, N. sicca, penA-5.001, penA-18.001, penA-60and penA-237 alleles and potential inheritance of each variant. This table was meant to validate the inter-species recombination events inferred through fastGEAR analysis. [file Table_2.XLSX]

## Sheet: Sheet1
Supplementary Table 2. Variants identified towards the second half of the penA gene, across the alignment with the penA-homologous regions among N. subflava, N. sicca, penA-5.001, penA-18.001, penA-60 and penA-237 alleles and potential inheritance of each variant.
penA-5.001 gene amino acid position (AA)	penA-18.001 (AA)	penA-60.001 AA	penA-237.001 AA	AA in N. subflava	AA in N. sicca	Comments/Inferences
300	Arg	Arg	Arg	Arg	Arg	PenA 237 has a unique CGC. PenA 60, 10, 5 has CGT. N. Sicca and N. subflava has CGC
302	Val	Val	Vak	Val	Val	inheritance from N. subflava - GTT in penA 60 only. Rest has GTA (nonsyn)
311	Ala	Val	Val	Ala	Ala	Unique to PenA237 and PenA60
312	IIe	Met	Met	Met	Met	inheritance from N. subflava and N. sicca into penA 60 and 237 (ATG). penA 18 and 5 has ATC (syn)
316	Val	Thr	Thr	Thr	Thr	inheritance from N. subflava - ACC in penA 60 and penA237. Rest has GTA (nonsyn)
318	Ala	Ala	Ala	Ala	Ala	inheritance from N. subflava - GCC in penA 60 and 237. penA 5 and 10 has GCG and N. sicca GCT (non syn)
323	Ala	ser	ser	ser	ser	inheritance from N. subflava into penA60 (TCA); inheritance from N. sicca into PenA237 (TCC). PenA 5 and 10 has GCG (syn)
326	Thr	Val	Val	Val	Val	inheritance from N. subflava - CTG in penA 60 and 237. penA 5 and 10 has ACC (syn) and N. sicca GTC (non syn)
328	Leu	Pro	Ala	Ala	Val	PenA237 has the same GCA as in N. subflava. PenA60 has CCA (syn). N. sicca has different GTG
329	Asn	Thr	Thr	Thr	Ala	penA 60 has a unique ACA (non syn). penA237 has ACC (non syn), which is same as N. subflava. PenA5 and 10 has GAC (syn) and N. sicca has GCC (syn)
330	Glu	Asp	Asp	Asp	Asp	PenA 60 has a unique GAC (non syn). PenA 237 has GAT (non syn). Both N. subflava and N. sicca has GAT (nonsyn). penA 18 and pena5 has GAA (syn)
331	Arg	Thr	Thr	Thr	Arg	PenA 60 and 237 has ACA and N. subflava has non syn ACG so inheritted from N. subflava. penA 18 and 5 has CGG and N. sicca has CGT (non syn)
332	Leu	Phe	Phe	Phe	Phe	inheritance from N. subflava in penA 60 and 237 TTC. penA 18, 5 has CTG. N. sicca has TTT (non syn with N. N. subflava and penA 60, 237
335	Gln	Leu	Leu	Leu	Met	Inheritance from N. subflava in penA 60 and 237 CTG in all three. penA 18 and 5 has CAG (syn). N. sicca has ATG (sun)
337	Tyr	Tyr	Tyr	Tyr	Tyr	inheritance from N. subflava into penA60 and 237 TAC in all. penA 18, 5 and N. sicca has TAT (non syn)
340	Gly	Gly	Gly	Gly	Gly	Inheritance from N. subflava and N. sicca GGT (non syn)to penA 60 and 237. penA 18 and 5 has GGA (non syn)
342	Ser	Ala	Ala	Ala	Ala	inheritance from N. subflava and N. sicca into penA 60 and 237 (GCT). penA 18 and 5 has TCT (syn)
343	Pro	Thr	Thr	Thr	Thr	inheritance from N. subflava and N. sicca into penA 60 and 237 (ACC). penA 18 and 5 has CCC (syn)
344	Val	Val	Val	Val	Val	inheritance from N. subflava and N. sicca into penA 60 and 237 (GTA). penA 18 and 5 has GTG (non syn)
345	Arg	Gln	Gln	Gln	Arg	Inheritance from N. subflava in penA 60 and 237 CAA in all three. penA 18 and 5 has GCG (syn). N. sicca has dele
348	His	His	His	His	His	Inheritance from N. subflava in penA 60 and 237 CAC in all three. penA 18 and 5 and N. Sicca has CAT (non syn).
350	Tyr	Tyr	Tyr	Tyr	Tyr	inheritance from N. subflava and N. sicca into penA 60 and 237 (TAT). penA 18 and 5 has TAC (non syn)
351	Pro	Pro	Pro	Pro	Pro	inheritance from N. subflava and N. sicca into penA 60 and 237 (CCT). penA 18 and 5 has CCC (non syn)
352	Ser	Thr	Thr	Thr	Thr	inheritance from N. subflava and N. sicca into penA 60 and 237 (ACT). penA 18 and 5 has TCT (syn)
361	Gln	Gln	Gln	Gln	Gln	inheritance from N. subflava and N. sicca into penA 60 and 237 (AAA). penA 18 and 5 has CAG (non syn)
363	ser	Ser	Ser	Ser	Ser	inheritance from N. subflava and N. sicca into penA 60 and 237 (TCT). penA 18 and 5 has TCG (non syn)
367	Gly	Gly	Gly	Gly	Gly	Inheritance from N. subflava in penA 60 and 237 GGT in all three. penA 18 and 5 and N. Sicca has GGC (non syn).
368	Thr	Thr	Thr	Thr	Thr	inheritance from N. subflava and N. sicca into penA 60 and 237 (ACC). penA 18 and 5 has ACA (non syn)
369	Ser	Ser	Ser	Ser	Ser	inheritance from N. subflava and N. sicca into penA 60 and 237 (AGT). penA 18 and 5 has AGC (non syn)
371	Leu	Leu	Leu	Leu	Leu	Inheritance from N. subflava in penA 60 and 237 CTT in all three. penA 18 and 5 and N. Sicca has CTG (non syn).
373	Ala	Ala	Ala	Ala	Ala	Inheritance from N. subflava in penA 60 and 237 GCC in all three. penA 18 and 5 has GCG (non syn) and N. Sicca has GCA (non syn).
374	Arg	Met	Met	Met	Lys	Inheritance from N. subflava in penA 60 and 237 ATG in all three. penA 18 and 5 has CGT (syn) and N. Sicca has AAA (non syn).
375	Phe	Phe	Phe	Phe	Phe	Inheritance from N. subflava in penA 60 and 237 TTT in all three. penA 18 and 5 and N. sicca has TTC (non syn).
376	Gly	Thr	Thr	Thr	Thr	inheritance from N. subflava and N. sicca into penA 60 and 237 (ACG). penA 18 and 5 has GGC (syn)
377	Ala	Pro	Prp	Pro	Pro	inheritance from N. subflava and N. sicca into penA 60 and 237 (CCT). penA 18 and 5 has GCC (syn)
378	Glu	Lys	Lys	Lys	Lys	inheritance from N. subflava and N. sicca into penA 60 and 237 (AAA). penA 18 and 5 has GAA (syn)
381	Tyr	Tyr	Tyr	Tyr	Tyr	Inheritance from N. subflava in penA 60 and 237 TAC in all three. penA 18 and 5 and N. sicca has TAT (non syn).
382	Asp	Asp	Asp	Asp	Asp	inheritance from N. subflava and N. sicca into penA 60 and 237 (GAT). penA 18 and 5 has GAC (non syn)
385	His	His	His	His	His	Inheritance from N. subflava in penA 60 and 237 CAC in all three. penA 18 and 5 and N. sicca has CAT (non syn).
386	Glu	Asp	Asp	Asp	Asp	inheritance from N. subflava and N. sicca into penA 60 and 237 (GAT). penA 18 and 5 has GAA (syn)
387	Leu	Leu	Leu	Leu	Leu	Inheritance from N. subflava in penA 60 and 237 TTA in all three. penA 18 and 5 and N. sicca has TTG (non syn).
388	Gly	Gly	Gly	Gly	Gly	inheritance from N. subflava and N. sicca into penA 60 and 237 (GGT). penA 18 and 5 has GGC (non syn)
389	Ile	Val	Val	Val	Val	inheritance from N. subflava and N. sicca into penA 60 and 237 (GTG). penA 18 and 5 has ATC (syn)
390	Gly	Gly	Gly	Gly	Gly	inheritance from N. subflava and N. sicca into penA 60 and 237 (GGC). penA 18 and 5 has GGT (non syn)
395	ser	Ser	Ser	Ser	Ser	Inheritance from N. subflava in penA 60 and 237 TCA in all three. penA 18 and 5 has TCG and N. sicca has TCC (non syn).
407	Asn	Ser	Ser	Ser	Ser	inheritance from N. subflava and N. sicca into penA 60 and 237 (AGC). penA 18 and 5 has AAT (syn)
410	Arg	Arg	Arg	Arg	Arg	Inheritance from N. subflava and N. sicca in penA 60 and 237 AGA in all three. penA 18 and 5 has AGG (non syn).
412	Arg	Gln	Gln	Gln	Gln	Inheritance from N. subflava in penA 60 and 237 CAA in all three. penA 18 and 5 has CGG (syn) and N. sicca has CAG (non syn).
413	Pro	Lys	Lys	Lys	Pro	Inheritance from N. subflava in penA 60 and 237 AAA in all three. penA 18 and 5 has CCC (syn) and N. sicca has CCG (non syn).
417	Ala	Ala	Ala	Ala	Ala	Inheritance from N. subflava and N. sicca in penA 60 and 237 GCA in all three. penA 18 and 5 has GCG (non syn).
418	Thr	Thr	Thr	Thr	Thr	Inheritance from N. subflava and N. sicca in penA 60 and 237 ACC in all three. penA 18 and 5 has ACG (non syn).
423	Tyr	Tyr	Tyr	Tyr	Tyr	Inheritance from N. subflava in penA 60 and 237 TAT in all three. penA 18, 5 and N.sicca has TAC (non syn).
427	Leu	Leu	Leu	Leu	Leu	Inheritance from N. subflava in penA 60 and 237 TTA in all three. penA 18, 5 and N.sicca has TTG (non syn).
430	Leu	Leu	Leu	Leu	Leu	Inheritance from N. subflava in penA 60 and 237 TTG in all three. penA 18 and 5 has CTG (nonsyn) and N. sicca has CTT (non syn).
434	Arg	Arg	Arg	Arg	Arg	Inheritance from N. sicca in penA 60 and 237 CGT in all three. penA 18 and 5 has CGC (nonsyn) and N. subflava has CGA (non syn).
437	Thr	Thr	Thr	Thr	Thr	Inheritance from N. subflava in penA 60 and 237 ACT in all three. penA 18 and 5 and N. sicca has ACC (non syn).
438	Ala	Val	Val	Val	Met	Inheritance from N. subflava in penA 60 and 237 TCT in all three. penA 18 and 5 has CAC (syn)and N. sicca has ATG (syn).
440	Thr	Thr	Thr	Thr	Thr	Inheritance from N. subflava in penA 60 and 237 ACC in all three. penA 18 and 5 has ACG (non syn)and N. sicca has ACA (nonsyn).
441	His	His	His	His	His	Inheritance from N. subflava and N. sicca in penA 60 and 237 ATG in all three. penA 18 and 5 has ACG (non syn).
444	Val	Glu	Glu	Glu	Glu	Inheritance from N. subflava and N. sicca in penA 60 and 237 GAA in all three. penA 18 and 5 has GTT (syn).
446	Leu	Leu	Leu	Leu	Leu	Inheritance from N. subflava and N. sicca in penA 60 and 237 TTG in all three. penA 18 and 5 has CTG (nonsyn).
448	Leu	Val	Val	Val	Val	Inheritance from N. sicca in penA 60 and 237 GTC in all three. penA 18 and 5 has CTC (syn) and N. subflava has GTA (non syn).
451	Glu	Glu	Glu	Glu	Glu	Inheritance from N. subflava in penA 60 and 237 GAA in all three. penA 18 and 5 and N. sicca has GAG (non syn).
452	Lys	Lys	Lys	Lys	Lys	Inheritance from N. subflava and N. sicca in penA 60 and 237 AAA in all three. penA 18 and 5 has AAG (nonsyn).
453	Gln	Gln	Gln	Gln	Gln	Inheritance from N. subflava in penA 60 and 237 CAA in all three. penA 18 and 5 and N. sicca has CAG (non syn).
457	Pro	Pro	Pro	Pro	Pro	Inheritance from N. subflava in penA 60 and 237 CCT in all three. penA 18 and 5 Has CCG (non syn) and N. sicca has CCC(non syn).
458	Gln	Lys	Lys	Lys	Lys	Inheritance from N. subflava and N. sicca in penA 60 and 237 AAA in all three. penA 18 and 5 has CAA (syn).
460	Lys	Lys	Lys	Lys	Lys	Inheritance from N. subflava in penA 237 AAG. penA 18 and 5, 60 and N.sicca has AAA (non syn)
462	Ile	Val	Val	Val	Val	in hereitance from Subflava - TCA in penA 60 and 237 - N. sicca is TGA, which is non syn
463	Phe	Ile	Ile	Ile	Ile	in heritance from N. subflava - ATC in penA 60 and 237 - N.sicca is ATT, which is non syn
465	Glu	Ala	Ala	Ala	Ala	inheritance from N. subflava - GCC in penA 60 and 237 - N. sicca is GCT, which is non syn
466	ser	ser	ser	ser	ser	inheritance from N. subflava - TCT in penA 60 and 237 - N. sicca is TCG, which is non syn
467	Thr	Thr	Thr	Thr	Thr	inheritance from N. subflava - ACT in penA 60 and 237 - N. sicca is ACC, which is non syn
469	Arg	Lys	Lys	Lys	Arg	inheritance from N. subflava - AAA in penA 60 and 237 cuasing syn mutation. N. Sicca is CGT
470	Glu	Lys	Lys	Lys	Glu	inheritance from N. subflava - AAA in penA 60 and 237 cuasing syn mutation. N. Sicca is GAA
471	Val	Val	Val	Val	Val	inheritance from N. subflava- GTG in penA 60 and 237 - N.sicca is GTT which is non syn
472	Arg	Arg	Arg	Arg	Arg	inheritance from N. subflava - CGC in penA 60 and 237 - N.Sicca is CGT which is non syn
473	Asn	Glu	Glu	Glu	Asp	inheritance from N. subflava - GAG in penA 60 and 237 - N. Sicca is Asp (GAT) which is syn
476	Val	Val	Val	Val	Val	Both penA 5, 10, 60 and 237 has GTT inherited from N. subflava - N.sicca is GTG which is non synonymous
478	Val	Val	Val	Val	Val	Inheritance from N. subflava- GTT un penA 60 and 237 - N. sicca is GTA and also in penA 5, 10 , which is non syn
479	Thr	Thr	Thr	Thr	Thr	inheritance from N. subflava - ACT in penA 60 and 237 - N. sicca is ACC, which is non syn
480	GLU	glu	glu	glu	glu	inheritance from N. subflava - GAA in penA 60 and 237 - N. sicca is GAG which is non syn
481	Pro	Ala	Pro	Ala	Pro	inheritance from N. subflava into penA 60 only-GCC. PenA 237 has CCC, which is inherited from N. Sicca. penA 5 and penA10 has CCG, which non-syn for Pro
483	Gly	Gly	Gly	Gly	Gly	Inheritance from both N. subflava and N. Sicca has GGT; where as Pena10 and 5 has GGC - nonsym
484	Thr	Ser	Thr	Thr	Thr	PenA60 has AGC. PenA 237 has ACG. penA 18 and penA5 has ACC. N. subflava has ACC. N. Sicca has ACG similar to PenA237
486	tThr	Ile	Thr	Thr	Thr	PenA 60 has ATT (synomous). N. subflava has ACT (non syn). PenA 237, 10, 5 and N. Sicca has ACC
487	Ala	Ala	Ala	Ala	Ala	inheritance from Subflava - GCC in penA 60 and N. subflava (non syn). PenA 237, 10, 5 and N. Sicca has GCG (non syn)
489	Ala	Ala	Ala	Ala	Ala	N. subflava has GCT (non syn). PenA 60, 237, 10, 5 and N. Sicca has GCG (non-syn)
490	Val	Val	Val	Val	Val	GTA in N. sicca, PenA 60 and 237 (non syn). Rest including N. subflava has GTG (non syn)
491	Asp	Asp	Asp	Asp	Asp	PenA 60, 237, N. subflava and N. Sicca has GAT (nonsyn). PenA 5 and 10 has GAC (nonsyn)
494	Asp	Asp	Asp	Asp	Asp	PenA 60, 237, N. subflava and N. Sicca has GAC (nonsyn). PenA 5 and 10 has GAT (nonsyn)
497	Ala	Ala	Ala	Ala	Ala	PenA 60, 237 has GCA (non synonoy). N. sicca and N. subflava has GCG (non syn). PenA 5 and 10 has GCT (nonsyn)
502	penA 18 (Thr); PenA 5 (Ala)	Ala	Ala	Ala	Ala	502 unique mutation to penA10.
504	Lys	Lys	Lys	Lys	Lys	inheritance from N. Sicca AAG to pena A60 and 237 (non Syn). penA 18, 5 and N. subflava has AAA (non syn)
505	Leu	Leu	Leu	Leu	Leu	inheritance from N. Sicca TTG to pena A60 and 237 (non Syn). penA 18, 5 and N. subflava has CTG (non syn)
507	Asn	Asn	Asn	Asn	Asn	inheritance from N. Sicca AAC to pena A60 and 237 (non Syn). penA 18, 5 and N. subflava has AAT (non syn)
509	Arg	Arg	Arg	Arg	Arg	inheritance from N. Sicca CGT to pena A60 and 237 (non Syn). penA 18, 5 and N. subflava has CGC (non syn)
510	Tyr	Tyr	Tyr	Tyr	Tyr	inheritance from N. Sicca TAC to pena A60 and 237 (non Syn). penA 18, 5 and N. subflava has TAT (non syn)
512	Asp	Asp	Asp	Asp	Asp	inheritance from N. Sicca GAT to pena A60 and 237 (non Syn). penA 18, 5 and N. subflava has GAC (non syn)
513	Asp	Tyr	Tyr	Asp	Asp	Syno mutation TAC in penA 60 and pen A237. rest including N. sicca nd N. subflava has GAC
517	GLy	Ala	Ala	Gly	Ala	inheritance from N. Sicca GCA to pena A60 and 237 (both has GCC) ( Syn). penA 18, 5 and N. subflava has GGT (non syn)
518	Thr	Thr	Thr	Thr	Thr	inheritance from N. Sicca ACT to pena A60 and 237 (nonsyn). penA 18, 5 and N. subflava has ACG (non syn)
519	Phe	Phe	Phe	Phe	Phe	inheritance from N. Sicca TTC to pena A60 and 237 (nonsyn). penA 18, 5 and N. subflava has TTT (non syn)
535	Thr	Thr	Ala	thr	thr	Unique to 237 (GCC) rest has ACC
541	Ala	Ala	Ala	Ala	Ala	inheritance from N. Sicca GCA to pena A60 and 237 (nonsyn). penA 18, 5 and N. subflava has GCC (non syn)
542	His	Asn	Asn	Asn	Asn	CAC in both penA 5 and 10. N. sicca, N. subflava amd penA 60 and penA237 has AAC
543	ser	Gly	Gly	Gly	Gly	inheritance from N. Sicca GGT to pena A60 and 237 . penA 18, 5 (AGC) and N. subflava has GGC ( syn)
544	Tyr	Tyr	Tyr	Tyr	Tyr	inheritance from N. Sicca TAC to pena A60 and 237 (non Syn). penA 18, 5 and N. subflava has TAT (non syn)
546		Ser	Ser	Gly	Gly	Unique syno in penA 60 and penA237 (AGC)
550	Ala	Thr	Thr	Ala	Ala	Unique syno in penA 60 and penA237 (ACA)
553	Pro	Val	Val	Val	Val	inheritance from N. Sicca GTC to pena A60 and 237 (non Syn). penA 18, 5 (CCC) and N. subflava has GTA (non syn)
556	Lys	Gln	Gln	Glu	Gln	inheritance from N. Sicca CAA to pena A60 and 237 . penA 18, 5 (AAA) and N. subflava has GAA (syn)
573	Leu	Leu	Leu	-	Leu	inheritance from N. Sicca CTG to pena A60 and 237 (non Syn). penA 18, 5 has TTG (non syn)
